# Supplementary material for: The developmental factor TBX3 engages with the Wnt/β-catenin transcriptional complex in colorectal cancer to regulate metastasis genes
Source: Proc Natl Acad Sci U S A. 2025 May 9;122(19):e2419691122. doi: 10.1073/pnas.2419691122 (PMC12088458; doi:10.1073/pnas.2419691122)
Supplement: Supplementary file 2 — Dataset S01 (XLSX) [file pnas.2419691122.sd01.xlsx]

## Sheet: Iceberg_TBX3_Peaks
chromosome	start	end
chr1	127226	128104
chr1	718193	718998
chr1	965965	966384
chr1	1006450	1007108
chr1	1064040	1064604
chr1	1073961	1074255
chr1	1207934	1208444
chr1	1318169	1318712
chr1	1344403	1345563
chr1	1505361	1505636
chr1	1686321	1686932
chr1	1959724	1960370
chr1	2139927	2140424
chr1	3165304	3165927
chr1	3312788	3313758
chr1	3320170	3320524
chr1	5983677	5983970
chr1	6157426	6158281
chr1	6220309	6220778
chr1	6602987	6603320
chr1	6859803	6860752
chr1	6991122	6991767
chr1	7265619	7266704
chr1	7299244	7300248
chr1	7300716	7301419
chr1	7401605	7402329
chr1	7470905	7471472
chr1	7549147	7549953
chr1	7810235	7811003
chr1	8027788	8028689
chr1	8040356	8041055
chr1	8045625	8046228
chr1	8056023	8056345
chr1	8077161	8078633
chr1	8082417	8083309
chr1	8089193	8089641
chr1	8090057	8090595
chr1	8094601	8095335
chr1	8096155	8098366
chr1	8117657	8118617
chr1	8121186	8121717
chr1	8122389	8122804
chr1	8133306	8134296
chr1	8137656	8138288
chr1	8154879	8155186
chr1	8167152	8167446
chr1	8169454	8169820
chr1	8181525	8181822
chr1	8182132	8182982
chr1	8197598	8198261
chr1	8211812	8212463
chr1	8493868	8494357
chr1	8873399	8874218
chr1	8899719	8900440
chr1	9080583	9081006
chr1	9145186	9145682
chr1	9163572	9164424
chr1	9300068	9300662
chr1	9412909	9413463
chr1	9700258	9700699
chr1	9719203	9719539
chr1	9825114	9825787
chr1	9890407	9890863
chr1	9959140	9959836
chr1	10108356	10108658
chr1	10230618	10231296
chr1	10510853	10511374
chr1	10528271	10528736
chr1	10982796	10983114
chr1	11805449	11806088
chr1	11821374	11822067
chr1	11901341	11901780
chr1	12051866	12052180
chr1	12159562	12160218
chr1	12161722	12162345
chr1	12477845	12478480
chr1	12480662	12481229
chr1	12501152	12502080
chr1	12549670	12550351
chr1	12573735	12574475
chr1	12588084	12588689
chr1	12616138	12616541
chr1	12618939	12619437
chr1	13766785	13767534
chr1	13921766	13922674
chr1	14055772	14056232
chr1	14346121	14346554
chr1	14996093	14996867
chr1	15139772	15140266
chr1	15174428	15174857
chr1	15178658	15179358
chr1	15200476	15201245
chr1	15260400	15261631
chr1	15337487	15338102
chr1	15352176	15353143
chr1	15354337	15355088
chr1	15355985	15356563
chr1	15794964	15795861
chr1	15798881	15799456
chr1	15799967	15800600
chr1	15833184	15833503
chr1	15849204	15849571
chr1	15950868	15951151
chr1	16075949	16076400
chr1	16139514	16139948
chr1	16143600	16144008
chr1	16145284	16146184
chr1	16154882	16155198
chr1	16173019	16173947
chr1	16181657	16182301
chr1	16207894	16208689
chr1	16599849	16600270
chr1	16621038	16621322
chr1	17128237	17128636
chr1	17233203	17234166
chr1	17251587	17252162
chr1	17259224	17259770
chr1	17348259	17348869
chr1	17488028	17488309
chr1	17494131	17494639
chr1	17519954	17520633
chr1	17529685	17530070
chr1	17554143	17554562
chr1	17569332	17570100
chr1	17624706	17625237
chr1	18413862	18414328
chr1	18618367	18619150
chr1	18971922	18972468
chr1	19010878	19011404
chr1	19450756	19451090
chr1	19469214	19469502
chr1	19659543	19660217
chr1	19903668	19904183
chr1	19925329	19925803
chr1	19948979	19949409
chr1	20124468	20124933
chr1	20411085	20411669
chr1	20481089	20481460
chr1	20494421	20495537
chr1	20496058	20496872
chr1	20612311	20612671
chr1	20613796	20614415
chr1	20712558	20712886
chr1	21022037	21022977
chr1	21090870	21091749
chr1	21252253	21252658
chr1	21261719	21262410
chr1	21294771	21295559
chr1	21324311	21325194
chr1	21401939	21402306
chr1	21586885	21587268
chr1	21638402	21639150
chr1	21783239	21783929
chr1	21956896	21957263
chr1	21972884	21973273
chr1	22025579	22026445
chr1	22831775	22832592
chr1	23109147	23109459
chr1	23188760	23189434
chr1	23196753	23197039
chr1	23198308	23198725
chr1	23377150	23377778
chr1	23593438	23593970
chr1	24009293	24009746
chr1	24046101	24046728
chr1	24047091	24047627
chr1	24150053	24150825
chr1	24203540	24203899
chr1	24236184	24236568
chr1	24266420	24266962
chr1	24283561	24284547
chr1	24364559	24365867
chr1	24540951	24541451
chr1	24678350	24678997
chr1	24683526	24684252
chr1	25022814	25023228
chr1	25343795	25344125
chr1	25430423	25430843
chr1	25549664	25550309
chr1	25568373	25569431
chr1	25890409	25891024
chr1	25892362	25893034
chr1	26122937	26124049
chr1	26237469	26237940
chr1	26284461	26285281
chr1	26378138	26378494
chr1	26387091	26387812
chr1	26849376	26849748
chr1	26861994	26862262
chr1	26862864	26863355
chr1	26865302	26866050
chr1	26990631	26991103
chr1	26998850	26999778
chr1	27010950	27011357
chr1	27012903	27013536
chr1	27046050	27046550
chr1	27099621	27100021
chr1	27111893	27112322
chr1	27122776	27123182
chr1	27192271	27193186
chr1	27340712	27341217
chr1	27392435	27392934
chr1	27490256	27490855
chr1	27537922	27538452
chr1	27540373	27540853
chr1	27542132	27543324
chr1	27959474	27959861
chr1	28011912	28012400
chr1	28351426	28352606
chr1	28437271	28438376
chr1	28500823	28501489
chr1	28885143	28885471
chr1	28960056	28960936
chr1	28972188	28973210
chr1	29202700	29203021
chr1	29569793	29570798
chr1	29579840	29580261
chr1	29770798	29771663
chr1	30059108	30059383
chr1	30525953	30526466
chr1	30618291	30618833
chr1	30823963	30824570
chr1	31170892	31171222
chr1	31573735	31574320
chr1	31575242	31576376
chr1	31701003	31701344
chr1	31931472	31932573
chr1	31934489	31935347
chr1	31944544	31945114
chr1	32138964	32139388
chr1	32449030	32450065
chr1	32492271	32492599
chr1	32729840	32730383
chr1	32759931	32760545
chr1	32769475	32769936
chr1	32814025	32814798
chr1	32989059	32989727
chr1	33219839	33220347
chr1	33433455	33434424
chr1	33436797	33437306
chr1	33458427	33458968
chr1	34763120	34763968
chr1	34779346	34779908
chr1	34780824	34781312
chr1	35260132	35260527
chr1	35999742	36000275
chr1	36155637	36156154
chr1	36248470	36248772
chr1	36300082	36300548
chr1	36373925	36375099
chr1	36386123	36386924
chr1	36691488	36691920
chr1	37451954	37452239
chr1	37471194	37472317
chr1	37476484	37477027
chr1	37534450	37535106
chr1	37739034	37739655
chr1	38786487	38787090
chr1	38958873	38960182
chr1	39116790	39117536
chr1	39183710	39184254
chr1	39185333	39185995
chr1	39191853	39192698
chr1	39314744	39315017
chr1	39387393	39387877
chr1	39394569	39394998
chr1	39398363	39399042
chr1	40107327	40108248
chr1	40646330	40646856
chr1	40751857	40752427
chr1	40967632	40968243
chr1	41109275	41110128
chr1	41432477	41433204
chr1	41495791	41496504
chr1	41504260	41504672
chr1	41783348	41783742
chr1	41869845	41870647
chr1	41900657	41901079
chr1	41935780	41936652
chr1	41954380	41956177
chr1	42936402	42936746
chr1	42940918	42942235
chr1	42966786	42967701
chr1	43372187	43373771
chr1	43582105	43582636
chr1	43821954	43822588
chr1	43929142	43930037
chr1	43930336	43930934
chr1	44028398	44028848
chr1	44327662	44328166
chr1	44532036	44532709
chr1	44545796	44546873
chr1	44674194	44674600
chr1	44730517	44730776
chr1	44731068	44731372
chr1	44795195	44795974
chr1	44796205	44797040
chr1	44807054	44808136
chr1	44924780	44925230
chr1	44968036	44968782
chr1	45355932	45356486
chr1	45892055	45893036
chr1	45978899	45979579
chr1	46183228	46183753
chr1	47569596	47570095
chr1	50620782	50621159
chr1	50873598	50873968
chr1	51331170	51331630
chr1	51541204	51541636
chr1	51569485	51570721
chr1	51622341	51622972
chr1	51637010	51637831
chr1	51661202	51661605
chr1	52158260	52158791
chr1	52659255	52659771
chr1	52944513	52945418
chr1	53283174	53284171
chr1	53413170	53414044
chr1	53836992	53837666
chr1	54016284	54016829
chr1	54227183	54227670
chr1	54856368	54856860
chr1	54971220	54971988
chr1	55428975	55429779
chr1	55666829	55667178
chr1	56688146	56689138
chr1	58727275	58727763
chr1	58730875	58731378
chr1	58755483	58756025
chr1	58823317	58823819
chr1	58848640	58849369
chr1	58883249	58883753
chr1	59299016	59299576
chr1	59427204	59427612
chr1	59484034	59484530
chr1	59672853	59673326
chr1	59730851	59731362
chr1	60227881	60228402
chr1	60281587	60281922
chr1	61243851	61244671
chr1	61338115	61338549
chr1	61754353	61754750
chr1	61839681	61840313
chr1	62121725	62122743
chr1	62123343	62123849
chr1	62230720	62231028
chr1	62689387	62689936
chr1	63422091	63422418
chr1	63662168	63663367
chr1	63714128	63714522
chr1	63868100	63868572
chr1	64172155	64172514
chr1	64343298	64343933
chr1	64897855	64898746
chr1	65423807	65424336
chr1	65811774	65812084
chr1	66230938	66231819
chr1	66261976	66262894
chr1	66274376	66274954
chr1	66294224	66295633
chr1	66315404	66316204
chr1	66323664	66324679
chr1	66346361	66347399
chr1	66349606	66351034
chr1	66436485	66436987
chr1	66542668	66543498
chr1	66834809	66835064
chr1	66944534	66945088
chr1	67060694	67061002
chr1	67162891	67163154
chr1	67404179	67404433
chr1	67683162	67683665
chr1	67700449	67701179
chr1	67708501	67709058
chr1	67749666	67750203
chr1	67850521	67851196
chr1	67889868	67890406
chr1	68269360	68270371
chr1	68322997	68323597
chr1	68330921	68331484
chr1	68378243	68379828
chr1	68383773	68386099
chr1	68551281	68552164
chr1	68558204	68558764
chr1	70326953	70327782
chr1	70429552	70430208
chr1	70646540	70647117
chr1	75765677	75766245
chr1	76998503	76998967
chr1	77322028	77322605
chr1	77762050	77762580
chr1	77877093	77877635
chr1	78092603	78093299
chr1	78339836	78340162
chr1	84089374	84089884
chr1	84103562	84103955
chr1	84146126	84147004
chr1	84156132	84157545
chr1	84174016	84174818
chr1	84214530	84214910
chr1	84247213	84248085
chr1	84253742	84254400
chr1	84347712	84348826
chr1	84353421	84354137
chr1	84364799	84366294
chr1	84406458	84406902
chr1	84427454	84427946
chr1	84434189	84434955
chr1	84506320	84506850
chr1	84598966	84599652
chr1	84603561	84604384
chr1	84619626	84620086
chr1	85289296	85289922
chr1	85294769	85295376
chr1	85297804	85298401
chr1	85328799	85329315
chr1	85338970	85339641
chr1	85606930	85607577
chr1	85850035	85850721
chr1	87249643	87250118
chr1	87600753	87601448
chr1	87795188	87795844
chr1	88327423	88328257
chr1	88612765	88613095
chr1	88773710	88774644
chr1	88985543	88986155
chr1	88992597	88993131
chr1	89516061	89516510
chr1	89865588	89866494
chr1	89890150	89890732
chr1	89945668	89946309
chr1	89994568	89995347
chr1	90403062	90403779
chr1	91732493	91733025
chr1	92599215	92599541
chr1	93015520	93015912
chr1	93324773	93325342
chr1	93664473	93664776
chr1	93693133	93693815
chr1	93738266	93738555
chr1	94068079	94068692
chr1	94196400	94197075
chr1	94249175	94249719
chr1	94258743	94259198
chr1	94284957	94285792
chr1	94300047	94301427
chr1	94325470	94326373
chr1	94541703	94542510
chr1	94545169	94545621
chr1	94605287	94606212
chr1	94713686	94714241
chr1	94727750	94728561
chr1	94854620	94855318
chr1	94863612	94864457
chr1	95087180	95087759
chr1	96362345	96363068
chr1	97277786	97278441
chr1	97384510	97385003
chr1	98086515	98087205
chr1	98325848	98326486
chr1	99169999	99170955
chr1	99756424	99757047
chr1	108216977	108217987
chr1	108719839	108720574
chr1	108771367	108772180
chr1	109197212	109197603
chr1	110150181	110150495
chr1	110336409	110336950
chr1	110476978	110477859
chr1	111563625	111564235
chr1	111592924	111593204
chr1	112104686	112105124
chr1	112544033	112544522
chr1	112575324	112575958
chr1	112581684	112582499
chr1	113325021	113325736
chr1	113396479	113397187
chr1	113456770	113457609
chr1	113804600	113805232
chr1	113887977	113888373
chr1	114014833	114015910
chr1	114473145	114474072
chr1	115179262	115180032
chr1	115189795	115190215
chr1	115668541	115669587
chr1	116376419	116376933
chr1	116489209	116489759
chr1	116504316	116504753
chr1	116508603	116509766
chr1	116556506	116557133
chr1	116589306	116589741
chr1	116642886	116643685
chr1	116853722	116854043
chr1	118318875	118319535
chr1	119140418	119140688
chr1	119279219	119279831
chr1	119565409	119565848
chr1	120045007	120045328
chr1	121164345	121164705
chr1	121301590	121302498
chr1	121337815	121338404
chr1	123500858	123501138
chr1	124151811	124152104
chr1	124286216	124286588
chr1	124387359	124387637
chr1	124462510	124462844
chr1	143951828	143952464
chr1	143972142	143972553
chr1	144055475	144055718
chr1	144904772	144905078
chr1	144941625	144942133
chr1	144977569	144978633
chr1	145095443	145095923
chr1	145201015	145201398
chr1	145782333	145782914
chr1	145813017	145813601
chr1	145985652	145985907
chr1	146204098	146204411
chr1	147538862	147539470
chr1	147851185	147851598
chr1	148444870	148445231
chr1	149186714	149187125
chr1	149938811	149939854
chr1	150127809	150128326
chr1	150561336	150561752
chr1	150604351	150605337
chr1	150613225	150613854
chr1	150629037	150630047
chr1	150743768	150744614
chr1	150977191	150977699
chr1	151195033	151196589
chr1	151198047	151198506
chr1	151311504	151312069
chr1	151494716	151495576
chr1	151508689	151509493
chr1	151539782	151540196
chr1	151579344	151579815
chr1	151608271	151608747
chr1	151680615	151681317
chr1	151945634	151946725
chr1	151947113	151947568
chr1	151972582	151973399
chr1	151988287	151988620
chr1	151992266	151993040
chr1	152047538	152048772
chr1	153099645	153100826
chr1	153533183	153534391
chr1	153538448	153538730
chr1	153565564	153567170
chr1	153597106	153597548
chr1	153608840	153609425
chr1	153658360	153658835
chr1	153708541	153709245
chr1	154206006	154206326
chr1	154405345	154405615
chr1	154418175	154418774
chr1	154420153	154420566
chr1	154421995	154422742
chr1	154432810	154433549
chr1	154697633	154698191
chr1	154931850	154932459
chr1	155000907	155001207
chr1	155017297	155017679
chr1	155129627	155129993
chr1	155434905	155435336
chr1	155651205	155651603
chr1	155809396	155809962
chr1	155961939	155962467
chr1	156102834	156104290
chr1	156113799	156114754
chr1	156122653	156124116
chr1	156126067	156127278
chr1	156130127	156130583
chr1	156398244	156399073
chr1	156501211	156501662
chr1	156503100	156503869
chr1	156660282	156660708
chr1	156661173	156661545
chr1	156705138	156705691
chr1	156713076	156713847
chr1	156896413	156897555
chr1	156926385	156926801
chr1	159869217	159869663
chr1	159881938	159882323
chr1	160813155	160813705
chr1	160995558	160996576
chr1	161021021	161021489
chr1	161022225	161022638
chr1	161083331	161083930
chr1	161115481	161115740
chr1	161417406	161418011
chr1	161730031	161730690
chr1	161903997	161904298
chr1	162074307	162074907
chr1	162075762	162076389
chr1	162081374	162081784
chr1	162128604	162129265
chr1	162538922	162539543
chr1	162605453	162605916
chr1	163035432	163036455
chr1	163715089	163715511
chr1	164637647	164638235
chr1	164683309	164683763
chr1	164732846	164733504
chr1	164750694	164751026
chr1	165597912	165598287
chr1	165631792	165632053
chr1	165773337	165773755
chr1	166910444	166910887
chr1	166915744	166916540
chr1	167173504	167174236
chr1	167267719	167268068
chr1	168320916	168321454
chr1	168405839	168406551
chr1	168408212	168409534
chr1	168470990	168471706
chr1	168719318	168719743
chr1	169113537	169114303
chr1	169161728	169162293
chr1	169163049	169163557
chr1	169312040	169312807
chr1	169321534	169322022
chr1	169367890	169368193
chr1	169781143	169781758
chr1	170063069	170063652
chr1	170707306	170708805
chr1	171251254	171251510
chr1	171438456	171438852
chr1	171817574	171818085
chr1	171916398	171916972
chr1	172254581	172255621
chr1	172352372	172352926
chr1	172356178	172357176
chr1	172838137	172838938
chr1	172871134	172871646
chr1	172903646	172903973
chr1	172918163	172918533
chr1	172933434	172934531
chr1	174204784	174205353
chr1	174815001	174815644
chr1	175169396	175169803
chr1	178011352	178011962
chr1	178126639	178127650
chr1	178238575	178239546
chr1	178240807	178241416
chr1	178308258	178308586
chr1	178397653	178398359
chr1	178417832	178418671
chr1	178529932	178530401
chr1	178536768	178537885
chr1	178684643	178685216
chr1	178881030	178881960
chr1	179128950	179129714
chr1	179143220	179143793
chr1	179233526	179234081
chr1	179234556	179234840
chr1	179310597	179311060
chr1	179876223	179876651
chr1	179877810	179878118
chr1	180103996	180104348
chr1	180113420	180113801
chr1	180168247	180168721
chr1	181112435	181113121
chr1	181324787	181325538
chr1	182186049	182186646
chr1	182968205	182968765
chr1	183032663	183033242
chr1	183060278	183061027
chr1	183159805	183160080
chr1	183163023	183164759
chr1	183185876	183186522
chr1	183234378	183234930
chr1	183493566	183494538
chr1	185017192	185017702
chr1	186152632	186153028
chr1	186236846	186237510
chr1	187203269	187203814
chr1	187516859	187517296
chr1	188670855	188671254
chr1	188706667	188707296
chr1	189619152	189620133
chr1	190679246	190679618
chr1	192002635	192003120
chr1	192530887	192531537
chr1	192700739	192701659
chr1	192702214	192702745
chr1	192974776	192975362
chr1	192979573	192980031
chr1	192983251	192983934
chr1	193000568	193000840
chr1	193104900	193105402
chr1	193115191	193116098
chr1	193132836	193133666
chr1	193160034	193160849
chr1	193203525	193204126
chr1	193354985	193355367
chr1	193558374	193558865
chr1	193700912	193701536
chr1	194975760	194976088
chr1	195591848	195592813
chr1	195663879	195664294
chr1	196437068	196437389
chr1	198220422	198220780
chr1	198443118	198443996
chr1	198881006	198882016
chr1	198932529	198932939
chr1	199272359	199273384
chr1	199684961	199685942
chr1	199759044	199760014
chr1	200150455	200151013
chr1	200334701	200335192
chr1	200371913	200372498
chr1	200415714	200417232
chr1	200483575	200484037
chr1	200639859	200640407
chr1	200641041	200641635
chr1	200771852	200772539
chr1	201126691	201127323
chr1	201230065	201230598
chr1	201275087	201275699
chr1	201289746	201290091
chr1	201396865	201397497
chr1	201460922	201462400
chr1	201480319	201480763
chr1	201713310	201713942
chr1	201714385	201715162
chr1	201883460	201884254
chr1	202023172	202023453
chr1	202028881	202029809
chr1	202034755	202035368
chr1	202046998	202047257
chr1	202056866	202057388
chr1	202105696	202106400
chr1	202108194	202108662
chr1	202200170	202200614
chr1	202235932	202236465
chr1	202460005	202460494
chr1	202483157	202483979
chr1	202589077	202589319
chr1	202803092	202803632
chr1	202959157	202959663
chr1	203177322	203178125
chr1	203512997	203513269
chr1	203674148	203674440
chr1	203888898	203890187
chr1	203906864	203907419
chr1	204057115	204058450
chr1	204104515	204104982
chr1	204130628	204131524
chr1	204417248	204418103
chr1	204523782	204524317
chr1	204623260	204623745
chr1	205122074	205122532
chr1	205175468	205176068
chr1	205284585	205285142
chr1	205294462	205294917
chr1	205374526	205375239
chr1	205376671	205377092
chr1	205450024	205450299
chr1	205664210	205665133
chr1	205734063	205734937
chr1	206000854	206001776
chr1	206182596	206183254
chr1	206202984	206203547
chr1	206320117	206320985
chr1	206356247	206357496
chr1	206393652	206393970
chr1	206513663	206514033
chr1	206523801	206524426
chr1	207232397	207233062
chr1	207304792	207305051
chr1	207389993	207390669
chr1	207797242	207797807
chr1	209649064	209649746
chr1	209651035	209651666
chr1	209652711	209653485
chr1	209747736	209748073
chr1	209884474	209885230
chr1	210233719	210234146
chr1	210374064	210374724
chr1	210792923	210793282
chr1	211036706	211037477
chr1	211320840	211321396
chr1	211574665	211574955
chr1	211650131	211650628
chr1	211675639	211676307
chr1	211735395	211736201
chr1	212030722	212031355
chr1	212234554	212235178
chr1	212290566	212291040
chr1	212311117	212312131
chr1	212513038	212513629
chr1	212561551	212562060
chr1	212567031	212567611
chr1	212596014	212596545
chr1	213122288	213124543
chr1	213170170	213170560
chr1	213176174	213176862
chr1	213443217	213443901
chr1	214102625	214103445
chr1	214445630	214447564
chr1	214506895	214507369
chr1	214566524	214566864
chr1	214581854	214582188
chr1	214623351	214623982
chr1	215113987	215114891
chr1	215583165	215583645
chr1	218377204	218377662
chr1	218585073	218586127
chr1	218658647	218659061
chr1	218660480	218661473
chr1	218823303	218823743
chr1	219324906	219325722
chr1	219798267	219798802
chr1	219917439	219918315
chr1	219960405	219960764
chr1	220067179	220067732
chr1	221439251	221440489
chr1	221996571	221997098
chr1	222243428	222244490
chr1	222817477	222817992
chr1	223233511	223233992
chr1	223402373	223402953
chr1	223655098	223655657
chr1	223700769	223701711
chr1	223707125	223707906
chr1	223715162	223715470
chr1	223726605	223726937
chr1	223771705	223772543
chr1	223831681	223832260
chr1	223943738	223944270
chr1	224407301	224408014
chr1	224542719	224543343
chr1	225454533	225455275
chr1	225508280	225509076
chr1	225509787	225510289
chr1	225603272	225604376
chr1	225655305	225656098
chr1	225700196	225700812
chr1	225710762	225711334
chr1	225875138	225875882
chr1	226443115	226443947
chr1	226662738	226663402
chr1	226814935	226815350
chr1	227094402	227094704
chr1	227357142	227357808
chr1	227396664	227397296
chr1	227805795	227806094
chr1	227934410	227935645
chr1	227946051	227946766
chr1	227981265	227981763
chr1	228831017	228831524
chr1	228838121	228838971
chr1	228842198	228842639
chr1	228860606	228861712
chr1	229024458	229025054
chr1	229253420	229253787
chr1	230084465	230084775
chr1	230104639	230105191
chr1	230186254	230186672
chr1	230931011	230931421
chr1	231233617	231234248
chr1	231395438	231396284
chr1	231407756	231408279
chr1	231512222	231512665
chr1	232127094	232127760
chr1	232149733	232150467
chr1	232524059	232524749
chr1	232529715	232530058
chr1	232538104	232538818
chr1	233112872	233113701
chr1	233260983	233261578
chr1	233654636	233655496
chr1	233656584	233657294
chr1	233668760	233669304
chr1	233707413	233708006
chr1	233993620	233994138
chr1	234564274	234565115
chr1	234602779	234603246
chr1	234659530	234659965
chr1	234772357	234772895
chr1	234866301	234866857
chr1	234974840	234975658
chr1	234980711	234981295
chr1	234995580	234996126
chr1	234997066	234997739
chr1	234998230	234998869
chr1	235011636	235012143
chr1	235067479	235067898
chr1	235079157	235079908
chr1	235367077	235367674
chr1	235442724	235443158
chr1	235504710	235504989
chr1	235642153	235642781
chr1	235708678	235709140
chr1	235792307	235792857
chr1	235902850	235903636
chr1	235908944	235909266
chr1	235910181	235911312
chr1	235999356	235999823
chr1	236097106	236097397
chr1	236105682	236106580
chr1	236905123	236905653
chr1	238641766	238642067
chr1	241482776	241483348
chr1	242394419	242394889
chr1	243046138	243046640
chr1	243268063	243269007
chr1	244322613	244323517
chr1	244353541	244354247
chr1	244599717	244600389
chr1	244778253	244778906
chr1	245176962	245177636
chr1	245986527	245987626
chr1	246139398	246140295
chr1	246142052	246142823
chr10	144895	145145
chr10	204459	204942
chr10	264652	265149
chr10	323987	324388
chr10	425078	425672
chr10	655763	656216
chr10	784562	785106
chr10	1498504	1499862
chr10	2583709	2584212
chr10	2985852	2986195
chr10	3071310	3071862
chr10	3090892	3091985
chr10	3095142	3096150
chr10	3248769	3249229
chr10	3467385	3468097
chr10	3468501	3469517
chr10	3525829	3526297
chr10	3740226	3740736
chr10	3754798	3755905
chr10	3763086	3763994
chr10	3786730	3787353
chr10	3805090	3806316
chr10	3851848	3852879
chr10	4243591	4244153
chr10	4354132	4354484
chr10	4663093	4663816
chr10	4725733	4726701
chr10	4770631	4771207
chr10	5860906	5861792
chr10	6239026	6239674
chr10	6274976	6275823
chr10	6299172	6299755
chr10	8362697	8363084
chr10	11551928	11552795
chr10	11684622	11685887
chr10	12082035	12082708
chr10	12270890	12271348
chr10	12333429	12334220
chr10	12419303	12419895
chr10	12448525	12449075
chr10	12720086	12720883
chr10	12981496	12982220
chr10	12983658	12984321
chr10	13114861	13115453
chr10	13866107	13866407
chr10	14244611	14245318
chr10	14658232	14658891
chr10	15200543	15202309
chr10	15211088	15211897
chr10	15325718	15326114
chr10	15780997	15781370
chr10	16380825	16381370
chr10	16891431	16892483
chr10	17023463	17023877
chr10	17029307	17030015
chr10	17061841	17063556
chr10	17216070	17216635
chr10	17228253	17228852
chr10	17230360	17230797
chr10	17353171	17353960
chr10	17512506	17512925
chr10	17655526	17656554
chr10	17665353	17666165
chr10	17673696	17674359
chr10	17981934	17982421
chr10	17990187	17990853
chr10	18607763	18608618
chr10	18610383	18610921
chr10	19027691	19027957
chr10	21174598	21176205
chr10	21285463	21285905
chr10	21292613	21293543
chr10	21336624	21337510
chr10	21364231	21364854
chr10	21365822	21366550
chr10	21588342	21588730
chr10	21751176	21751787
chr10	22246366	22247410
chr10	22427104	22428878
chr10	22598847	22599490
chr10	22618127	22618644
chr10	22620158	22620981
chr10	22681527	22682076
chr10	22816371	22817430
chr10	22822889	22823574
chr10	23512402	23512763
chr10	24466063	24467175
chr10	24483462	24484225
chr10	24699290	24699965
chr10	24849349	24849854
chr10	24891932	24892320
chr10	24901824	24902601
chr10	24908987	24909624
chr10	24944717	24945165
chr10	24958017	24958375
chr10	24962914	24963779
chr10	25059875	25060419
chr10	25062317	25062892
chr10	25293955	25294756
chr10	25493305	25493902
chr10	26602333	26603835
chr10	26681416	26682376
chr10	26780994	26781505
chr10	27893458	27893978
chr10	28089357	28089815
chr10	28105694	28106269
chr10	28111393	28112154
chr10	28118712	28119988
chr10	28124278	28124638
chr10	28137956	28138608
chr10	28215796	28216596
chr10	28217626	28218546
chr10	28219241	28219851
chr10	28245955	28246870
chr10	28253914	28254807
chr10	28291629	28292420
chr10	28349879	28350387
chr10	28375635	28376230
chr10	28592746	28593327
chr10	29159954	29160577
chr10	29439057	29439479
chr10	29646413	29646891
chr10	29658877	29659605
chr10	29688887	29689419
chr10	29714209	29714692
chr10	29757760	29758375
chr10	29784512	29784850
chr10	29804046	29804314
chr10	30099245	30100199
chr10	30446688	30447804
chr10	30463637	30464488
chr10	30637917	30638504
chr10	30682106	30682954
chr10	31099504	31100211
chr10	31147069	31147556
chr10	31353343	31354067
chr10	31768733	31769270
chr10	31881419	31881994
chr10	31887662	31888209
chr10	31896862	31897386
chr10	31926771	31927268
chr10	31932801	31933278
chr10	31939982	31941492
chr10	31944773	31945132
chr10	32139282	32139865
chr10	32961800	32962331
chr10	32980268	32980876
chr10	32983013	32983771
chr10	33005201	33006034
chr10	33032335	33033110
chr10	33133436	33134667
chr10	33136331	33137298
chr10	33156132	33156481
chr10	33263916	33264743
chr10	33292171	33292531
chr10	33508910	33509699
chr10	34124378	34125233
chr10	34405801	34406406
chr10	34504466	34505370
chr10	34526943	34527259
chr10	34528137	34528900
chr10	34556412	34556844
chr10	34696305	34696889
chr10	34698927	34699437
chr10	34710292	34710784
chr10	34733075	34733436
chr10	34746103	34746677
chr10	34758199	34759247
chr10	34802825	34803289
chr10	34994511	34994817
chr10	35040924	35041683
chr10	35332077	35332737
chr10	37734846	37735293
chr10	38356175	38356626
chr10	40180877	40181147
chr10	40476032	40476607
chr10	40507386	40507673
chr10	43305758	43306397
chr10	43362421	43362681
chr10	43403707	43404299
chr10	44981373	44981680
chr10	45882796	45883338
chr10	46022296	46022880
chr10	46023177	46023470
chr10	46396710	46397241
chr10	46589122	46590030
chr10	46591038	46591656
chr10	47402573	47403265
chr10	47406379	47407336
chr10	47421395	47421886
chr10	47987849	47988544
chr10	48676184	48676731
chr10	49852144	49852551
chr10	50393245	50394272
chr10	50511529	50512241
chr10	50534717	50535164
chr10	50849572	50850533
chr10	50861344	50861914
chr10	52318426	52319636
chr10	52334394	52334989
chr10	52443301	52444313
chr10	52539381	52540022
chr10	52834031	52834861
chr10	58148593	58149083
chr10	58237273	58237941
chr10	58335682	58336178
chr10	58435100	58435697
chr10	58919826	58920807
chr10	59434861	59435316
chr10	59965287	59965748
chr10	60313055	60313532
chr10	60314279	60314841
chr10	60469016	60469395
chr10	60536579	60538311
chr10	60549932	60550297
chr10	60611092	60611856
chr10	60661720	60662272
chr10	60964258	60965243
chr10	60978611	60979036
chr10	61836857	61837681
chr10	61939487	61939986
chr10	62250821	62251196
chr10	62433067	62433581
chr10	62816447	62816718
chr10	63236083	63236888
chr10	63269031	63270102
chr10	63270579	63271103
chr10	63491978	63492520
chr10	63543139	63543634
chr10	63553366	63554706
chr10	63699901	63700430
chr10	63707063	63708059
chr10	63711780	63712457
chr10	63738362	63738960
chr10	63756804	63757473
chr10	65394929	65395423
chr10	65703487	65703935
chr10	67115840	67116415
chr10	68093861	68094632
chr10	68097011	68097957
chr10	68098269	68098587
chr10	68135755	68137194
chr10	68153513	68154104
chr10	68647684	68648147
chr10	69154015	69154487
chr10	69222450	69222791
chr10	69446540	69447161
chr10	69458533	69459380
chr10	69769243	69770010
chr10	69861409	69861921
chr10	70146394	70147058
chr10	70222579	70223000
chr10	70267712	70268095
chr10	70331464	70332326
chr10	70378016	70378617
chr10	70387352	70388008
chr10	70477458	70477834
chr10	70578451	70579134
chr10	70633990	70635047
chr10	70715702	70716355
chr10	70722921	70723459
chr10	71364633	71364898
chr10	71860179	71861186
chr10	71871029	71871861
chr10	71974357	71974943
chr10	71975952	71976525
chr10	72027808	72028669
chr10	72097708	72098246
chr10	72099071	72099459
chr10	72170261	72171693
chr10	72173480	72174186
chr10	72276025	72276388
chr10	72308471	72308736
chr10	72320517	72321120
chr10	72322092	72322996
chr10	72676596	72676964
chr10	72740471	72740964
chr10	72812679	72813120
chr10	72846063	72846752
chr10	73111162	73111818
chr10	73117792	73118429
chr10	73261953	73262699
chr10	73408189	73408521
chr10	73419174	73419994
chr10	73785294	73785599
chr10	73887564	73888358
chr10	73894341	73894982
chr10	73909188	73909631
chr10	73931933	73932878
chr10	73965779	73966783
chr10	73997667	73998046
chr10	73999106	73999468
chr10	74056233	74056956
chr10	74079424	74080432
chr10	74223582	74224753
chr10	74371100	74371398
chr10	74502813	74503765
chr10	74917432	74917863
chr10	75055959	75056388
chr10	75959173	75959675
chr10	76026153	76026560
chr10	76103163	76103753
chr10	77350518	77351155
chr10	77405625	77405991
chr10	77504567	77506476
chr10	77513794	77514299
chr10	77531349	77531917
chr10	77943309	77943823
chr10	78756794	78757211
chr10	78972657	78973042
chr10	78973323	78974971
chr10	79079817	79080340
chr10	79127039	79127740
chr10	79151599	79152210
chr10	79184097	79184573
chr10	80158567	80159156
chr10	80196058	80196791
chr10	80207089	80207726
chr10	80429555	80430138
chr10	80471647	80472641
chr10	80477920	80478403
chr10	80483564	80484295
chr10	80498753	80499158
chr10	80506090	80506447
chr10	80509592	80510091
chr10	84494073	84495023
chr10	85642213	85644385
chr10	86959092	86959605
chr10	86970991	86972501
chr10	86978518	86979386
chr10	87019781	87020394
chr10	87025381	87026242
chr10	87586213	87586607
chr10	87701586	87702033
chr10	87769689	87770098
chr10	87842244	87842696
chr10	87844894	87846431
chr10	87939408	87939830
chr10	88253854	88254570
chr10	88428249	88429043
chr10	88702827	88703434
chr10	88707612	88708410
chr10	88882434	88882997
chr10	88897323	88897850
chr10	89861662	89862336
chr10	89921397	89922043
chr10	90086854	90088143
chr10	90111201	90112208
chr10	90147638	90148659
chr10	90222337	90222822
chr10	90227064	90228119
chr10	90305993	90306860
chr10	90313693	90315279
chr10	90319202	90320170
chr10	90321169	90321555
chr10	90587006	90587720
chr10	90847359	90848068
chr10	90859057	90860027
chr10	91653443	91653925
chr10	91901552	91902422
chr10	92011246	92012039
chr10	92211159	92211716
chr10	92222667	92223519
chr10	92329651	92330253
chr10	92892229	92892991
chr10	92971935	92972649
chr10	93028885	93029336
chr10	93030407	93030967
chr10	93334945	93335425
chr10	93436445	93437773
chr10	93458706	93459260
chr10	93466051	93466659
chr10	93468128	93469108
chr10	93470806	93471592
chr10	93475591	93476623
chr10	93991792	93992565
chr10	95235924	95236491
chr10	95308839	95309223
chr10	95393986	95394584
chr10	95675424	95675913
chr10	95693766	95694309
chr10	96122774	96123465
chr10	96267368	96267897
chr10	96815763	96816456
chr10	96840404	96841452
chr10	96863753	96864803
chr10	97399871	97400438
chr10	97518141	97518676
chr10	97531162	97531810
chr10	97541873	97543550
chr10	97574564	97575271
chr10	97649218	97649602
chr10	97651840	97652297
chr10	97840099	97840615
chr10	97882376	97882921
chr10	97888633	97889049
chr10	98269297	98269806
chr10	98323007	98323728
chr10	98460639	98461275
chr10	99140981	99141568
chr10	99684531	99685252
chr10	99740221	99740553
chr10	99743750	99744419
chr10	99760686	99761531
chr10	99775622	99776542
chr10	99776918	99778123
chr10	99779154	99780425
chr10	99785056	99785512
chr10	99814296	99814776
chr10	99906203	99906887
chr10	99931045	99932106
chr10	99932499	99933068
chr10	99963414	99963891
chr10	99966029	99966863
chr10	99976797	99977370
chr10	100005417	100006990
chr10	100009598	100010252
chr10	100037748	100038303
chr10	100043335	100043897
chr10	100044244	100044875
chr10	100148646	100148964
chr10	100364495	100365244
chr10	100371195	100371654
chr10	100373356	100374045
chr10	100890603	100891068
chr10	100915793	100916391
chr10	101012768	101013360
chr10	101032571	101033148
chr10	101135853	101136280
chr10	101367343	101368330
chr10	101401958	101402376
chr10	101469578	101469874
chr10	101818443	101818700
chr10	101939139	101940053
chr10	102053650	102054132
chr10	102604307	102605031
chr10	102607348	102607930
chr10	102637327	102638038
chr10	102645871	102646682
chr10	102853958	102854515
chr10	103146113	103146511
chr10	103233021	103233592
chr10	103241263	103241807
chr10	103254560	103255447
chr10	103272731	103273375
chr10	103333745	103334434
chr10	103745174	103746192
chr10	103894981	103896980
chr10	103907286	103909409
chr10	104093523	104094503
chr10	104109949	104110397
chr10	104117535	104118653
chr10	104197057	104197754
chr10	104329192	104329965
chr10	104696124	104696531
chr10	104856379	104856734
chr10	105242444	105242924
chr10	108087336	108087665
chr10	110042511	110043018
chr10	110364422	110364877
chr10	110398524	110399075
chr10	110410173	110411289
chr10	110414283	110415026
chr10	110417140	110417928
chr10	110501174	110501687
chr10	110512699	110513315
chr10	110664805	110665607
chr10	110773942	110775349
chr10	110851874	110852519
chr10	110932746	110933217
chr10	112202500	112202879
chr10	112331718	112333269
chr10	112362770	112363586
chr10	112379732	112380340
chr10	112383086	112383778
chr10	112387965	112388436
chr10	112389328	112390133
chr10	112404414	112405367
chr10	112490476	112491744
chr10	112517085	112518144
chr10	112518743	112520026
chr10	112524928	112527349
chr10	112528013	112528954
chr10	112539478	112539875
chr10	112548443	112549561
chr10	112615210	112615656
chr10	112633908	112634247
chr10	112637462	112638028
chr10	112650404	112651124
chr10	112658713	112659566
chr10	112663395	112663903
chr10	112741649	112742447
chr10	112743178	112743557
chr10	112811760	112812256
chr10	112832430	112832971
chr10	112915350	112916028
chr10	112958567	112960264
chr10	112967238	112967705
chr10	112977763	112978129
chr10	113071952	113072673
chr10	113073422	113074374
chr10	113086618	113088127
chr10	113093119	113094623
chr10	113325669	113326819
chr10	113958595	113959028
chr10	114026665	114026979
chr10	114151370	114151860
chr10	114174262	114174599
chr10	114320543	114321212
chr10	114623786	114624278
chr10	114625167	114625453
chr10	114634504	114635117
chr10	114708909	114709150
chr10	114754668	114755202
chr10	114772836	114773185
chr10	114779495	114780471
chr10	114829247	114829726
chr10	114925962	114926323
chr10	114998226	114998656
chr10	116888757	116889004
chr10	116932646	116933067
chr10	116946097	116948781
chr10	116974727	116975105
chr10	117006194	117008093
chr10	117078087	117078958
chr10	117295735	117296178
chr10	117359837	117361824
chr10	117652938	117653663
chr10	118198158	118198467
chr10	118504545	118504949
chr10	118698447	118698938
chr10	118799731	118800178
chr10	118835713	118836160
chr10	119253463	119254337
chr10	119271070	119271864
chr10	119305882	119306786
chr10	119314890	119316041
chr10	119316426	119317861
chr10	119521757	119522272
chr10	119522900	119523363
chr10	119596762	119597307
chr10	119658007	119658699
chr10	119667512	119668236
chr10	119734678	119735408
chr10	119737354	119738322
chr10	119760822	119761459
chr10	119803997	119804348
chr10	119859674	119859987
chr10	120733410	120733831
chr10	121159115	121159526
chr10	121324748	121326508
chr10	121987350	121988147
chr10	122063411	122063659
chr10	122140753	122141584
chr10	122182968	122183671
chr10	122307329	122308461
chr10	122443874	122444232
chr10	122469066	122469508
chr10	122494762	122495150
chr10	122944877	122945390
chr10	123287912	123288250
chr10	123974347	123974884
chr10	124049520	124050172
chr10	124152398	124153596
chr10	124378933	124379256
chr10	125083980	125084669
chr10	125120978	125121364
chr10	125123480	125124134
chr10	125201220	125201469
chr10	125231433	125232115
chr10	125707881	125708282
chr10	125879335	125879956
chr10	125900887	125901549
chr10	125973164	125973980
chr10	126062327	126062875
chr10	127148231	127149312
chr10	127908610	127909013
chr10	127922890	127923557
chr10	127927941	127928412
chr10	127990559	127991491
chr10	128330204	128330623
chr10	128629100	128629971
chr10	132571938	132572421
chr10	133144067	133144517
chr11	393156	394850
chr11	727808	728410
chr11	762598	763019
chr11	834878	835411
chr11	1153947	1154385
chr11	1772475	1772937
chr11	1862832	1863879
chr11	2463253	2463715
chr11	2534117	2534658
chr11	2768921	2769475
chr11	2844009	2844445
chr11	2912435	2913270
chr11	2929744	2930404
chr11	2933210	2933937
chr11	2937715	2938784
chr11	2940380	2941706
chr11	5280465	5281217
chr11	5550552	5551209
chr11	6322047	6322488
chr11	6900123	6900752
chr11	8273267	8273821
chr11	8328937	8329325
chr11	8567727	8568231
chr11	8744385	8744874
chr11	9138740	9139632
chr11	9364195	9364846
chr11	9460653	9461024
chr11	9565676	9566494
chr11	9600597	9601309
chr11	9612989	9613697
chr11	9691859	9692374
chr11	9759514	9760348
chr11	9899849	9900668
chr11	10233318	10233935
chr11	10303806	10304133
chr11	10307889	10308350
chr11	10309283	10309943
chr11	10322723	10323423
chr11	10350305	10350838
chr11	10406422	10407100
chr11	10455107	10455454
chr11	10488069	10488678
chr11	10490416	10491178
chr11	10525849	10528188
chr11	10550550	10550967
chr11	10659541	10660438
chr11	10735622	10736576
chr11	10746854	10747223
chr11	10857834	10858250
chr11	10899514	10899968
chr11	10900510	10900857
chr11	11450990	11451591
chr11	11568261	11568698
chr11	11584593	11584875
chr11	11731472	11732291
chr11	12043948	12044449
chr11	12066070	12066734
chr11	12079870	12080648
chr11	12125701	12126301
chr11	12166990	12167711
chr11	12175782	12176093
chr11	12213725	12214590
chr11	12287691	12288210
chr11	12693293	12694238
chr11	12724011	12724937
chr11	12725979	12727097
chr11	12800123	12800527
chr11	12802585	12803191
chr11	13120553	13121121
chr11	13215097	13215615
chr11	13216170	13216902
chr11	13261421	13262501
chr11	13329870	13330143
chr11	13332754	13333306
chr11	13333605	13334066
chr11	14015458	14016216
chr11	14160417	14161236
chr11	15106130	15107021
chr11	16787967	16788522
chr11	16791480	16792018
chr11	16902058	16902762
chr11	17343666	17344255
chr11	17683476	17683921
chr11	17786784	17787311
chr11	17986315	17986778
chr11	18457323	18457947
chr11	18763701	18764511
chr11	19232410	19233603
chr11	19442433	19442783
chr11	19507952	19508499
chr11	19659913	19660716
chr11	19680129	19680578
chr11	19978818	19979162
chr11	20112275	20113022
chr11	20367231	20368448
chr11	25603411	25603980
chr11	27876217	27876694
chr11	27910210	27910674
chr11	27933797	27935404
chr11	28049129	28050147
chr11	28145782	28147564
chr11	28176085	28176871
chr11	28346028	28346661
chr11	28702063	28702751
chr11	29282085	29282772
chr11	29821268	29821665
chr11	32118416	32119285
chr11	32658621	32659089
chr11	32706920	32707595
chr11	32792122	32792533
chr11	32838657	32839031
chr11	33061318	33061822
chr11	33372444	33372870
chr11	33633065	33633975
chr11	33634412	33634893
chr11	33642542	33643027
chr11	33941746	33941997
chr11	34026125	34027009
chr11	34075485	34076029
chr11	34214828	34215724
chr11	34233837	34234636
chr11	34242063	34242496
chr11	34243589	34244204
chr11	34263322	34264064
chr11	34274825	34275265
chr11	34344883	34345371
chr11	34495275	34496247
chr11	34599352	34599825
chr11	34653789	34654335
chr11	34681081	34681594
chr11	34683079	34683444
chr11	34685165	34685635
chr11	35009246	35010192
chr11	35029809	35031215
chr11	35040485	35040754
chr11	35082216	35082710
chr11	35144197	35144869
chr11	35165408	35166150
chr11	35166453	35167145
chr11	35336999	35338178
chr11	35629905	35630390
chr11	36149456	36150449
chr11	36351009	36351745
chr11	36431661	36432241
chr11	43830814	43831658
chr11	44760748	44761257
chr11	44862187	44862593
chr11	45180783	45181257
chr11	45259589	45259898
chr11	46006466	46006865
chr11	46237188	46237649
chr11	46363347	46363935
chr11	46553831	46554891
chr11	46564303	46565025
chr11	47216339	47216637
chr11	47513176	47513789
chr11	47523355	47523954
chr11	47946829	47947413
chr11	47992198	47992648
chr11	49687817	49688159
chr11	57311062	57311835
chr11	57733120	57733889
chr11	57781297	57781870
chr11	57798949	57799697
chr11	57903622	57903897
chr11	58577671	58578777
chr11	58658984	58659893
chr11	59106745	59107227
chr11	59544867	59545774
chr11	59615880	59616332
chr11	59706695	59707310
chr11	59755577	59756266
chr11	59776265	59777060
chr11	59786889	59787384
chr11	59857313	59858661
chr11	60618549	60618843
chr11	61603101	61603641
chr11	61730125	61730853
chr11	61756570	61756951
chr11	61819939	61820742
chr11	62044565	62045254
chr11	62045726	62046365
chr11	62472363	62473067
chr11	62539204	62539754
chr11	62553273	62554262
chr11	62556236	62557134
chr11	62560708	62561240
chr11	63567273	63568017
chr11	63667920	63668511
chr11	63802842	63803573
chr11	64094280	64094860
chr11	64181402	64181908
chr11	64240568	64240910
chr11	64331761	64332220
chr11	64334959	64335750
chr11	64355292	64355681
chr11	64545589	64545921
chr11	64842898	64843713
chr11	64854722	64855649
chr11	64856538	64857079
chr11	64924188	64924629
chr11	65006955	65007371
chr11	65150461	65151171
chr11	65225104	65225703
chr11	65279613	65280542
chr11	65381933	65382829
chr11	65456948	65457546
chr11	65471877	65472252
chr11	65477295	65477577
chr11	65491791	65492265
chr11	65492581	65493041
chr11	65555585	65556271
chr11	65559149	65560614
chr11	65577246	65577691
chr11	65903051	65903660
chr11	65915564	65916512
chr11	66112936	66113811
chr11	66119519	66119769
chr11	66188738	66188998
chr11	66336264	66337085
chr11	66720173	66720509
chr11	66886834	66887147
chr11	66891853	66892679
chr11	66903933	66904495
chr11	66949792	66950542
chr11	66970697	66971275
chr11	67032445	67032919
chr11	67045200	67045644
chr11	67062596	67063033
chr11	67078426	67079120
chr11	67161441	67161877
chr11	67353368	67354051
chr11	67354399	67354943
chr11	67357009	67357632
chr11	67373890	67374893
chr11	67377641	67377911
chr11	67379522	67380094
chr11	67463757	67464436
chr11	67563625	67564171
chr11	68014486	68014825
chr11	68027949	68028548
chr11	68354382	68354879
chr11	68677339	68677924
chr11	68776166	68776620
chr11	69008645	69009206
chr11	69122469	69123231
chr11	69166455	69166971
chr11	69297224	69297939
chr11	69298316	69298801
chr11	69301321	69302417
chr11	69321450	69322051
chr11	69351218	69351739
chr11	69688429	69688933
chr11	69825303	69825671
chr11	69840410	69841095
chr11	69947836	69949557
chr11	69962029	69962647
chr11	70128310	70128713
chr11	70142361	70142628
chr11	70159489	70160175
chr11	70233298	70234100
chr11	70399709	70400210
chr11	70481850	70483581
chr11	70556999	70557379
chr11	70788135	70788799
chr11	71086026	71086422
chr11	71299279	71299849
chr11	72398156	72398702
chr11	72439932	72440653
chr11	72700254	72700722
chr11	73195193	73195633
chr11	73198514	73199043
chr11	73251489	73251853
chr11	73779269	73780182
chr11	74135125	74135742
chr11	74137957	74139155
chr11	74418085	74418995
chr11	75325759	75326691
chr11	75392163	75392524
chr11	75536966	75537637
chr11	76099442	76099791
chr11	76370971	76371572
chr11	76700367	76700988
chr11	76823230	76823834
chr11	77015133	77016259
chr11	77019831	77020737
chr11	77108087	77108431
chr11	77299743	77300211
chr11	77560074	77560750
chr11	77705384	77706183
chr11	78028455	78028734
chr11	78040184	78041378
chr11	78103704	78104008
chr11	79139193	79139578
chr11	85169792	85170682
chr11	85827786	85828852
chr11	85844340	85844861
chr11	86302222	86302464
chr11	86307165	86308247
chr11	86521860	86522297
chr11	86523924	86525038
chr11	86592806	86593274
chr11	86632686	86633215
chr11	86726263	86726543
chr11	86740408	86741234
chr11	86741820	86742253
chr11	86743279	86744275
chr11	86811832	86812092
chr11	87173110	87174237
chr11	88384137	88384695
chr11	88398377	88398777
chr11	88535948	88536345
chr11	88930676	88931738
chr11	89935073	89935367
chr11	93000438	93000867
chr11	93054585	93055402
chr11	93738128	93738595
chr11	94136218	94136782
chr11	94152160	94152765
chr11	94794703	94795225
chr11	94835689	94836023
chr11	95084529	95084919
chr11	95092718	95093130
chr11	95633245	95633816
chr11	96306860	96307926
chr11	96555172	96555511
chr11	100684830	100685252
chr11	100750184	100750971
chr11	100776235	100776715
chr11	100777148	100777829
chr11	100925866	100926481
chr11	102079559	102080131
chr11	102111849	102112591
chr11	102177947	102178860
chr11	102563970	102564737
chr11	102598898	102600397
chr11	102974696	102975372
chr11	102996233	102996696
chr11	104452066	104452857
chr11	104668894	104669509
chr11	105652524	105652862
chr11	106022313	106022699
chr11	107545083	107545787
chr11	107561352	107562166
chr11	107562498	107563326
chr11	107696103	107696575
chr11	107840555	107841634
chr11	108497471	108498009
chr11	108616452	108616958
chr11	108872941	108873970
chr11	108884935	108885204
chr11	108885996	108886975
chr11	108895597	108897587
chr11	108906237	108906819
chr11	108958678	108958966
chr11	109859090	109859972
chr11	109915258	109915834
chr11	110148417	110149187
chr11	110193957	110195433
chr11	110196086	110196556
chr11	110251795	110252534
chr11	110337685	110338226
chr11	110357001	110358215
chr11	111676696	111677244
chr11	112042424	112043092
chr11	112105889	112106673
chr11	112120084	112121068
chr11	112128626	112128879
chr11	112156787	112157950
chr11	113690575	113691146
chr11	113974849	113975118
chr11	114468935	114469462
chr11	114562478	114563634
chr11	116109494	116109790
chr11	116673460	116673907
chr11	117011411	117011691
chr11	117026543	117027274
chr11	117072204	117073611
chr11	117137166	117137673
chr11	117174459	117175090
chr11	117206793	117207503
chr11	117281162	117281624
chr11	117907285	117907832
chr11	118232544	118233150
chr11	118241242	118242067
chr11	118785501	118785905
chr11	118842332	118842878
chr11	118887602	118888621
chr11	118911825	118913380
chr11	118919623	118920331
chr11	118927800	118928724
chr11	118938567	118938971
chr11	118998907	118999382
chr11	119121219	119121785
chr11	119218273	119219084
chr11	119696579	119697005
chr11	119941673	119942137
chr11	120350496	120351182
chr11	120400697	120401287
chr11	120424355	120424825
chr11	120431821	120432752
chr11	120547744	120548193
chr11	120565870	120566623
chr11	120659846	120660458
chr11	120807405	120807898
chr11	121129898	121130332
chr11	121132046	121132580
chr11	121163842	121164318
chr11	121185407	121186018
chr11	121464467	121465222
chr11	121466457	121467134
chr11	122016611	122018067
chr11	122136837	122137770
chr11	122138799	122139306
chr11	122140452	122140907
chr11	122146327	122147213
chr11	122166890	122167401
chr11	122170908	122171314
chr11	122180126	122181453
chr11	122181705	122182233
chr11	122182415	122182990
chr11	122186437	122188022
chr11	122188640	122190061
chr11	122193802	122194642
chr11	122196552	122197639
chr11	122202242	122202510
chr11	122210176	122210751
chr11	122579802	122580694
chr11	122676679	122677236
chr11	122856525	122857132
chr11	123083420	123083965
chr11	123145049	123145496
chr11	123218379	123218720
chr11	123456454	123456940
chr11	124770121	124770518
chr11	124770984	124771511
chr11	128210326	128211135
chr11	128448503	128448958
chr11	128497016	128497535
chr11	128908109	128908723
chr11	129060522	129062070
chr11	129143127	129144045
chr11	129247174	129247605
chr11	129249219	129249957
chr11	129563669	129563938
chr11	129639012	129639994
chr11	129831110	129831399
chr11	129959884	129960806
chr11	129966002	129966668
chr11	130146213	130146773
chr11	130147164	130147758
chr11	130156512	130157154
chr11	130166185	130166867
chr11	130182015	130182343
chr11	130847618	130848184
chr11	131265220	131265618
chr11	134851713	134852083
chr12	182576	183235
chr12	358236	359098
chr12	570616	571490
chr12	792692	793046
chr12	1014004	1014564
chr12	1044443	1045182
chr12	1115809	1116441
chr12	1122267	1122662
chr12	1129870	1130672
chr12	1437909	1438342
chr12	1540584	1541318
chr12	1606008	1606440
chr12	1993362	1993820
chr12	2336090	2336756
chr12	2339025	2339865
chr12	2640502	2641352
chr12	2812651	2812920
chr12	3168602	3169289
chr12	3170629	3171340
chr12	3310798	3311823
chr12	3336722	3337310
chr12	4307741	4308260
chr12	4518220	4518944
chr12	4997852	4998320
chr12	5177287	5178183
chr12	5380017	5380261
chr12	5928537	5930099
chr12	5931591	5932645
chr12	6084565	6085217
chr12	6092867	6093923
chr12	6107671	6108132
chr12	6167559	6168454
chr12	6215823	6216370
chr12	6229675	6230117
chr12	6278466	6278969
chr12	6279886	6280575
chr12	6286629	6287401
chr12	6336102	6336718
chr12	6345101	6346035
chr12	6369466	6370105
chr12	6370985	6371471
chr12	6371858	6373402
[truncated: 7,756 more rows]

## Sheet: Iceberg_TBX3_Genes
GREAT associated Genes in TBX3 ICEBERG peaks
A1CF
A4GALT
AACS
AADAC
AADACL2
AAED1
AAGAB
AAK1
AANAT
AASDH
AATF
AATK-AS1
ABCA10
ABCA12
ABCA4
ABCA5
ABCA6
ABCA8
ABCA9
ABCB1
ABCB11
ABCB4
ABCB8
ABCB9
ABCC1
ABCC11
ABCC12
ABCC2
ABCC3
ABCC4
ABCC6
ABCD2
ABCD3
ABCD4
ABCE1
ABCG2
ABHD10
ABHD12
ABHD17C
ABHD2
ABHD3
ABHD4
ABHD5
ABHD6
ABI1
ABI2
ABL1
ABL2
ABLIM1
ABLIM2
ABLIM3
ABO
ABR
ABRA
ABTB2
ACAA1
ACAA2
ACACA
ACAD9
ACADM
ACADS
ACAN
ACAP2
ACE
ACER3
ACKR4
ACMSD
ACOT8
ACOX1
ACOX2
ACOX3
ACOXL
ACP7
ACR
ACSBG1
ACSF3
ACSL3
ACSL4
ACSL5
ACSM4
ACSM6
ACSS2
ACTA2
ACTBL2
ACTG1
ACTG2
ACTL7B
ACTL8
ACTL9
ACTN1
ACTN4
ACTR2
ACTR3
ACTR3B
ACTR3C
ACTR5
ACTR6
ACVR1
ACVR1C
ACYP2
ADA
ADAD2
ADAM10
ADAM11
ADAM12
ADAM17
ADAM18
ADAM19
ADAM2
ADAM28
ADAM29
ADAM30
ADAM32
ADAM9
ADAMTS10
ADAMTS14
ADAMTS15
ADAMTS16
ADAMTS17
ADAMTS18
ADAMTS2
ADAMTS20
ADAMTS6
ADAMTS9
ADAMTSL2
ADAMTSL4
ADAP1
ADAR
ADARB1
ADARB2
ADCY7
ADCY8
ADD2
ADD3
ADGB
ADGRA1
ADGRA3
ADGRB1
ADGRE1
ADGRE2
ADGRE5
ADGRF1
ADGRF2
ADGRF4
ADGRF5
ADGRG1
ADGRG5
ADGRG6
ADGRL1
ADGRV1
ADH5
ADHFE1
ADIPOR1
ADIRF
ADK
ADM
ADNP
ADO
ADORA2A
ADORA2B
ADORA3
ADPRHL1
ADRA1B
ADRA1D
ADRA2A
ADRA2B
ADRA2C
ADRB1
ADRB2
ADRM1
ADSL
ADSS
AEBP2
AFAP1
AFAP1L1
AFAP1L2
AFDN
AFF1
AFF3
AFG1L
AFG3L2
AFTPH
AGA
AGAP1
AGAP4
AGAP9
AGBL1
AGBL3
AGFG1
AGFG2
AGMO
AGO2
AGO3
AGPAT2
AGPAT3
AGPAT4
AGPAT5
AGPS
AGR3
AGRN
AGTPBP1
AGTR1
AHCY
AHDC1
AHI1
AHNAK
AHNAK2
AHR
AHSA2
AHSG
AIMP1
AIPL1
AK2
AK5
AK6
AK9
AKAP1
AKAP10
AKAP12
AKAP13
AKAP5
AKAP6
AKAP9
AKIRIN1
AKIRIN2
AKNA
AKR1B1
AKR1B10
AKR1E2
AKT1S1
AKT3
ALAS1
ALCAM
ALDH18A1
ALDH1A1
ALDH1A2
ALDH1A3
ALDH1B1
ALDH1L1
ALDH1L2
ALDH3A1
ALDH3A2
ALDH3B1
ALDH6A1
ALDH8A1
ALDH9A1
ALG14
ALG1L2
ALG6
ALG8
ALK
ALKAL1
ALKBH3
ALKBH4
ALKBH8
ALLC
ALOX12
ALOX15
ALOX5AP
ALOXE3
ALPK2
ALPL
ALPP
ALS2CL
ALS2CR12
ALX1
AMBN
AMBRA1
AMHR2
AMIGO2
AMMECR1
AMN
AMOTL1
AMOTL2
AMPD3
AMPH
AMTN
AMZ1
AMZ2
ANAPC1
ANAPC13
ANAPC16
ANAPC4
ANGEL1
ANGPT1
ANGPT2
ANGPT4
ANGPTL1
ANGPTL2
ANGPTL4
ANGPTL5
ANK1
ANK2
ANK3
ANKDD1B
ANKEF1
ANKFY1
ANKH
ANKHD1
ANKHD1-EIF4EBP3
ANKIB1
ANKMY2
ANKRD10
ANKRD11
ANKRD12
ANKRD13A
ANKRD13C
ANKRD17
ANKRD2
ANKRD20A1
ANKRD28
ANKRD34B
ANKRD36B
ANKRD40
ANKRD44
ANKRD46
ANKRD50
ANKRD53
ANKRD9
ANKS1A
ANKS1B
ANKS4B
ANLN
ANO1
ANO10
ANO2
ANO3
ANO4
ANO6
ANO8
ANP32A
ANPEP
ANTXR2
ANXA1
ANXA10
ANXA11
ANXA13
ANXA2
ANXA2R
ANXA3
ANXA4
ANXA5
ANXA6
ANXA7
ANXA8
ANXA8L1
ANXA9
AOAH
AOX1
AP1AR
AP1B1
AP1M1
AP1S1
AP1S3
AP2S1
AP3B1
AP3B2
AP3D1
AP3M1
AP3M2
AP3S2
AP4S1
AP5S1
AP5Z1
APBA2
APBA3
APBB1IP
APBB2
APCDD1L
APEH
APELA
APH1B
APIP
APLF
APLNR
APLP2
APOA1
APOBEC1
APOBEC3A
APOBEC3B
APOBEC3C
APOH
APOL1
APOL5
APOL6
APOLD1
APOO
APOPT1
APP
APPBP2
APPL2
AQP11
AQP3
AQP7
AQP8
AQP9
ARAP1
ARAP2
ARC
AREG
AREL1
ARF6
ARFGAP3
ARFIP1
ARFRP1
ARG1
ARHGAP10
ARHGAP12
ARHGAP17
ARHGAP18
ARHGAP21
ARHGAP22
ARHGAP23
ARHGAP24
ARHGAP26
ARHGAP27
ARHGAP29
ARHGAP30
ARHGAP32
ARHGAP35
ARHGAP39
ARHGAP42
ARHGAP44
ARHGAP5
ARHGEF1
ARHGEF10
ARHGEF10L
ARHGEF11
ARHGEF12
ARHGEF16
ARHGEF18
ARHGEF19
ARHGEF2
ARHGEF28
ARHGEF3
ARHGEF33
ARHGEF37
ARHGEF5
ARHGEF7
ARID1B
ARID2
ARID3A
ARID3B
ARID5A
ARID5B
ARL14
ARL15
ARL16
ARL17B
ARL2
ARL2BP
ARL3
ARL4A
ARL4C
ARL4D
ARL5A
ARL5B
ARL8B
ARL9
ARMC2
ARMC3
ARMC4
ARMC7
ARMS2
ARNT2
ARNTL
ARNTL2
ARPC1A
ARPC1B
ARPIN
ARPP21
ARRB1
ARRB2
ARRDC1
ARRDC2
ARRDC3
ARSB
ARSI
ARSJ
ART4
ARTN
ARV1
ARVCF
ASAH1
ASAH2
ASAP1
ASAP2
ASB1
ASB14
ASB16
ASB2
ASB4
ASB5
ASB7
ASCC2
ASCL1
ASCL5
ASF1A
ASH1L
ASH2L
ASIC3
ASIC4
ASMT
ASNS
ASNSD1
ASPG
ASPH
ASPRV1
ASPSCR1
ASS1
ASXL1
ASZ1
ATAD1
ATAD2
ATAD2B
ATAD3A
ATAD3B
ATF1
ATF3
ATF6
ATF7IP
ATF7IP2
ATG101
ATG12
ATG14
ATG16L1
ATG5
ATG7
ATIC
ATL1
ATL2
ATL3
ATN1
ATOH1
ATOH7
ATOH8
ATOX1
ATP10B
ATP11A
ATP11B
ATP13A3
ATP1A1
ATP1A3
ATP1B1
ATP1B3
ATP1B4
ATP23
ATP2A1
ATP2A3
ATP2B1
ATP2B4
ATP2C2
ATP5B
ATP5E
ATP5J
ATP5L2
ATP5O
ATP6AP1L
ATP6V0A1
ATP6V0A4
ATP6V0E2
ATP6V1A
ATP6V1C1
ATP6V1E1
ATP6V1G1
ATP6V1G3
ATP6V1H
ATP8A2
ATP8B1
ATP8B3
ATP8B4
ATP9A
ATP9B
ATPAF2
ATRN
ATRNL1
ATXN1
ATXN10
ATXN2
ATXN2L
ATXN3L
ATXN7L1
ATXN7L3
ATXN7L3B
AUH
AVL9
AVPI1
AVPR1A
AVPR1B
AWAT1
AXIN1
AXIN2
AXL
AZIN1
B3GALNT2
B3GALT1
B3GALT2
B3GALT5
B3GAT1
B3GNT2
B3GNT3
B3GNT5
B3GNT6
B3GNT7
B3GNT9
B3GNTL1
B4GALNT2
B4GALNT3
B4GALT1
B4GALT5
B4GALT6
B9D1
B9D2
BAALC
BACE1
BACH2
BAG3
BAHCC1
BAHD1
BAIAP2
BAIAP2L1
BAIAP2L2
BAK1
BAMBI
BANF2
BANK1
BANP
BARHL2
BARX2
BASP1
BATF2
BAZ2A
BAZ2B
BBC3
BBOF1
BBS10
BBS12
BBX
BCAN
BCAR1
BCAR3
BCAS1
BCAS3
BCAS4
BCAT2
BCCIP
BCKDHB
BCL10
BCL11B
BCL2
BCL2A1
BCL2L1
BCL2L10
BCL2L11
BCL2L14
BCL2L15
BCL3
BCL7A
BCL9
BCL9L
BCLAF1
BCO1
BCOR
BCR
BDH1
BDH2
BDNF
BDP1
BEAN1
BEGAIN
BEND6
BEST3
BET1
BEX4
BFSP1
BFSP2
BHLHA15
BHLHE40
BHLHE41
BHMT
BICC1
BICD1
BICD2
BICDL1
BICDL2
BICRA
BIK
BIN1
BIN3
BIRC3
BIRC6
BIRC7
BLID
BLK
BLM
BLNK
BLOC1S3
BLOC1S5
BLOC1S5-TXNDC5
BLVRA
BLZF1
BMP1
BMP2K
BMP3
BMP4
BMP5
BMP6
BMP7
BMP8A
BMPER
BMPR1B
BMPR2
BNC1
BNIP1
BNIP2
BNIP3L
BOC
BOD1
BOD1L2
BOK
BORCS7
BPI
BPIFB4
BPNT1
BPTF
BRAT1
BRCC3
BRD1
BRD7
BRD9
BRI3
BRINP3
BRIP1
BRMS1L
BROX
BRPF1
BSN
BTAF1
BTBD10
BTBD11
BTBD16
BTBD2
BTBD3
BTBD7
BTBD9
BTC
BTG1
BTN3A2
BTRC
BUB3
BUD13
BUD23
BYSL
BZW1
BZW2
C10orf10
C10orf35
C10orf76
C10orf88
C11orf45
C11orf54
C11orf58
C11orf63
C11orf68
C11orf87
C11orf91
C11orf95
C12orf29
C12orf4
C12orf40
C12orf49
C12orf50
C12orf57
C12orf65
C12orf66
C14orf105
C14orf166
C14orf2
C14orf39
C15orf38-AP3S2
C15orf39
C15orf62
C16orf45
C16orf46
C16orf54
C16orf70
C16orf72
C16orf78
C16orf87
C17orf67
C17orf78
C17orf99
C18orf8
C19orf33
C19orf57
C1GALT1
C1GALT1C1L
C1QL2
C1QTNF1
C1QTNF3-AMACR
C1QTNF6
C1QTNF8
C1QTNF9
C1S
C1orf105
C1orf131
C1orf189
C1orf198
C1orf61
C2
C21orf91
C22orf23
C2CD2
C2CD3
C2CD6
C2orf40
C2orf42
C2orf50
C2orf66
C2orf82
C2orf83
C2orf88
C3orf62
C3orf80
C4BPA
C4orf19
C4orf32
C5AR1
C5AR2
C5orf15
C5orf24
C6
C6orf10
C6orf106
C6orf15
C6orf58
C6orf62
C7orf25
C7orf49
C7orf50
C7orf72
C7orf73
C8orf37
C8orf74
C9orf135
C9orf3
CA10
CA13
CA2
CA4
CA6
CA8
CA9
CAB39
CAB39L
CABLES1
CABP2
CABP4
CABP5
CABP7
CABYR
CACHD1
CACNA1A
CACNA1C
CACNA1D
CACNA1E
CACNA1I
CACNA2D1
CACNA2D2
CACNA2D4
CACNB2
CACNG2
CACNG4
CACNG5
CACUL1
CACYBP
CADM1
CAGE1
CALB2
CALCB
CALCRL
CALD1
CALM1
CALM2
CALN1
CAMK1D
CAMK1G
CAMK2A
CAMK2D
CAMK2G
CAMK2N1
CAMKK1
CAMKK2
CAMKMT
CAMKV
CAMSAP1
CAMSAP2
CAMTA1
CAND1
CAP2
CAPG
CAPN1
CAPN12
CAPN13
CAPN15
CAPN2
CAPN7
CAPN8
CAPNS1
CAPRIN1
CAPRIN2
CAPZA1
CAPZA2
CAPZB
CARD10
CARD11
CARD19
CARD8
CARMIL1
CARNMT1
CARTPT
CASC4
CASK
CASKIN1
CASP10
CASP4
CASQ2
CAST
CASTOR2
CASZ1
CAT
CATSPERE
CAV1
CAV2
CAV3
CAVIN1
CAVIN2
CAVIN3
CBFA2T3
CBL
CBLB
CBLC
CBLL1
CBLN1
CBR3
CBR4
CBSL
CBWD2
CBWD5
CBWD6
CBX1
CBX4
CBX5
CBX6
CBX7
CBY1
CC2D1B
CCAR1
CCAR2
CCBE1
CCDC112
CCDC113
CCDC125
CCDC130
CCDC134
CCDC137
CCDC141
CCDC148
CCDC150
CCDC151
CCDC167
CCDC170
CCDC180
CCDC182
CCDC185
CCDC28A
CCDC3
CCDC33
CCDC36
CCDC40
CCDC50
CCDC57
CCDC59
CCDC6
CCDC60
CCDC62
CCDC68
CCDC69
CCDC71L
CCDC81
CCDC85C
CCDC88B
CCDC91
CCDC92
CCDC94
CCDC96
CCER1
CCK
CCKAR
CCL20
CCL28
CCNB2
CCND1
CCND2
CCND3
CCNG1
CCNH
CCNJ
CCNK
CCNL1
CCNY
CCNYL1
CCPG1
CCR1
CCR4
CCR7
CCSER2
CCT2
CCZ1B
CD109
CD151
CD160
CD163
CD164
CD180
CD2
CD22
CD226
CD24
CD244
CD247
CD28
CD2BP2
CD300A
CD300C
CD300LD
CD302
CD34
CD36
CD38
CD3EAP
CD40
CD44
CD46
CD47
CD52
CD55
CD58
CD63
CD7
CD70
CD83
CD9
CD93
CD96
CD99
CDA
CDADC1
CDC14B
CDC16
CDC25A
CDC25B
CDC27
CDC42
CDC42BPA
CDC42BPB
CDC42BPG
CDC42EP1
CDC42EP2
CDC42EP3
CDC42EP4
CDC42SE2
CDC5L
CDC6
CDC7
CDC73
CDCA2
CDCA3
CDCA4
CDCA7
CDCA8
CDCP1
CDH1
CDH13
CDH17
CDH18
CDH2
CDH22
CDH23
CDH26
CDH3
CDH4
CDH5
CDHR2
CDHR3
CDIPT
CDK1
CDK11B
CDK13
CDK14
CDK15
CDK17
CDK18
CDK19
CDK20
CDK5RAP2
CDK5RAP3
CDK6
CDK7
CDK8
CDKAL1
CDKL1
CDKL3
CDKL4
CDKN1A
CDKN1C
CDKN2A
CDKN2AIP
CDKN2AIPNL
CDKN2B
CDKN3
CDNF
CDR2
CDRT1
CDS1
CDV3
CDYL
CEACAM1
CEACAM16
CEACAM19
CEACAM20
CEACAM21
CEBPB
CEBPD
CELA1
CELA3A
CELA3B
CELF1
CELF3
CELF4
CELSR1
CEMIP
CENPA
CENPBD1
CENPE
CENPF
CENPH
CENPJ
CENPO
CENPV
CENPVL1
CENPVL2
CENPVL3
CENPW
CENPX
CEP112
CEP120
CEP128
CEP135
CEP162
CEP170
CEP290
CEP295NL
CEP350
CEP57L1
CEP68
CEP70
CEP83
CEP85
CEP95
CERK
CERKL
CERS2
CERS5
CERS6
CES1
CES3
CES4A
CETN3
CFAP126
CFAP36
CFAP43
CFAP44
CFAP45
CFAP53
CFAP70
CFAP74
CFD
CFDP1
CFL2
CFLAR
CGB1
CGN
CGNL1
CHAC1
CHAC2
CHAF1B
CHCHD3
CHCHD4
CHCHD5
CHD1
CHD2
CHD5
CHD7
CHD9
CHDH
CHGB
CHIC2
CHMP1B
CHMP2B
CHMP4B
CHMP6
CHODL
CHP1
CHRAC1
CHRD
CHRM2
CHRM3
CHRM4
CHRNA2
CHRNA9
CHST11
CHST12
CHST13
CHST14
CHST15
CHST2
CHST3
CHST6
CHSY3
CIB3
CIDEC
CILP2
CIPC
CIRBP
CIT
CITED2
CITED4
CKAP2L
CKAP4
CKMT2
CKS2
CLASP1
CLCF1
CLCN3
CLCN4
CLCN6
CLDN10
CLDN14
CLDN18
CLDN2
CLDN20
CLDN22
CLDN23
CLDN24
CLDN3
CLDN34
CLDN4
CLDN6
CLDN9
CLDND1
CLDND2
CLEC10A
CLEC16A
CLEC18B
CLEC19A
CLEC20A
CLEC2L
CLEC3A
CLEC3B
CLEC4M
CLHC1
CLIC1
CLIC4
CLIC5
CLIC6
CLIP1
CLIP2
CLIP4
CLK3
CLMN
CLMP
CLN8
CLNK
CLNS1A
CLOCK
CLPB
CLRN1
CLSTN1
CLSTN2
CLTCL1
CLU
CLUH
CLVS1
CLVS2
CLYBL
CMBL
CMC1
CMIP
CMKLR1
CMSS1
CMTM3
CMTM4
CMTM7
CMTM8
CMTR2
CMYA5
CNBD2
CNBP
CNGB1
CNIH3
CNIH4
CNKSR3
CNN1
CNN3
CNNM2
CNNM3
CNNM4
CNOT1
CNOT6L
CNP
CNPPD1
CNRIP1
CNTF
CNTN3
CNTNAP2
CNTNAP3
CNTNAP3B
COA1
COA6
COA7
COBL
COBLL1
COCH
COG4
COG6
COG7
COL11A2
COL12A1
COL13A1
COL14A1
COL16A1
COL17A1
COL18A1
COL1A1
COL1A2
COL21A1
COL22A1
COL24A1
COL27A1
COL28A1
COL2A1
COL3A1
COL4A1
COL4A2
COL4A3
COL4A3BP
COL4A4
COL5A1
COL5A2
COL6A1
COL6A2
COL6A3
COL6A5
COL7A1
COL8A1
COL9A1
COLEC10
COMMD10
COMMD3
COMMD9
COMP
COPB2
COPG1
COPS5
COPS8
COPZ1
COPZ2
COQ10A
COQ10B
COQ2
COQ4
COQ5
COQ7
COQ8A
COQ8B
CORO1C
CORO2A
CORO2B
CORO6
COTL1
COX10
COX11
COX14
COX15
COX18
COX20
COX4I2
COX5A
COX6C
COX7A2L
COX7C
CP
CPA1
CPA5
CPD
CPE
CPEB2
CPEB3
CPEB4
CPED1
CPLX2
CPLX3
CPM
CPN1
CPN2
CPNE4
CPNE7
CPNE8
CPNE9
CPO
CPOX
CPPED1
CPSF4L
CPSF6
CPT1A
CPVL
CPXM2
CR2
CRABP2
CRADD
CRB2
CRB3
CRBN
CRCP
CREB1
CREB3L1
CREB3L2
CREB3L3
CREB5
CREBRF
CREG2
CRHBP
CRHR1
CRIM1
CRIPT
CRISP1
CRISPLD1
CRISPLD2
CRLF2
CROCC
CRTAC1
CRTAM
CRTC1
CRTC3
CRX
CRY1
CRYBA1
CRYBA4
CRYBB2
CRYBB3
CRYBG1
CRYGS
CRYL1
CRYM
CRYZL1
CS
CSDC2
CSF1R
CSF2
CSF2RB
CSF3R
CSGALNACT1
CSNK1A1
CSNK1D
CSNK1G1
CSNK2A3
CSPG4
CSPG5
CSPP1
CSRNP1
CSRP1
CSRP3
CST3
CST9
CSTB
CSTF3
CTAGE1
CTAGE15
CTAGE4
CTAGE5
CTBP2
CTBS
CTDP1
CTDSP2
CTDSPL2
CTGF
CTH
CTHRC1
CTIF
CTNNA1
CTNNA3
CTNNAL1
CTNNB1
CTNNBIP1
CTNND1
CTPS1
CTR9
CTRB1
CTSB
CTSC
CTSD
CTSE
CTSH
CTSL
CTSO
CTSS
CTSV
CTTN
CTTNBP2NL
CTU2
CTXN3
CUBN
CUL1
CUL2
CUL3
CUL4A
CUL4B
CUL9
CUTA
CUTC
CUX1
CWC15
CWC22
CWC27
CWF19L2
CXADR
CXCL13
CXCL17
CXCL2
CXCL3
CXCL8
CXCR1
CXCR2
CXCR4
CXCR5
CXXC4
CXXC5
CXorf36
CXorf57
CYB561
CYB5B
CYB5D2
CYFIP1
CYP11A1
CYP11B2
CYP19A1
CYP1B1
CYP20A1
CYP24A1
CYP26A1
CYP26B1
CYP26C1
CYP27A1
CYP2A13
CYP2A7
CYP2B6
CYP2J2
CYP2U1
CYP3A4
CYP3A5
CYP3A7
CYP3A7-CYP3A51P
CYP4F11
CYP4F2
CYP51A1
CYR61
CYSLTR2
CYSTM1
CYTH1
CYTH2
CYTH3
CYTH4
DAAM1
DAB2
DAB2IP
DACT1
DAD1
DAG1
DAGLA
DAGLB
DAOA
DAP
DAP3
DAPK2
DAPL1
DAPP1
DARS
DAW1
DAZAP2
DBF4
DBI
DBN1
DBNDD1
DBX1
DBX2
DCAF1
DCAF10
DCAF17
DCAF4
DCAF5
DCAKD
DCBLD2
DCC
DCDC2C
DCK
DCLK1
DCLK2
DCN
DCP1A
DCP1B
DCP2
DCST2
DCTN6
DCUN1D1
DCUN1D2
DCUN1D3
DCUN1D5
DDA1
DDAH1
DDB2
DDC
DDHD1
DDIT4
DDIT4L
DDOST
DDR1
DDR2
DDX1
DDX10
DDX11
DDX19A
DDX24
DDX28
DDX31
DDX39A
DDX47
DDX52
DDX59
DDX6
DDX60
DDX60L
2023-12-01
DEDD2
DEFB105A
DEFB105B
DEFB106A
DEFB106B
DEFB130A
DEFB131A
DEFB133
DEFB134
DEFB135
DENND2A
DENND3
DENND5A
DENND5B
DENND6A
DENND6B
DEPDC1
DEPDC1B
DEPDC5
DEPDC7
DEPTOR
DERL1
DESI2
DFNA5
DGCR2
DGCR8
DGKA
DGKB
DGKD
DGKG
DGKI
DGKZ
DHCR24
DHCR7
DHFR
DHRS12
DHRS2
DHRS3
DHRS4
DHRS7C
DHRS9
DHTKD1
DHX30
DHX32
DHX35
DHX37
DHX8
DIAPH1
DICER1
DIDO1
DIEXF
DIMT1
DIO2
DIO3
DIP2B
DIP2C
DIRAS2
DIRAS3
DIRC2
DIS3L2
DISC1
DISP1
DKK1
DKK2
DKK3
DLAT
DLG1
DLG2
DLG3
DLG5
DLGAP1
DLGAP2
DLGAP4
DLK1
DLL1
DLL4
DLX1
DLX2
DLX4
DMAC1
DMAC2
DMAP1
DMBT1
DMC1
DMP1
DMPK
DMRTA1
DMRTA2
DMRTB1
DMXL1
DMXL2
DNAAF4
DNAAF5
DNAH10
DNAH12
DNAH17
DNAH2
DNAH5
DNAH7
DNAH8
DNAI1
DNAJA2
DNAJB12
DNAJB2
DNAJB5
DNAJB6
DNAJB8
DNAJC1
DNAJC13
DNAJC15
DNAJC21
DNAJC27
DNAJC5
DNAJC5B
DNAL1
DNAL4
DNASE1
DNASE1L3
DNASE2B
DNER
DNM2
DNM3
DNMBP
DOC2B
DOCK1
DOCK10
DOCK3
DOCK5
DOCK7
DOCK9
DOK5
DOPEY2
DOT1L
DPEP1
DPF1
DPF3
DPH6
DPM2
DPP4
DPP6
DPP9
DPPA4
DPT
DPY19L1
DPY19L2
DPY19L3
DPY30
DPYD
DPYS
DPYSL2
DPYSL3
DR1
DRAP1
DRC1
DRC3
DRD1
DRD2
DRD5
DSC1
DSC2
DSC3
DSCAM
DSE
DSG1
DSG2
DSG3
DSG4
DSP
DST
DSTN
DSTYK
DTL
DTNA
DTWD2
DTX2
DTX3L
DUPD1
DUSP1
DUSP10
DUSP11
DUSP12
DUSP14
DUSP18
DUSP2
DUSP27
DUSP4
DUSP5
DUSP6
DUSP7
DUT
DVL1
DYM
DYNAP
DYNC1H1
DYNC2LI1
DYNLL1
DYNLRB1
DYRK1A
DYRK2
DYSF
DZIP1L
DZIP3
E2F3
E2F7
E2F8
EAF1
EAPP
EBAG9
EBF2
EBI3
EBNA1BP2
ECD
ECE1
ECHDC1
ECHDC3
ECI2
ECSIT
ECT2L
EDAR
EDEM1
EDIL3
EDN1
EDN2
EDNRA
EDNRB
EDRF1
EEA1
EEF1A1
EEF1E1-BLOC1S5
EEF1G
EEF2K
EEF2KMT
EEFSEC
EEPD1
EFCAB1
EFCAB10
EFCAB12
EFCAB3
EFEMP1
EFHC1
EFHD1
EFHD2
EFL1
EFNA1
EFNA5
EFNB2
EFR3A
EFR3B
EGF
EGFL6
EGFL7
EGFLAM
EGFR
EGLN1
EGLN3
EGR2
EGR3
EHBP1
EHBP1L1
EHD1
EHD2
EHD4
EHF
EHHADH
EHMT1
EID1
EID3
EIF2AK1
EIF2AK3
EIF2B3
EIF2B5
EIF2D
EIF3B
EIF3C
EIF3CL
EIF3D
EIF3E
EIF3J
EIF3M
EIF4A2
EIF4B
EIF4E
EIF4EBP1
EIF4EBP2
EIF4EBP3
EIF4G1
EIF4G3
EIF4H
EIF5
EIF5A2
ELAC2
ELF1
ELF2
ELF3
ELF5
ELFN1
ELFN2
ELK3
ELK4
ELL
ELL2
ELMO1
ELMOD1
ELN
ELOC
ELOVL1
ELOVL2
ELOVL5
ELOVL6
ELOVL7
ELP3
EMB
EMC3
EMC4
EMC7
EMC8
EMCN
EMILIN2
EML1
EML2
EML4
EML6
EMP1
EMP3
EMX1
EMX2
EN1
ENAH
ENAM
ENC1
ENDOD1
ENDOV
ENGASE
ENHO
ENKUR
ENO1
ENO3
ENPP1
ENPP2
ENPP6
ENPP7
ENSA
ENSG00000125695
ENSG00000173366
ENSG00000177359
ENSG00000188897
[truncated: 5,576 more rows]

## Sheet: Iceberg_Bcat_TBX3_Peaks
chromosome	start	end
chr1	1073961	1074249
chr1	1318301	1318610
chr1	1505361	1505582
chr1	1686550	1686932
chr1	1959733	1960212
chr1	2139927	2140424
chr1	3312952	3313758
chr1	3320170	3320524
chr1	6157630	6158218
chr1	6220309	6220474
chr1	6602987	6603320
chr1	7265619	7266704
chr1	7299244	7300248
chr1	7300876	7301419
chr1	7401718	7402129
chr1	7549156	7549953
chr1	8027910	8028689
chr1	8040356	8041055
chr1	8045685	8046228
chr1	8056023	8056345
chr1	8077161	8078633
chr1	8082417	8083309
chr1	8089273	8089641
chr1	8090057	8090595
chr1	8094602	8095335
chr1	8096155	8098297
chr1	8117785	8118617
chr1	8121186	8121717
chr1	8122573	8122804
chr1	8133337	8134296
chr1	8137656	8138288
chr1	8154879	8155186
chr1	8167152	8167446
chr1	8182132	8182982
chr1	8197598	8198261
chr1	8211812	8212463
chr1	8493936	8494329
chr1	8873644	8874218
chr1	8899719	8900376
chr1	9080583	9081006
chr1	9145377	9145682
chr1	9163572	9164424
chr1	9412909	9413463
chr1	9825346	9825767
chr1	10108356	10108658
chr1	10230618	10231072
chr1	10528271	10528438
chr1	11805571	11806088
chr1	11821510	11821872
chr1	12161722	12162345
chr1	12477845	12478480
chr1	12480977	12481229
chr1	12549683	12550351
chr1	12573735	12574313
chr1	12616138	12616541
chr1	12618939	12619110
chr1	13766912	13767347
chr1	14996093	14996867
chr1	15139772	15140266
chr1	15174428	15174857
chr1	15178658	15179358
chr1	15200476	15201166
chr1	15260400	15261622
chr1	15354337	15355088
chr1	15355985	15356563
chr1	15795011	15795775
chr1	15798996	15799309
chr1	15799994	15800600
chr1	15833409	15833503
chr1	15849204	15849571
chr1	16143600	16144008
chr1	16145284	16146173
chr1	16173019	16173947
chr1	16181762	16182124
chr1	17128377	17128636
chr1	17233203	17233816
chr1	17251667	17252118
chr1	17259224	17259770
chr1	17519954	17520396
chr1	17529739	17530070
chr1	17569358	17570015
chr1	18618498	18619150
chr1	19010878	19011404
chr1	19450793	19451090
chr1	19659727	19660217
chr1	19903668	19904083
chr1	19925329	19925803
chr1	20481089	20481396
chr1	20494614	20495537
chr1	20496058	20496868
chr1	20612311	20612602
chr1	20613796	20614389
chr1	21022037	21022977
chr1	21091209	21091713
chr1	21261734	21262399
chr1	21294771	21295179
chr1	21324311	21325122
chr1	21783239	21783619
chr1	22025579	22026445
chr1	22832012	22832502
chr1	23109147	23109459
chr1	23196753	23197039
chr1	23377150	23377778
chr1	24046101	24046352
chr1	24150280	24150825
chr1	24266489	24266801
chr1	24283648	24284516
chr1	24364559	24365867
chr1	24540951	24541451
chr1	24683562	24684252
chr1	25022814	25023228
chr1	25343795	25344085
chr1	25430423	25430843
chr1	25568373	25569033
chr1	25892362	25893034
chr1	26123334	26123825
chr1	26861994	26862262
chr1	26862864	26863355
chr1	26865302	26865529
chr1	26990661	26991097
chr1	27012903	27013536
chr1	27046050	27046316
chr1	27392435	27392623
chr1	27490304	27490575
chr1	27542399	27542874
chr1	27959474	27959861
chr1	28351426	28352523
chr1	28437385	28438376
chr1	28500939	28501489
chr1	28960056	28960559
chr1	28972188	28972669
chr1	29569861	29570505
chr1	30525953	30526466
chr1	30618291	30618653
chr1	30823963	30824570
chr1	31170972	31171222
chr1	31574158	31574320
chr1	31575242	31576376
chr1	31934929	31935347
chr1	31944544	31944956
chr1	32449030	32449734
chr1	32759931	32760324
chr1	32989059	32989722
chr1	33219839	33220137
chr1	33433455	33434424
chr1	33436797	33437306
chr1	33458441	33458968
chr1	34763120	34763963
chr1	36155685	36156143
chr1	36386123	36386876
chr1	37471519	37472314
chr1	37534688	37534957
chr1	38958925	38959838
chr1	39116790	39117536
chr1	39183710	39184254
chr1	39185368	39185995
chr1	39191994	39192698
chr1	39387393	39387877
chr1	39394569	39394998
chr1	39398367	39399042
chr1	40107327	40108056
chr1	40646330	40646849
chr1	40967632	40968199
chr1	41109275	41110033
chr1	41432675	41433204
chr1	41495791	41496504
chr1	41504260	41504672
chr1	41783348	41783742
chr1	41869944	41870611
chr1	41954380	41956177
chr1	42940919	42941439
chr1	42966943	42967533
chr1	43372464	43373732
chr1	43929222	43930037
chr1	43930336	43930889
chr1	44327662	44328166
chr1	44532036	44532709
chr1	44545878	44546873
chr1	44674194	44674600
chr1	44730517	44730776
chr1	44731068	44731372
chr1	44807191	44807815
chr1	44968335	44968594
chr1	45892055	45893024
chr1	45978899	45979565
chr1	46183228	46183744
chr1	50620810	50621159
chr1	51541278	51541636
chr1	51569485	51570498
chr1	51637010	51637608
chr1	52158260	52158791
chr1	53413170	53414044
chr1	53837151	53837544
chr1	54016284	54016829
chr1	54856368	54856761
chr1	55428975	55429779
chr1	56688146	56689138
chr1	58848640	58849310
chr1	58883249	58883753
chr1	59299016	59299576
chr1	59730851	59731362
chr1	60281587	60281922
chr1	61338115	61338549
chr1	61754357	61754734
chr1	61839681	61840158
chr1	62121725	62122641
chr1	62230720	62231028
chr1	63662168	63663367
chr1	63714128	63714522
chr1	64343315	64343933
chr1	64897855	64898746
chr1	66230954	66231819
chr1	66261999	66262894
chr1	66274406	66274954
chr1	66294389	66295633
chr1	66315497	66316204
chr1	66323664	66324679
chr1	66346850	66347278
chr1	66349606	66350920
chr1	66436485	66436987
chr1	66542668	66543498
chr1	67700449	67701179
chr1	67749666	67750203
chr1	68322997	68323597
chr1	68330921	68331484
chr1	68378243	68379277
chr1	68384045	68386078
chr1	68551281	68552164
chr1	70429552	70430208
chr1	76998748	76998967
chr1	77322028	77322456
chr1	84089787	84089884
chr1	84146126	84147004
chr1	84156132	84157545
chr1	84174016	84174818
chr1	84247213	84248085
chr1	84253742	84254400
chr1	84347712	84348826
chr1	84353581	84354137
chr1	84364903	84366294
chr1	84406732	84406902
chr1	84427454	84427946
chr1	84434189	84434916
chr1	84506320	84506850
chr1	84598966	84599652
chr1	84603561	84604384
chr1	84619626	84620086
chr1	85297804	85298395
chr1	85339005	85339625
chr1	85607128	85607522
chr1	85850035	85850721
chr1	87795493	87795844
chr1	88327581	88328257
chr1	88773849	88774459
chr1	88985543	88986119
chr1	88992771	88993131
chr1	89865660	89866494
chr1	89994594	89995341
chr1	90403293	90403779
chr1	91732508	91732908
chr1	93664519	93664742
chr1	93693133	93693815
chr1	93738266	93738555
chr1	94068079	94068692
chr1	94196749	94197075
chr1	94285240	94285792
chr1	94300047	94301427
chr1	94325470	94326373
chr1	94541703	94542188
chr1	94605287	94606212
chr1	94863612	94864457
chr1	96362439	96363045
chr1	97277786	97278372
chr1	97384510	97385003
chr1	99756577	99757047
chr1	108720126	108720412
chr1	110336409	110336950
chr1	110477018	110477859
chr1	111592924	111593204
chr1	113456895	113457517
chr1	113804836	113805210
chr1	113887977	113888373
chr1	114473222	114474072
chr1	115179634	115179932
chr1	115668568	115669562
chr1	116508603	116509766
chr1	116556506	116556839
chr1	116642886	116643685
chr1	119140418	119140688
chr1	119279280	119279831
chr1	123500859	123501107
chr1	124462529	124462833
chr1	143972142	143972553
chr1	145095443	145095923
chr1	145782386	145782883
chr1	145985742	145985907
chr1	147538862	147539470
chr1	149939001	149939713
chr1	150561336	150561752
chr1	150604660	150605188
chr1	150629319	150630047
chr1	150977191	150977692
chr1	151195139	151196503
chr1	151198047	151198506
chr1	151311827	151312069
chr1	151494716	151495274
chr1	151508759	151509431
chr1	151539782	151540196
chr1	151680615	151681291
chr1	151945634	151946461
chr1	151972582	151973399
chr1	151988404	151988620
chr1	151992266	151993040
chr1	152047538	152048772
chr1	153099703	153100377
chr1	153538448	153538730
chr1	153565950	153566577
chr1	153609073	153609425
chr1	153708634	153709043
chr1	154418175	154418758
chr1	154932156	154932459
chr1	155000907	155001207
chr1	155017375	155017652
chr1	155651205	155651603
chr1	156103274	156104254
chr1	156114280	156114640
chr1	156123178	156123821
chr1	156126204	156126590
chr1	156501211	156501662
chr1	156503264	156503768
chr1	156713076	156713847
chr1	156896430	156897049
chr1	159869217	159869600
chr1	159881938	159882323
chr1	160995630	160996576
chr1	161021021	161021442
chr1	161083331	161083731
chr1	161417422	161417948
chr1	162074342	162074670
chr1	162075861	162076321
chr1	162128721	162129265
chr1	162538922	162539367
chr1	162605453	162605916
chr1	163035550	163036378
chr1	164637676	164638176
chr1	164683309	164683731
chr1	165597912	165598287
chr1	165631792	165632053
chr1	167173737	167174236
chr1	167267719	167267979
chr1	168320931	168321414
chr1	168405839	168406551
chr1	168408212	168409534
chr1	169113837	169114195
chr1	169781143	169781562
chr1	170707779	170708793
chr1	171251254	171251472
chr1	171916398	171916972
chr1	172254929	172255506
chr1	172352400	172352622
chr1	172838137	172838938
chr1	172871134	172871646
chr1	172903646	172903973
chr1	172918163	172918487
chr1	172933765	172934358
chr1	174204784	174205353
chr1	175169396	175169803
chr1	178238575	178239546
chr1	178536970	178537637
chr1	178684643	178685111
chr1	178881030	178881645
chr1	179128950	179129676
chr1	179143220	179143793
chr1	181112435	181113121
chr1	181325004	181325476
chr1	182186053	182186616
chr1	183032733	183033242
chr1	183060319	183060901
chr1	183163269	183163630
chr1	183234411	183234930
chr1	183493619	183494053
chr1	186152632	186152998
chr1	189619665	189620086
chr1	190679263	190679618
chr1	192002836	192003105
chr1	192530887	192531537
chr1	192700739	192701659
chr1	192702214	192702745
chr1	192974776	192975362
chr1	192979573	192980031
chr1	193104900	193105402
chr1	193115600	193116055
chr1	193558374	193558679
chr1	193700956	193701536
chr1	195591870	195592770
chr1	198443118	198443870
chr1	198932554	198932939
chr1	199272359	199273366
chr1	199684961	199685531
chr1	199759044	199760014
chr1	200150455	200151013
chr1	200415794	200416712
chr1	200483575	200484008
chr1	200641041	200641585
chr1	201126764	201127323
chr1	201396977	201397316
chr1	201714385	201714694
chr1	202023172	202023453
chr1	202028990	202029809
chr1	202034755	202035368
chr1	202056866	202057388
chr1	202105728	202106219
chr1	203177322	203178125
chr1	203888898	203890146
chr1	204057115	204058450
chr1	204417305	204418001
chr1	205122074	205122336
chr1	205175655	205176068
chr1	205374657	205375205
chr1	205450024	205450299
chr1	206000854	206001669
chr1	206202984	206203547
chr1	206356299	206356757
chr1	207232488	207233062
chr1	209649333	209649746
chr1	210233719	210234146
chr1	210374064	210374354
chr1	211675639	211676165
chr1	211735395	211736201
chr1	212030788	212031064
chr1	212290566	212291040
chr1	212561604	212562060
chr1	212567031	212567611
chr1	212596014	212596545
chr1	213122906	213124447
chr1	213176174	213176862
chr1	213443352	213443885
chr1	214102625	214103445
chr1	214445630	214447548
chr1	214507089	214507369
chr1	215113991	215114882
chr1	218377204	218377636
chr1	218585073	218586029
chr1	218658647	218659061
chr1	218660480	218661133
chr1	218823303	218823743
chr1	221439251	221440489
chr1	222243809	222244479
chr1	222817477	222817982
chr1	223233511	223233992
chr1	223700769	223701699
chr1	223707150	223707906
chr1	223771705	223772543
chr1	224542719	224543343
chr1	225508280	225509076
chr1	225603272	225604376
chr1	225655638	225656098
chr1	225700196	225700812
chr1	225710762	225711334
chr1	225875305	225875882
chr1	226443115	226443947
chr1	226814935	226815350
chr1	227396664	227397296
chr1	227805795	227806094
chr1	227934855	227935266
chr1	227946535	227946766
chr1	228831089	228831524
chr1	228838141	228838971
chr1	228860748	228861468
chr1	229253420	229253787
chr1	230104852	230105169
chr1	230186254	230186672
chr1	231233617	231234248
chr1	231395520	231396102
chr1	231512222	231512665
chr1	232529715	232530058
chr1	232538127	232538783
chr1	233112872	233113701
chr1	233261181	233261570
chr1	233654951	233655275
chr1	233668760	233669253
chr1	233707439	233707730
chr1	233993620	233994135
chr1	234564518	234564849
chr1	234602779	234603246
chr1	234659530	234659965
chr1	234772357	234772895
chr1	234866306	234866564
chr1	234974840	234975658
chr1	234980711	234981118
chr1	234997066	234997739
chr1	234998230	234998869
chr1	235011654	235012143
chr1	235067479	235067898
chr1	235079157	235079908
chr1	235367077	235367538
chr1	235642254	235642769
chr1	235902850	235903627
chr1	235910181	235911125
chr1	236905123	236905514
chr1	243268063	243269007
chr1	244322782	244323499
chr1	244353668	244354166
chr1	244599880	244600378
chr1	245986527	245987311
chr1	246139484	246140295
chr1	246142297	246142785
chr10	784601	784972
chr10	3090903	3091913
chr10	3095142	3095934
chr10	3248769	3249229
chr10	3467385	3468097
chr10	3468501	3469355
chr10	3754952	3755604
chr10	3763086	3763589
chr10	3786730	3787201
chr10	3805407	3805962
chr10	3851848	3852879
chr10	4354132	4354484
chr10	4663093	4663816
chr10	4725733	4726638
chr10	4770631	4771207
chr10	5861183	5861792
chr10	6239088	6239390
chr10	6299545	6299755
chr10	11552000	11552715
chr10	11684622	11685887
chr10	12270890	12271348
chr10	12333429	12334220
chr10	12720099	12720883
chr10	12981535	12982220
chr10	12983658	12984276
chr10	14658478	14658780
chr10	15200543	15202158
chr10	15211295	15211775
chr10	16891431	16892483
chr10	17029307	17030015
chr10	17061841	17063556
chr10	17216090	17216635
chr10	17228254	17228821
chr10	17230360	17230797
chr10	17353344	17353960
chr10	17512506	17512925
chr10	17655536	17656554
chr10	17981985	17982421
chr10	18610730	18610921
chr10	21174598	21175631
chr10	21292613	21293543
chr10	21364231	21364854
chr10	21365874	21366550
chr10	21751176	21751787
chr10	22246366	22247410
chr10	22427104	22428878
chr10	22618127	22618644
chr10	22620158	22620981
chr10	22816371	22817161
chr10	22822889	22823574
chr10	24483500	24484166
chr10	24849408	24849854
chr10	24892118	24892320
chr10	24901824	24902583
chr10	24909276	24909578
chr10	24944820	24945165
chr10	24958039	24958375
chr10	24962914	24963503
chr10	25059875	25060419
chr10	25294032	25294700
chr10	26781210	26781505
chr10	27893458	27893963
chr10	28105694	28106269
chr10	28111393	28112154
chr10	28118712	28119988
chr10	28124278	28124638
chr10	28137956	28138608
chr10	28215796	28216344
chr10	28217626	28218546
chr10	28219241	28219851
chr10	28245955	28246870
chr10	28254197	28254807
chr10	28291723	28292355
chr10	28375635	28376230
chr10	29159954	29160577
chr10	29646413	29646838
chr10	29658901	29659605
chr10	29688887	29689110
chr10	29714317	29714677
chr10	29757851	29758328
chr10	29784512	29784850
chr10	30447097	30447590
chr10	30464034	30464448
chr10	31099626	31100114
chr10	31147069	31147556
chr10	31353552	31354067
chr10	31896862	31897386
chr10	31939982	31941492
chr10	31944960	31945132
chr10	32961823	32962331
chr10	32980268	32980876
chr10	32983013	32983771
chr10	33005201	33006034
chr10	33032410	33033110
chr10	33133728	33134667
chr10	33136331	33137298
chr10	33292171	33292449
chr10	33508972	33509699
chr10	34124417	34124989
chr10	34405801	34406406
chr10	34526943	34527259
chr10	34528137	34528900
chr10	34733075	34733301
chr10	34758625	34758930
chr10	34802825	34803289
chr10	35040924	35041683
chr10	38356175	38356626
chr10	44981394	44981618
chr10	45882796	45883338
chr10	46022357	46022880
chr10	46023177	46023464
chr10	46589337	46589960
chr10	47402714	47403092
chr10	47406480	47407336
chr10	47421395	47421886
chr10	47987849	47988405
chr10	49852144	49852551
chr10	50511674	50512241
chr10	50849869	50850533
chr10	52318426	52319636
chr10	52334555	52334989
chr10	52443301	52444313
chr10	58237390	58237941
chr10	58435100	58435697
chr10	58919826	58920807
chr10	60611386	60611856
chr10	60661720	60662193
chr10	61836857	61837681
chr10	62816447	62816718
chr10	63236199	63236808
chr10	63269031	63269552
chr10	63553366	63554706
chr10	63699901	63700430
chr10	63707063	63707782
chr10	63711780	63712457
chr10	67115840	67116415
chr10	68093960	68094591
chr10	68097026	68097764
chr10	68135782	68136733
chr10	68153669	68154104
chr10	69154015	69154230
chr10	69458645	69459247
chr10	69861409	69861921
chr10	70146863	70147058
chr10	70222579	70222848
chr10	70331646	70332326
chr10	70378063	70378616
chr10	70387410	70387812
chr10	70477458	70477834
chr10	70578451	70579134
chr10	70634109	70634759
chr10	71860179	71861186
chr10	71871316	71871716
chr10	72028101	72028610
chr10	72170261	72171693
chr10	72173480	72174186
chr10	72676596	72676875
chr10	73111162	73111818
chr10	73117792	73118429
chr10	73887564	73888358
chr10	73932414	73932878
chr10	73965779	73966783
chr10	73997667	73998046
chr10	74079579	74080251
chr10	74223593	74224753
chr10	74502813	74503748
chr10	74917473	74917863
chr10	75959173	75959664
chr10	76103163	76103695
chr10	77504779	77506464
chr10	77513806	77514299
chr10	78973323	78974019
chr10	78974639	78974880
chr10	80196404	80196791
chr10	80207089	80207726
chr10	80483564	80484158
chr10	80498753	80499158
chr10	80506090	80506447
chr10	84494102	84494938
chr10	85642314	85644287
chr10	86970991	86972236
chr10	87025381	87026148
chr10	87845129	87845972
chr10	88428249	88429043
chr10	88702827	88703434
chr10	88707612	88708410
chr10	88882434	88882992
chr10	88897323	88897850
chr10	89861699	89862191
chr10	89921397	89921981
chr10	90086854	90088143
chr10	90111492	90112193
chr10	90147638	90148659
chr10	90222337	90222822
chr10	90227064	90228119
chr10	90306513	90306798
chr10	90313693	90315237
chr10	90319202	90320170
chr10	90587006	90587720
chr10	90847359	90848068
chr10	90859057	90859852
chr10	92211159	92211585
chr10	92222864	92223331
chr10	92892267	92892968
chr10	92972103	92972405
chr10	93334945	93335396
chr10	93436445	93437661
chr10	93458713	93459260
chr10	93466051	93466589
chr10	93468226	93468955
chr10	93470817	93471592
chr10	93475591	93476623
chr10	95235992	95236437
chr10	95308839	95309198
chr10	95675424	95675913
chr10	96122774	96123445
chr10	96267374	96267797
chr10	96863835	96864494
chr10	97541920	97542531
chr10	97543253	97543550
chr10	97649244	97649521
chr10	99684741	99685001
chr10	99760686	99761531
chr10	99775659	99776542
chr10	99776918	99778123
chr10	99779469	99780425
chr10	99785056	99785512
chr10	99931045	99932106
chr10	99932667	99932975
chr10	99963439	99963879
chr10	99966029	99966863
chr10	99976982	99977370
chr10	100005708	100006990
chr10	100043362	100043897
chr10	100044244	100044607
chr10	100364495	100365244
chr10	100371195	100371654
chr10	100373356	100374045
chr10	100890632	100890990
chr10	101013072	101013318
chr10	101032571	101032784
chr10	101367496	101368330
chr10	101818443	101818700
chr10	101939139	101939852
chr10	102604307	102605015
chr10	102607420	102607799
chr10	102645871	102646460
chr10	102854230	102854515
chr10	103233021	103233347
chr10	103241263	103241807
chr10	103272906	103273375
chr10	103745487	103745829
chr10	103894981	103896980
chr10	103908008	103909184
chr10	104093659	104094461
chr10	104110002	104110397
chr10	104117535	104118653
chr10	104329192	104329762
chr10	110398942	110399075
chr10	110410173	110411289
chr10	110414283	110415026
chr10	110664918	110665607
chr10	110773942	110775349
chr10	112331718	112333269
chr10	112379732	112380340
chr10	112383086	112383601
chr10	112388084	112388436
chr10	112389328	112390133
chr10	112404414	112405367
chr10	112490476	112491744
chr10	112517085	112518144
chr10	112518743	112520026
chr10	112524928	112527349
chr10	112528013	112528954
chr10	112539478	112539875
chr10	112548443	112549561
chr10	112650678	112651069
chr10	112658713	112659425
chr10	112663395	112663870
chr10	112741649	112742447
chr10	112743178	112743557
chr10	112811760	112812256
chr10	112832478	112832971
chr10	112915350	112916006
chr10	112958828	112960264
chr10	113071952	113072673
chr10	113073422	113074338
chr10	113086618	113087789
chr10	113093196	113094028
chr10	113325964	113326792
chr10	114174262	114174599
chr10	114320631	114321183
chr10	114623815	114624278
chr10	114634504	114635117
chr10	114779495	114780471
chr10	116947122	116947608
chr10	117006962	117007207
chr10	117078087	117078875
chr10	117360039	117360480
chr10	117361050	117361722
chr10	117652938	117653475
chr10	118504627	118504949
chr10	118698477	118698938
chr10	119253463	119254337
chr10	119271150	119271785
chr10	119305882	119306689
chr10	119314890	119315959
chr10	119316426	119317772
chr10	119522900	119523363
chr10	119596762	119597307
chr10	119734897	119735408
chr10	121159115	121159526
chr10	121324758	121325361
chr10	121325739	121326458
chr10	121987832	121988147
chr10	122063411	122063656
chr10	122141131	122141584
chr10	122307415	122308390
chr10	122494918	122495150
chr10	123287912	123288250
chr10	124152405	124153502
chr10	125707881	125708282
chr10	125879335	125879859
chr10	125900911	125901549
chr10	127148231	127149272
chr10	127927941	127928333
chr10	127990977	127991491
chr10	128629229	128629971
chr10	133144073	133144364
chr11	1863304	1863717
chr11	2463253	2463610
chr11	2534117	2534562
chr11	2844009	2844153
chr11	2929856	2930404
chr11	9138861	9139632
chr11	9364195	9364846
chr11	9460653	9461024
chr11	9565676	9566489
chr11	9600818	9601288
chr11	10233437	10233851
chr11	10303806	10304133
chr11	10307889	10308348
chr11	10309283	10309943
chr11	10350389	10350826
chr11	10488084	10488575
chr11	10490463	10490881
chr11	10526524	10527791
chr11	10659541	10660438
chr11	10735622	10736576
chr11	10857834	10858250
chr11	10899576	10899968
chr11	10900525	10900835
chr11	11451022	11451465
chr11	11568261	11568423
chr11	11731491	11732256
chr11	12066122	12066641
chr11	12166990	12167559
chr11	12213725	12214452
chr11	12693293	12694238
chr11	12724011	12724937
chr11	12725979	12726403
chr11	12726566	12727097
chr11	12800123	12800527
chr11	12802585	12803191
chr11	13216170	13216892
chr11	13261421	13262385
chr11	13332754	13333306
chr11	13333605	13334066
chr11	14160460	14160805
chr11	15106378	15107020
chr11	19233080	19233345
chr11	19659920	19660345
chr11	20367274	20368034
chr11	27933797	27935284
chr11	28049129	28050147
chr11	28145782	28147564
chr11	28702219	28702751
chr11	29282085	29282582
chr11	29821268	29821665
chr11	32118416	32119078
chr11	32707023	32707595
chr11	33061385	33061822
chr11	33633225	33633975
chr11	33634412	33634629
chr11	33941750	33941997
chr11	34075485	34075754
chr11	34214990	34215591
chr11	34242063	34242496
chr11	34263322	34264064
chr11	34495275	34496247
chr11	34599352	34599825
chr11	34653789	34654335
chr11	34681081	34681594
chr11	34685165	34685635
chr11	35009246	35010192
chr11	35082473	35082710
chr11	35144197	35144670
chr11	35165408	35166150
chr11	35166453	35167145
chr11	35337018	35337877
chr11	36149594	36150145
chr11	36431661	36432241
chr11	43830814	43831577
chr11	46237188	46237649
chr11	46553902	46554891
chr11	49687817	49688159
chr11	57781297	57781870
chr11	57798949	57799663
chr11	58577671	58578777
chr11	59106787	59107169
chr11	59544991	59545774
chr11	59615880	59616332
chr11	59706695	59707310
chr11	59755577	59755741
chr11	59776363	59776635
chr11	59857374	59858661
chr11	61730125	61730819
chr11	62045726	62046365
chr11	62472580	62473045
chr11	62553274	62554070
chr11	62556236	62557007
chr11	63667972	63668511
chr11	63803112	63803544
chr11	64240568	64240910
chr11	64331828	64332156
chr11	64335060	64335510
chr11	64355292	64355608
chr11	64842898	64843303
chr11	64924215	64924578
chr11	65279643	65280542
chr11	65381933	65382748
chr11	65477295	65477458
chr11	65491791	65492265
chr11	65559552	65560614
chr11	65903051	65903660
chr11	66112946	66113607
chr11	66886834	66887147
chr11	67353368	67353901
chr11	67373913	67374542
chr11	67563625	67564171
chr11	69122673	69123231
chr11	69297224	69297939
chr11	69298316	69298586
chr11	69301368	69302348
chr11	69351218	69351739
chr11	69840410	69841095
chr11	69947836	69949505
chr11	69962184	69962647
chr11	70233298	70234100
chr11	70481886	70482667
chr11	72398156	72398702
chr11	73779269	73780113
chr11	74135231	74135646
chr11	74138217	74139155
chr11	75325759	75326488
chr11	75537326	75537637
chr11	76700367	76700988
chr11	76823334	76823834
chr11	77019884	77020737
chr11	78028455	78028734
chr11	85827839	85828852
chr11	85844340	85844843
chr11	86302222	86302464
chr11	86523962	86525020
chr11	86592806	86593100
chr11	86740576	86741224
chr11	86743293	86744264
chr11	87173110	87174079
chr11	88930676	88931738
chr11	93054585	93055357
chr11	94794703	94795082
chr11	95092718	95093130
chr11	96306860	96307926
chr11	100684830	100685252
chr11	100776235	100776715
chr11	100777148	100777829
chr11	102111849	102112591
chr11	102178190	102178621
chr11	102563970	102564650
chr11	102598898	102600397
chr11	102974712	102975177
chr11	104452440	104452811
chr11	104668894	104669509
chr11	107545086	107545393
chr11	107561630	107561922
chr11	107562699	107563326
chr11	107696103	107696540
chr11	107840555	107841621
chr11	108497471	108498009
chr11	108616479	108616958
chr11	108872941	108873970
chr11	108884935	108885204
chr11	108885996	108886829
chr11	108895597	108897587
chr11	108906237	108906819
chr11	108958736	108958966
chr11	109859090	109859972
chr11	110148567	110148963
chr11	110194058	110195316
chr11	110196137	110196540
chr11	110251795	110252279
chr11	110357001	110358171
chr11	111676809	111677244
chr11	112042424	112043092
chr11	112105922	112106330
chr11	112120084	112121028
chr11	112128626	112128879
chr11	112156972	112157950
chr11	113974892	113975118
chr11	114562478	114563634
chr11	117026846	117027193
chr11	117072428	117073472
chr11	117281176	117281427
chr11	118232544	118233150
chr11	118241242	118242067
chr11	118842332	118842878
chr11	118911879	118912860
chr11	118919626	118920331
chr11	118928280	118928724
chr11	118938577	118938962
chr11	118998907	118999224
chr11	119121219	119121773
chr11	120350541	120351182
chr11	120400697	120401287
chr11	120431914	120432524
chr11	120566019	120566623
chr11	120660059	120660398
chr11	121132310	121132543
chr11	121464467	121465214
chr11	122017563	122018030
chr11	122136837	122137770
chr11	122140452	122140907
chr11	122146369	122147142
chr11	122167064	122167401
chr11	122180275	122181333
chr11	122186737	122187450
chr11	122189013	122189932
chr11	122193802	122194642
chr11	122196552	122197639
chr11	122202242	122202510
chr11	122210176	122210751
chr11	122676679	122677236
chr11	124770984	124771454
chr11	128210376	128210633
chr11	129143195	129143845
chr11	129247174	129247605
chr11	129249219	129249957
chr11	129639173	129639957
chr11	129960222	129960702
chr11	130146254	130146773
chr11	130147164	130147752
chr11	134851713	134852083
chr12	358507	359022
chr12	570616	571490
chr12	1115809	1116441
chr12	1129870	1130672
chr12	1540923	1541297
chr12	1606046	1606387
chr12	2336241	2336756
chr12	2641037	2641345
chr12	3170952	3171223
chr12	3310867	3311723
chr12	3336722	3337310
chr12	5929547	5930038
chr12	6093008	6093894
chr12	6107671	6108132
chr12	6215823	6216370
chr12	6229675	6229986
chr12	6279886	6280575
chr12	6336453	6336697
chr12	6345678	6346035
chr12	6369466	6370001
chr12	6371063	6371467
chr12	6372306	6373393
chr12	6851471	6851922
chr12	6925418	6925944
chr12	6998735	6999145
chr12	10212160	10212354
chr12	10422247	10422700
chr12	10439574	10440128
chr12	12839861	12840421
chr12	12870348	12870914
chr12	12872002	12873457
chr12	12883176	12883802
chr12	13098313	13098777
chr12	13196283	13196840
chr12	13571000	13571484
chr12	13573952	13574281
chr12	13580905	13581358
chr12	15628832	15629446
chr12	15662562	15663090
chr12	15700504	15702108
chr12	15796446	15796812
chr12	17928912	17929458
chr12	19515059	19515539
chr12	25457664	25458715
chr12	25811521	25812144
chr12	26298924	26299150
chr12	27179784	27180051
chr12	27549479	27550296
chr12	27615182	27615995
chr12	27619055	27619932
chr12	27751916	27752276
chr12	27772497	27772908
chr12	27966762	27967136
chr12	29041607	29042102
chr12	30794976	30795797
chr12	30851246	30851914
chr12	31078625	31079190
chr12	31491097	31492498
chr12	31732741	31733953
chr12	31748981	31749827
chr12	32445204	32445289
chr12	39605441	39606157
chr12	39902702	39903424
chr12	45192252	45192902
chr12	45232878	45233602
chr12	45234129	45234972
chr12	46429869	46430999
chr12	46431622	46432052
chr12	46433402	46434362
chr12	46442126	46443254
chr12	46451693	46452632
chr12	46456018	46456188
chr12	46468484	46469261
chr12	46470677	46471563
chr12	46472792	46474056
chr12	46523707	46524586
chr12	46549971	46550308
chr12	46552968	46554379
chr12	46555949	46557472
chr12	46664492	46665415
chr12	47271391	47271733
chr12	47278402	47278674
chr12	49201304	49201987
chr12	49491178	49491847
chr12	49503345	49504460
chr12	49514992	49515824
chr12	49518552	49519361
chr12	50111815	50112103
chr12	50202104	50202668
chr12	50223930	50224876
chr12	50246717	50247710
chr12	50304219	50304658
chr12	50532646	50533440
chr12	50556554	50557270
chr12	50773492	50774376
chr12	50786751	50787308
chr12	51037970	51038984
chr12	51262863	51263326
chr12	52146968	52147957
chr12	52164187	52164943
chr12	52192028	52192776
chr12	52217278	52217556
chr12	52521412	52521567
chr12	52925123	52926126
chr12	52927060	52927571
chr12	52945729	52946496
chr12	52971832	52972181
chr12	52992914	52993256
chr12	53054274	53054774
chr12	53094703	53095388
chr12	53372563	53373454
chr12	53379513	53380150
chr12	53561461	53562029
chr12	54373866	54374207
chr12	54935256	54935601
chr12	55956155	55956626
chr12	55973525	55974019
chr12	56079828	56080231
chr12	56291324	56292067
chr12	57127396	57127909
chr12	57280013	57280627
chr12	59055322	59055962
chr12	62724579	62725701
chr12	62732594	62733139
chr12	63294291	63294789
chr12	63917885	63918856
chr12	64088328	64089065
chr12	64181250	64181923
chr12	64625534	64625861
chr12	65335061	65335597
chr12	65430488	65431528
chr12	65432077	65433244
chr12	65434993	65436141
chr12	65472034	65472610
chr12	65500343	65500841
chr12	65510379	65510962
chr12	65533265	65533874
chr12	65536374	65537547
chr12	65631296	65632213
chr12	65642348	65642893
chr12	65648548	65649748
chr12	65655008	65655545
chr12	65655955	65657577
chr12	65695275	65695788
chr12	65725314	65725938
chr12	65764708	65765994
chr12	65818683	65819357
chr12	67592971	67593532
chr12	67981507	67981920
chr12	68807864	68808170
chr12	69569502	69570266
chr12	70449079	70449999
chr12	71710206	71711046
chr12	74043168	74043621
chr12	74337744	74338325
chr12	74401960	74402885
chr12	75345525	75346308
chr12	75388870	75389735
chr12	75390511	75391157
chr12	75635343	75636653
chr12	75640421	75641543
chr12	75642397	75643109
chr12	75658261	75659695
chr12	75660085	75661219
chr12	75694916	75695351
chr12	75711966	75712744
chr12	75714066	75715394
chr12	75722510	75723161
chr12	75724338	75725952
chr12	75787371	75787766
chr12	75862858	75863636
chr12	75895305	75895843
chr12	75944314	75944918
chr12	75977810	75978382
chr12	76020502	76021005
chr12	76329071	76329603
chr12	76423122	76423329
chr12	76455062	76456217
chr12	77888545	77888852
chr12	78914717	78915578
chr12	78916601	78917714
chr12	79056202	79056533
chr12	79058401	79058800
chr12	79547409	79547835
chr12	80186882	80187204
chr12	80268931	80269444
chr12	80551740	80552350
chr12	82650509	82651615
chr12	83573574	83574319
chr12	86712143	86713021
chr12	87440010	87440565
chr12	87827546	87828038
chr12	88925625	88926894
chr12	88934156	88935282
chr12	88952523	88952987
chr12	88960221	88961218
chr12	89225561	89226489
chr12	89375246	89376226
chr12	89768910	89769694
chr12	90091111	90091405
chr12	91777474	91778194
chr12	91778785	91779736
chr12	92899285	92899813
chr12	93090361	93091039
chr12	93624915	93625491
chr12	93784779	93785886
chr12	95102959	95103656
chr12	95204267	95204701
chr12	95334633	95334954
chr12	96047520	96048374
chr12	96195690	96196080
chr12	96197806	96198420
chr12	96198807	96199334
chr12	98399493	98400099
chr12	98401863	98403033
chr12	101021708	101022672
chr12	101052079	101052518
chr12	103805086	103805860
chr12	103859045	103859670
chr12	104219474	104220454
chr12	104272106	104272668
chr12	104277329	104277889
chr12	104280365	104281259
chr12	104286303	104287175
chr12	104423037	104423641
chr12	104588217	104589059
chr12	104603585	104604256
chr12	104886424	104887132
chr12	105562177	105562851
chr12	106245651	106246077
chr12	106774170	106774538
chr12	107093313	107094069
chr12	107349052	107349597
chr12	108643634	108644321
chr12	108649614	108649933
chr12	108803739	108803863
chr12	108838261	108838852
chr12	108854269	108855093
chr12	110578062	110579172
chr12	112096555	112097232
chr12	113193983	113194230
chr12	113214860	113215363
chr12	113221040	113221367
chr12	114914212	114914731
chr12	115474707	115475087
chr12	115873005	115873459
chr12	116135463	116135746
chr12	116220163	116220704
chr12	116222318	116223027
chr12	116426160	116426466
chr12	116454818	116455291
chr12	116495166	116496224
chr12	116524632	116525861
chr12	116527891	116528648
chr12	116533135	116533601
chr12	116659776	116660061
chr12	116916028	116916832
chr12	117686921	117687504
chr12	117857190	117857762
chr12	117986100	117987678
chr12	118052531	118053005
chr12	119940888	119941426
chr12	119988586	119988903
chr12	120230477	120231862
chr12	120474702	120474874
chr12	120686495	120686771
chr12	120925854	120926312
chr12	121215193	121215486
chr12	121229948	121230407
chr12	121784740	121785094
chr12	121786380	121786752
chr12	122063336	122064120
chr12	122887274	122888238
chr12	122916618	122916939
chr12	123094580	123094953
chr12	123452815	123453165
chr12	123897093	123897684
chr12	124422654	124423203
chr12	124453714	124454012
chr12	124512837	124513235
chr12	124738832	124739076
chr12	124740376	124741114
chr12	124916255	124917668
chr12	124923722	124924196
chr12	124928067	124928636
chr12	126772399	126772683
chr12	127052483	127053496
chr12	127125672	127126759
chr12	127129506	127130153
chr12	131736988	131737638
chr12	131783770	131784400
chr13	19597097	19597323
chr13	20174922	20175295
chr13	20419713	20420543
chr13	21402585	21403425
chr13	21441986	21442622
chr13	21637155	21637585
chr13	24148625	24149340
chr13	24511681	24512627
chr13	27035999	27036563
chr13	27195075	27195723
chr13	27425836	27426320
chr13	27426847	27427310
chr13	29923972	29924259
chr13	30317547	30317738
chr13	30338475	30338999
chr13	30430040	30432036
chr13	30743492	30743995
chr13	30829102	30829576
chr13	30832953	30833394
chr13	31045502	31046257
chr13	33126025	33126745
chr13	33697004	33697487
chr13	34155660	34155996
chr13	34156974	34157492
chr13	34863560	34864247
chr13	35349541	35350095
chr13	40540318	40541050
chr13	41019033	41019526
chr13	41064443	41065106
chr13	42720367	42720770
chr13	44231932	44232589
chr13	44306288	44306957
chr13	44312955	44314124
chr13	44756189	44756602
chr13	44816916	44817526
chr13	45142580	45143363
chr13	45163054	45163386
chr13	45168057	45168648
chr13	45219773	45220507
chr13	45280940	45281816
chr13	45331724	45332681
chr13	45361678	45361993
chr13	45367231	45367464
chr13	48749540	48750203
chr13	50529306	50529625
chr13	52187627	52188110
chr13	73056003	73056657
chr13	73081311	73081720
chr13	73090165	73090995
chr13	73210292	73210911
chr13	73411289	73411878
chr13	73421002	73422143
chr13	73428139	73428913
chr13	75705019	75705839
chr13	75716593	75717458
chr13	85313997	85314263
chr13	95254198	95254876
chr13	95255942	95256564
chr13	97002854	97003200
chr13	97122275	97123002
chr13	97141322	97142899
chr13	97254745	97255329
chr13	97255551	97255752
chr13	97256007	97256965
chr13	97258007	97258777
chr13	97274503	97275410
chr13	98484662	98485366
chr13	98664271	98664411
chr13	98776006	98776502
chr13	99067299	99067579
chr13	99196742	99197355
chr13	99314811	99315346
chr13	99626759	99627288
chr13	99655909	99656130
chr13	100210082	100210617
chr13	100363681	100364671
chr13	100392230	100394601
chr13	100433803	100434600
chr13	100454466	100455535
chr13	100456370	100456593
chr13	101450128	101450587
chr13	105918993	105919944
chr13	106096551	106097055
chr13	106104109	106104643
chr13	106151189	106151464
chr13	106347918	106348454
chr13	106348904	106350388
chr13	108915358	108916156
chr13	108957640	108958021
chr13	109211536	109212146
chr13	109243510	109243783
chr13	109264923	109265179
chr13	109773305	109773898
chr13	110137955	110138440
chr13	110319927	110320691
chr13	110546811	110547337
chr13	110870229	110870718
chr13	110908449	110909008
chr13	110964563	110965533
chr13	111423483	111423827
chr13	112711607	112712108
chr13	112722597	112723166
chr13	112872928	112873187
chr13	113187095	113188153
chr13	113216893	113217093
chr13	113314855	113314991
chr13	113411039	113411678
chr13	113913205	113914583
chr13	114065245	114065827
chr13	114129051	114129389
chr13	114151818	114152172
chr14	20401053	20401579
chr14	20657861	20657967
chr14	20828205	20828459
chr14	20848494	20849015
chr14	21103680	21104073
chr14	22333926	22334568
chr14	22689250	22689707
chr14	23830041	23830603
chr14	30965794	30966253
chr14	31031512	31032019
chr14	31038392	31039126
chr14	31137271	31137727
chr14	31194102	31194524
chr14	31244060	31244300
chr14	31818816	31819299
chr14	31937662	31938215
chr14	32087151	32088044
chr14	32210938	32211283
chr14	34081756	34082061
chr14	34496815	34497521
chr14	34700018	34700586
chr14	35159885	35160311
chr14	36317590	36318120
chr14	38042275	38042603
chr14	39218263	39218751
chr14	42192920	42193627
chr14	49879870	49880077
chr14	49907660	49908612
chr14	49911656	49912111
chr14	49975254	49975866
chr14	50521420	50522177
chr14	50677632	50678182
chr14	50955200	50956060
chr14	51617173	51617431
chr14	52700637	52701071
chr14	52791856	52792298
chr14	52835463	52835834
chr14	52906133	52906790
chr14	53391407	53392004
chr14	53458074	53458978
chr14	53529450	53529992
chr14	53597128	53597577
chr14	53613337	53614278
chr14	53715390	53715985
chr14	53840311	53841307
chr14	53846054	53846737
chr14	53855209	53855582
chr14	54105256	54106422
chr14	54108689	54109674
chr14	54116736	54117069
chr14	54169377	54169853
chr14	54178001	54178577
chr14	54182319	54183030
chr14	54189484	54190423
chr14	54211767	54212401
chr14	54251983	54254210
chr14	54651906	54652661
chr14	54677217	54677810
chr14	54773247	54773757
chr14	55103437	55103667
chr14	55107588	55108628
chr14	55398623	55399141
chr14	55447889	55448817
chr14	55802929	55803746
chr14	57832909	57834000
chr14	58731286	58731987
chr14	59116836	59117384
chr14	59275526	59276224
chr14	59278180	59278480
chr14	59361218	59361872
chr14	61178476	61179126
chr14	61355687	61356411
chr14	61388981	61389387
chr14	61524377	61525730
chr14	61537381	61537988
chr14	61562574	61563364
chr14	63864143	63864801
chr14	64438355	64438907
chr14	64707617	64708141
chr14	64720098	64720612
chr14	65238171	65238846
chr14	65254881	65255097
chr14	65258434	65258706
chr14	65356334	65356726
chr14	67187213	67187621
chr14	67241837	67242160
chr14	67971667	67972350
chr14	67999397	68000418
chr14	68088881	68089414
chr14	68137410	68138286
chr14	68139934	68140394
chr14	68141266	68142519
chr14	68181624	68182184
chr14	68191882	68192270
chr14	68232551	68233200
chr14	68249361	68250954
chr14	68412666	68413254
chr14	68440797	68441181
chr14	68464335	68465351
chr14	68466591	68467207
chr14	68476247	68476657
chr14	68520678	68521312
chr14	68547714	68548207
chr14	68576290	68577274
chr14	68598431	68599325
chr14	68685485	68686191
chr14	68695314	68695761
chr14	68778858	68779389
chr14	68779868	68780364
chr14	68784774	68785079
chr14	68786559	68786880
chr14	68793247	68793543
chr14	68819144	68819719
chr14	71803597	71804405
chr14	72022969	72023617
chr14	72476828	72477229
chr14	72709038	72709284
chr14	73016177	73016416
chr14	73058218	73058719
chr14	74270283	74270938
chr14	74616477	74616909
chr14	75861227	75861758
chr14	76348981	76349241
chr14	76904484	76905322
chr14	76918613	76919386
chr14	76961698	76962254
chr14	77128377	77128879
chr14	81303598	81303885
chr14	89040519	89041244
chr14	90969315	90970888
chr14	91980311	91980643
chr14	92503895	92504326
chr14	92511389	92512049
chr14	92693985	92694442
chr14	93240111	93240448
chr14	93258926	93259396
chr14	93959435	93959778
chr14	94027929	94028760
chr14	94342239	94342768
chr14	94599114	94599631
chr14	94823902	94824335
chr14	95265251	95265963
chr14	97107451	97107747
chr14	97180262	97180982
chr14	97266608	97267264
chr14	98909508	98909734
chr14	99344990	99345382
chr14	100408391	100408980
chr14	100471644	100472307
chr14	100476101	100476917
chr14	100660920	100661328
chr14	100693044	100693683
chr14	100755516	100756075
chr14	100987939	100989124
chr14	101731216	101731828
chr14	102567902	102568131
chr14	102805589	102805895
chr14	102807507	102808127
chr14	103067294	103067864
chr14	103354688	103354912
chr14	103721787	103722182
chr14	103889034	103889318
chr14	104972981	104973939
chr15	23423067	23423576
chr15	29124738	29125037
chr15	29734843	29735525
chr15	29736580	29737171
chr15	29920782	29921231
chr15	32870214	32870877
chr15	33201557	33202320
chr15	33278698	33279264
chr15	34682630	34683154
chr15	36370771	36371229
chr15	36427974	36428770
chr15	39128118	39128372
chr15	40454807	40455210
chr15	40787372	40788230
chr15	40793467	40793938
chr15	40906188	40906439
chr15	41249610	41250084
chr15	41490235	41490746
chr15	41940256	41940927
chr15	42057352	42057869
chr15	43913202	43913842
chr15	44102523	44103557
chr15	44157245	44158583
chr15	44215504	44215748
chr15	44728613	44728889
chr15	44784008	44784859
chr15	48459697	48460516
chr15	48925844	48926206
chr15	51726244	51726712
chr15	51842683	51843577
chr15	51846120	51847004
chr15	51864249	51864894
chr15	51868974	51869580
chr15	51874565	51875720
chr15	51907340	51907891
chr15	55627589	55628101
chr15	55907731	55908190
chr15	56805737	56806296
chr15	56815294	56815906
chr15	57607724	57607925
chr15	57878472	57878987
chr15	58332012	58332590
chr15	58440994	58442235
chr15	58469909	58470403
chr15	59200029	59200502
chr15	59256291	59256911
chr15	59268140	59269173
chr15	59276532	59276991
chr15	59304072	59304337
chr15	59586903	59587545
chr15	60371268	60371846
chr15	60374545	60375213
chr15	60390844	60391689
chr15	60392444	60393577
chr15	60398149	60398554
chr15	62896801	62897421
chr15	64247813	64248436
chr15	64443982	64444525
chr15	64535948	64536665
chr15	66803319	66803644
chr15	66883455	66883806
chr15	67041397	67042166
chr15	67075975	67076332
chr15	67105473	67105764
chr15	67106665	67107683
chr15	67125384	67125984
chr15	67149981	67150810
chr15	67174817	67175220
chr15	68354942	68355285
chr15	69760718	69761216
chr15	70271324	70271865
chr15	70460353	70460813
chr15	70494729	70495345
chr15	70526402	70527005
chr15	70569641	70570209
chr15	70741787	70742400
chr15	70783714	70784037
chr15	71251706	71252640
chr15	71294961	71296443
chr15	71447249	71447856
chr15	71747282	71748158
chr15	72226970	72227306
chr15	73388378	73388754
chr15	73634095	73634653
chr15	74423431	74423678
chr15	74546030	74546559
chr15	74938337	74938624
chr15	75108162	75108803
chr15	75669095	75669591
chr15	78880079	78880568
chr15	80436578	80436904
chr15	80851036	80851598
chr15	80955582	80956243
chr15	82147107	82147575
chr15	82209856	82210491
chr15	82832428	82832980
chr15	85124815	85125261
chr15	85344518	85344916
chr15	85357813	85358414
chr15	85413225	85413972
chr15	85494170	85494801
chr15	85786377	85786632
chr15	89087837	89088227
chr15	89101184	89102189
chr15	89167479	89168061
chr15	89917662	89918044
chr15	90165450	90166150
chr15	90400669	90401211
chr15	90402155	90402554
chr15	90419757	90420341
chr15	90869778	90870140
chr15	92803776	92804429
chr15	92831239	92832027
chr15	92921603	92922040
chr15	95247028	95247554
chr15	95557236	95558341
chr15	96122290	96122584
chr15	96273403	96274253
chr15	98727353	98728095
chr15	98799985	98800737
chr15	98896686	98897497
chr15	99123482	99124181
chr15	99708843	99709064
chr15	100713206	100713937
chr15	100721772	100722881
chr16	327202	327734
chr16	760739	761053
chr16	1002636	1003121
chr16	1357922	1358352
chr16	1722058	1722601
chr16	2835782	2836302
chr16	3009697	3010315
chr16	3646376	3646681
chr16	9047619	9048616
chr16	10738578	10739053
chr16	10991265	10992358
chr16	10992716	10992970
chr16	11016829	11017380
chr16	11093874	11094625
chr16	11133360	11133903
chr16	11201767	11202395
chr16	11357786	11358079
chr16	11497379	11498464
chr16	11675315	11675722
chr16	11867165	11867897
chr16	11975997	11976508
chr16	12612470	12613787
chr16	13957344	13958259
chr16	14399134	14399919
chr16	15482312	15482854
chr16	15489367	15489622
chr16	15494095	15494621
chr16	15502161	15502741
chr16	15590661	15591403
chr16	15899553	15900137
chr16	15966885	15967386
chr16	18594780	18595363
chr16	19067566	19067813
chr16	19107666	19108108
chr16	19210114	19210649
chr16	19330623	19330901
chr16	19393524	19394187
chr16	20865727	20866468
chr16	20879129	20879455
chr16	22026399	22027122
chr16	22199538	22200014
chr16	22232398	22233285
chr16	22353342	22353972
chr16	23423419	23423886
chr16	24700894	24701370
chr16	25048478	25049938
chr16	27253324	27253556
chr16	27261751	27262304
chr16	27264342	27264692
chr16	27273880	27274327
chr16	27578574	27579143
chr16	28421342	28421651
chr16	28693248	28693762
chr16	28807573	28807954
chr16	29265168	29265631
chr16	29291033	29291380
chr16	29467859	29468099
chr16	29765332	29765616
chr16	29943892	29944475
chr16	30207224	30207613
chr16	30370582	30370920
chr16	30400222	30400731
chr16	31385940	31386585
chr16	34725681	34726001
chr16	36131735	36132186
chr16	48964256	48964564
chr16	50397071	50397519
chr16	53099562	53099841
chr16	53766639	53767268
chr16	53768366	53768979
chr16	53864700	53865296
chr16	56608209	56608633
chr16	56654035	56654483
chr16	57590835	57591593
chr16	57808092	57808415
chr16	66382651	66383061
chr16	66433523	66434261
chr16	66618530	66618969
chr16	66968933	66969315
chr16	67115562	67115936
chr16	67268058	67268585
chr16	68142084	68142778
chr16	68265305	68265655
chr16	68665458	68665660
chr16	68744771	68745183
chr16	68756137	68756693
chr16	68921504	68922064
chr16	68923218	68923856
chr16	68930056	68930834
chr16	68952450	68952740
chr16	69017225	69017854
chr16	69040441	69040972
chr16	69062501	69063057
chr16	69073295	69074059
chr16	69077175	69077518
chr16	69397970	69398467
chr16	69404499	69405028
chr16	69409921	69410595
chr16	69477067	69477517
chr16	69515208	69515788
chr16	69530299	69531307
chr16	70386222	70386649
chr16	70476454	70477027
chr16	72291197	72292266
chr16	72474606	72474977
chr16	72877545	72877772
chr16	74449237	74449716
chr16	74553986	74554669
chr16	74577805	74579017
chr16	74594330	74595098
chr16	74743885	74744141
chr16	74985221	74986317
chr16	75011665	75012226
chr16	75091042	75091384
chr16	75108721	75109099
chr16	75245163	75245601
chr16	75305212	75306079
chr16	75483134	75483789
chr16	77213438	77214583
chr16	81076724	81077216
chr16	81144067	81144389
chr16	81405390	81406246
chr16	81583858	81584338
chr16	81586271	81587319
chr16	81632760	81633450
chr16	81711359	81711948
chr16	82082851	82083166
chr16	83952816	83953884
chr16	84228482	84228775
chr16	84501324	84501660
chr16	84618805	84619055
chr16	84730305	84730938
chr16	85236772	85237424
chr16	85329156	85329671
chr16	85331420	85332352
chr16	85514560	85515352
chr16	85570393	85570877
chr16	86355495	86356081
chr16	86664774	86665054
chr16	87077022	87077424
chr16	87407486	87407975
chr16	87457258	87458111
chr16	88238557	88239139
chr16	88245383	88246028
chr16	88264952	88265235
chr16	88332056	88332516
chr16	88770742	88771235
chr16	89602339	89602898
chr16	89921628	89922505
chr16	89994914	89995429
chr17	596481	596697
chr17	597041	597707
chr17	928026	928371
chr17	933618	934242
chr17	937703	938083
chr17	969451	969911
chr17	1080670	1081432
chr17	1111117	1111633
chr17	1115107	1115558
chr17	1589885	1590429
chr17	1617511	1618278
chr17	2359381	2360070
chr17	2399014	2399418
chr17	2459259	2459672
chr17	2634472	2635141
chr17	2812017	2812481
chr17	2892537	2893882
chr17	2955003	2955704
chr17	3888256	3888953
chr17	5834429	5834931
chr17	6871684	6872527
chr17	7060158	7061029
chr17	7746021	7746359
chr17	8915843	8916271
chr17	10085981	10086250
chr17	10095145	10095797
chr17	10375122	10375854
chr17	12024225	12024743
chr17	12041295	12041949
chr17	12047794	12048402
chr17	12731009	12731300
chr17	15649787	15650460
chr17	15657921	15658385
chr17	15920703	15921118
chr17	15958806	15959969
chr17	15963858	15964044
chr17	16273694	16274063
chr17	16285737	16286825
chr17	16295829	16296486
chr17	16419196	16419933
chr17	16864675	16865326
chr17	17010753	17011474
chr17	17921233	17921696
chr17	17958269	17958877
chr17	17972500	17972801
chr17	17990682	17991137
chr17	18721601	18722036
chr17	19110087	19110809
chr17	19158639	19158898
chr17	19160470	19161453
chr17	19216871	19217775
chr17	19236243	19236529
chr17	19377649	19378318
chr17	19646953	19647501
chr17	20063741	20064247
chr17	24198458	24198716
chr17	24539510	24539907
chr17	26109902	26110262
chr17	26167401	26167734
chr17	27332378	27333627
chr17	27552050	27552524
chr17	28807720	28809299
chr17	29142646	29143136
chr17	29241139	29241437
chr17	29664985	29665530
chr17	30405127	30405611
chr17	35082179	35082805
chr17	35084548	35085309
chr17	35094909	35095420
chr17	35254081	35254655
chr17	36921059	36922031
chr17	37445937	37446536
chr17	37488132	37488802
chr17	38286266	38286724
chr17	40100865	40101693
chr17	40179985	40180509
chr17	40283718	40284601
chr17	40903017	40904019
chr17	40909603	40909946
chr17	40915090	40915831
chr17	40951091	40951934
chr17	40956894	40957321
chr17	41104450	41105069
chr17	41403749	41404488
chr17	41521389	41522135
chr17	41529913	41530304
chr17	41547612	41548127
chr17	41786719	41787095
chr17	41792664	41793539
chr17	41846249	41846523
chr17	41996334	41996841
chr17	42409754	42410070
chr17	42519970	42520492
chr17	43271195	43271546
chr17	43296371	43296723
chr17	44138237	44138786
chr17	44235287	44235617
chr17	44820318	44821126
chr17	45061280	45061558
chr17	45124265	45124667
[truncated: 3,177 more rows]

## Sheet: Iceberg_Bcat_TBX3_Genes
GREAT associated Genes in peaks that overlap in TBX and Bcat ICEBERG
A1CF
A4GALT
AADAC
AADACL2
AAED1
AAGAB
AAK1
AATK-AS1
ABCA12
ABCA4
ABCA8
ABCB11
ABCB9
ABCC1
ABCC2
ABCC3
ABCC4
ABCC6
ABCD2
ABCD3
ABCD4
ABCG2
ABHD10
ABHD12
ABHD17C
ABHD2
ABHD3
ABHD4
ABHD5
ABHD6
ABI1
ABI2
ABL1
ABL2
ABLIM1
ABLIM3
ABR
ABRA
ABTB2
ACAA1
ACAA2
ACACA
ACER3
ACOX1
ACOXL
ACP7
ACSL5
ACSM6
ACTA2
ACTBL2
ACTL7B
ACTL8
ACTN1
ACTN4
ACTR2
ACTR3
ACTR3B
ACTR5
ACYP2
ADA
ADAD2
ADAM10
ADAM11
ADAM12
ADAM17
ADAM18
ADAM19
ADAM28
ADAM32
ADAM9
ADAMTS14
ADAMTS16
ADAMTS18
ADAMTSL2
ADAMTSL4
ADAP1
ADCY8
ADGB
ADGRA1
ADGRA3
ADGRE5
ADGRF1
ADGRF5
ADGRG1
ADGRG5
ADGRG6
ADGRL1
ADGRV1
ADH5
ADHFE1
ADIRF
ADK
ADM
ADORA2A
ADORA2B
ADORA3
ADPRHL1
ADRA1B
ADRA1D
ADRB2
ADSL
ADSS
AEBP2
AFAP1L1
AFAP1L2
AFF1
AFF3
AFG1L
AGAP1
AGAP4
AGAP9
AGFG2
AGO2
AGPAT3
AGPAT5
AGR3
AGTR1
AHCY
AHDC1
AHI1
AHNAK
AHNAK2
AHR
AIMP1
AK2
AK5
AKAP1
AKAP10
AKAP12
AKAP13
AKAP5
AKAP6
AKIRIN1
AKR1B1
AKR1B10
AKR1E2
AKT1S1
AKT3
ALCAM
ALDH18A1
ALDH1A1
ALDH1A2
ALDH1A3
ALDH1L1
ALDH3A2
ALDH8A1
ALDH9A1
ALG1L2
ALK
ALKAL1
ALKBH3
ALKBH4
ALKBH8
ALOX12
ALOX5AP
ALPK2
AMBN
AMBRA1
AMIGO2
AMMECR1
AMN
AMOTL1
AMOTL2
AMPD3
AMTN
AMZ1
ANAPC1
ANAPC16
ANAPC4
ANGEL1
ANGPT2
ANGPTL1
ANGPTL2
ANGPTL4
ANK1
ANK2
ANK3
ANKEF1
ANKH
ANKHD1
ANKHD1-EIF4EBP3
ANKMY2
ANKRD10
ANKRD2
ANKRD20A1
ANKRD28
ANKRD40
ANKRD44
ANKRD50
ANKRD53
ANKRD9
ANLN
ANO1
ANO2
ANO4
ANO6
ANTXR2
ANXA1
ANXA10
ANXA11
ANXA2
ANXA2R
ANXA3
ANXA4
ANXA5
ANXA8
ANXA9
AOAH
AOX1
AP1AR
AP1M1
AP1S3
AP2S1
AP3M1
AP4S1
AP5S1
AP5Z1
APBA2
APBB2
APIP
APLP2
APOA1
APOBEC3A
APOH
APOL5
APOO
APP
APPL2
AQP3
AQP7
AQP9
AREG
ARF6
ARFGAP3
ARHGAP10
ARHGAP12
ARHGAP17
ARHGAP18
ARHGAP21
ARHGAP24
ARHGAP26
ARHGAP27
ARHGAP29
ARHGAP30
ARHGAP32
ARHGAP35
ARHGAP42
ARHGAP44
ARHGAP5
ARHGEF10L
ARHGEF11
ARHGEF12
ARHGEF16
ARHGEF18
ARHGEF19
ARHGEF28
ARHGEF3
ARHGEF33
ARHGEF37
ARHGEF5
ARHGEF7
ARID1B
ARID2
ARID3A
ARID3B
ARID5A
ARID5B
ARL14
ARL3
ARL4A
ARL4C
ARL4D
ARL5A
ARL8B
ARL9
ARMC2
ARMC3
ARMC4
ARMC7
ARNT2
ARNTL
ARPIN
ARPP21
ARRB1
ARRDC1
ARRDC3
ARSB
ARSJ
ARTN
ASAH2
ASAP1
ASAP2
ASB1
ASB16
ASB2
ASB5
ASB7
ASCL5
ASH2L
ASIC4
ASNS
ASPH
ASPSCR1
ASZ1
ATAD1
ATAD3A
ATAD3B
ATF1
ATF3
ATG101
ATG12
ATG14
ATG16L1
ATG5
ATG7
ATIC
ATL2
ATL3
ATN1
ATOH7
ATOX1
ATP11A
ATP11B
ATP1A1
ATP1A3
ATP1B1
ATP1B3
ATP2B1
ATP2C2
ATP5E
ATP5J
ATP5O
ATP6AP1L
ATP6V0A1
ATP6V1C1
ATP6V1E1
ATP6V1G3
ATP6V1H
ATP8B1
ATP8B3
ATP9A
ATP9B
ATPAF2
ATXN1
ATXN10
ATXN2L
ATXN7L1
ATXN7L3B
AUH
AVL9
AVPI1
AVPR1A
AXIN1
AXIN2
AZIN1
B3GALNT2
B3GALT1
B3GALT2
B3GALT5
B3GAT1
B3GNT2
B3GNT3
B3GNT5
B3GNT6
B3GNT9
B3GNTL1
B4GALNT2
B4GALNT3
B4GALT1
B4GALT5
B4GALT6
B9D2
BAALC
BACE1
BACH2
BAHCC1
BAHD1
BAIAP2
BAIAP2L1
BAIAP2L2
BAK1
BAMBI
BANF2
BANK1
BANP
BARHL2
BARX2
BASP1
BAZ2B
BBC3
BBS10
BBS12
BBX
BCAR1
BCAR3
BCAS1
BCAS3
BCAS4
BCCIP
BCL10
BCL11B
BCL2
BCL2L11
BCL2L15
BCL3
BCL7A
BCL9
BCL9L
BCLAF1
BCO1
BCOR
BDH1
BDNF
BDP1
BEAN1
BEGAIN
BEND6
BET1
BFSP1
BHLHA15
BHLHE40
BICC1
BICD1
BICDL1
BIK
BIN1
BIRC3
BIRC7
BLID
BLNK
BLOC1S3
BLOC1S5
BLOC1S5-TXNDC5
BLVRA
BMP2K
BMP3
BMP4
BMP6
BMP7
BMP8A
BMPER
BMPR1B
BNIP1
BOD1
BORCS7
BRAT1
BRD1
BRD7
BRD9
BRI3
BRINP3
BRMS1L
BROX
BTAF1
BTBD10
BTBD11
BTBD16
BTBD2
BTBD3
BTBD7
BTBD9
BTC
BTG1
BTRC
BUB3
BUD23
BZW1
BZW2
C10orf10
C10orf76
C11orf87
C11orf91
C11orf95
C12orf40
C12orf49
C12orf50
C12orf57
C12orf66
C14orf105
C14orf2
C15orf38-AP3S2
C15orf39
C15orf62
C16orf45
C16orf46
C16orf54
C16orf70
C16orf72
C17orf67
C17orf99
C19orf33
C1GALT1
C1QTNF1
C1QTNF3-AMACR
C1QTNF6
C1QTNF9
C1S
C1orf105
C1orf131
C2
C2CD2
C2CD3
C2CD6
C2orf40
C2orf42
C2orf50
C2orf82
C3orf62
C4BPA
C4orf19
C4orf32
C5AR1
C6orf106
C6orf15
C7orf72
C7orf73
C8orf74
C9orf135
C9orf3
CA13
CA2
CA6
CA8
CAB39
CABLES1
CABP2
CABP7
CABYR
CACHD1
CACNA1A
CACNA1C
CACNA1E
CACNA1I
CACNA2D1
CACNB2
CACNG2
CACNG4
CACNG5
CACUL1
CAGE1
CALCB
CALCRL
CALM2
CALN1
CAMK1D
CAMK1G
CAMK2D
CAMK2G
CAMK2N1
CAMKK1
CAMKK2
CAMSAP1
CAMTA1
CAND1
CAPN12
CAPN13
CAPN2
CAPN7
CAPN8
CAPRIN1
CAPRIN2
CAPZA2
CAPZB
CARD11
CARD19
CARD8
CARMIL1
CARTPT
CASC4
CASP10
CASP4
CASQ2
CASTOR2
CASZ1
CAT
CATSPERE
CAV2
CAVIN1
CAVIN2
CBLB
CBLC
CBLN1
CBR3
CBR4
CBSL
CBWD6
CBX1
CBX4
CBX6
CBY1
CC2D1B
CCBE1
CCDC112
CCDC125
CCDC130
CCDC141
CCDC148
CCDC167
CCDC170
CCDC182
CCDC28A
CCDC3
CCDC36
CCDC50
CCDC57
CCDC59
CCDC71L
CCDC81
CCDC88B
CCDC91
CCDC92
CCER1
CCK
CCKAR
CCL20
CCNB2
CCND1
CCND3
CCNG1
CCNH
CCNJ
CCNL1
CCNYL1
CCSER2
CCT2
CCZ1B
CD109
CD160
CD22
CD226
CD247
CD28
CD300A
CD36
CD38
CD3EAP
CD44
CD55
CD58
CD83
CD9
CD96
CDA
CDC16
CDC25A
CDC25B
CDC27
CDC42
CDC42BPA
CDC42BPB
CDC42BPG
CDC42EP2
CDC42EP3
CDC42EP4
CDC5L
CDC6
CDC7
CDC73
CDCA2
CDCA3
CDCA7
CDCP1
CDH1
CDH17
CDH2
CDH3
CDH5
CDHR3
CDK1
CDK11B
CDK13
CDK17
CDK18
CDK19
CDK5RAP3
CDK6
CDK7
CDKAL1
CDKL1
CDKN1C
CDKN2A
CDKN2AIPNL
CDKN2B
CDKN3
CDNF
CDR2
CDRT1
CDS1
CDYL
CEACAM16
CEACAM19
CEACAM21
CEBPB
CEBPD
CELA3A
CELF3
CELSR1
CEMIP
CENPA
CENPBD1
CENPO
CENPV
CENPVL1
CENPVL2
CENPVL3
CENPW
CENPX
CEP112
CEP135
CEP162
CEP295NL
CEP95
CERK
CERS2
CERS5
CERS6
CES3
CES4A
CETN3
CFAP126
CFAP45
CFAP74
CFDP1
CFL2
CFLAR
CGN
CHAC2
CHAF1B
CHD1
CHD2
CHD5
CHD9
CHGB
CHIC2
CHMP1B
CHMP4B
CHMP6
CHP1
CHRAC1
CHRD
CHRM4
CHRNA2
CHRNA9
CHST11
CHST14
CHST15
CHST2
CHST3
CHST6
CHSY3
CIB3
CIDEC
CIRBP
CIT
CITED2
CITED4
CKAP4
CKMT2
CKS2
CLCF1
CLCN3
CLCN4
CLCN6
CLDN14
CLDN20
CLDN22
CLDN3
CLDN34
CLDN4
CLDN9
CLDND1
CLDND2
CLEC10A
CLEC16A
CLEC18B
CLEC19A
CLEC20A
CLEC2L
CLEC3B
CLEC4M
CLIC4
CLIC5
CLIC6
CLIP4
CLK3
CLMN
CLNK
CLOCK
CLPB
CLSTN1
CLU
CLUH
CLYBL
CMBL
CMIP
CMSS1
CMTM3
CMTM4
CMTM7
CMTM8
CNBD2
CNBP
CNGB1
CNIH3
CNN3
CNP
CNTNAP3
CNTNAP3B
COA1
COA6
COBL
COCH
COG4
COG6
COG7
COL12A1
COL13A1
COL17A1
COL18A1
COL1A2
COL21A1
COL22A1
COL24A1
COL27A1
COL28A1
COL3A1
COL4A1
COL4A2
COL4A4
COL5A1
COL5A2
COL6A2
COL6A3
COL6A5
COL8A1
COL9A1
COLEC10
COMMD10
COMMD3
COMMD9
COPB2
COPG1
COPS5
COPS8
COPZ2
COQ10A
COQ2
COQ7
COQ8B
CORO1C
CORO6
COTL1
COX11
COX14
COX15
COX4I2
COX5A
COX6C
COX7A2L
COX7C
CP
CPD
CPEB2
CPEB3
CPEB4
CPED1
CPLX2
CPN1
CPN2
CPNE4
CPNE7
CPO
CPOX
CPPED1
CPSF4L
CPVL
CRABP2
CRADD
CRB2
CRB3
CRCP
CREB1
CREB3L1
CREB3L2
CREB5
CREG2
CRIM1
CRISPLD2
CRTAM
CRTC3
CRY1
CRYBA1
CRYBB2
CRYBB3
CRYBG1
CRYGS
CRYL1
CRYZL1
CS
CSF1R
CSF2RB
CSGALNACT1
CSNK1A1
CSNK1G1
CSNK2A3
CSPG4
CSPP1
CSRP3
CST3
CST9
CSTF3
CTAGE1
CTAGE4
CTAGE5
CTBP2
CTBS
CTDP1
CTH
CTHRC1
CTIF
CTNNA3
CTNNAL1
CTNNB1
CTNND1
CTPS1
CTR9
CTRB1
CTSB
CTSC
CTSE
CTSH
CTSO
CTTN
CTU2
CTXN3
CUBN
CUL1
CUL2
CUL3
CUL4A
CUL4B
CUL9
CUTA
CUTC
CUX1
CWC15
CWC22
CWF19L2
CXADR
CXCL2
CXCL3
CXCL8
CXCR4
CXCR5
CXXC4
CXXC5
CXorf36
CXorf57
CYB561
CYB5B
CYP11A1
CYP1B1
CYP20A1
CYP24A1
CYP26A1
CYP26B1
CYP26C1
CYP2A7
CYP2B6
CYP2J2
CYP2U1
CYP3A5
CYP3A7-CYP3A51P
CYP4F2
CYR61
CYSLTR2
CYSTM1
CYTH4
DAAM1
DAB2
DAB2IP
DACT1
DAD1
DAGLA
DAGLB
DAOA
DAP
DAPL1
DARS
DAW1
DAZAP2
DBI
DBNDD1
DBX2
DCAF1
DCAF4
DCAKD
DCBLD2
DCLK2
DCN
DCP2
DCST2
DCTN6
DCUN1D3
DCUN1D5
DDAH1
DDHD1
DDR1
DDR2
DDX10
DDX11
DDX19A
DDX24
DDX47
DDX59
DDX6
DDX60
DDX60L
2023-12-01
DENND2A
DENND3
DENND5A
DENND5B
DEPDC1
DEPDC1B
DEPDC5
DERL1
DESI2
DFNA5
DGKA
DGKD
DGKG
DGKI
DHCR24
DHFR
DHRS2
DHRS3
DHRS4
DHX32
DHX37
DIAPH1
DICER1
DIDO1
DIMT1
DIO3
DIP2B
DIP2C
DIRAS2
DISC1
DISP1
DKK1
DKK3
DLAT
DLG1
DLGAP1
DLK1
DLL4
DLX1
DLX2
DLX4
DMAC2
DMAP1
DMBT1
DMC1
DMP1
DMRTA1
DMRTA2
DMRTB1
DMXL1
DNAH10
DNAH2
DNAH5
DNAH8
DNAJB2
DNAJB6
DNAJB8
DNAJC1
DNAJC15
DNAJC21
DNAJC27
DNAJC5
DNAJC5B
DNASE1
DNASE1L3
DNASE2B
DNER
DNM3
DNMBP
DOCK1
DOCK10
DOCK3
DOCK5
DOCK9
DOK5
DOPEY2
DOT1L
DPEP1
DPF1
DPF3
DPH6
DPM2
DPP4
DPPA4
DPY19L1
DPY19L2
DPY19L3
DPY30
DPYD
DPYSL3
DRC1
DRC3
DRD1
DSC1
DSC3
DSG1
DSG2
DSG3
DSG4
DSP
DST
DSTN
DSTYK
DTL
DTNA
DUPD1
DUSP1
DUSP10
DUSP14
DUSP18
DUSP27
DUSP4
DUSP5
DUSP6
DUSP7
DUT
DYM
DYNAP
DYNLL1
DYNLRB1
DYRK2
DYSF
DZIP3
E2F3
E2F8
EAF1
EAPP
EBAG9
EBF2
EBNA1BP2
ECD
ECE1
ECHDC3
ECI2
ECSIT
EDAR
EDEM1
EDIL3
EDN1
EDN2
EDRF1
EEA1
EEF1A1
EEF1E1-BLOC1S5
EEF1G
EEF2K
EEFSEC
EEPD1
EFCAB1
EFCAB10
EFCAB12
EFCAB3
EFHC1
EFHD1
EFHD2
EFL1
EFNB2
EFR3A
EFR3B
EGFL6
EGFLAM
EGFR
EGLN1
EGLN3
EGR2
EHBP1
EHD4
EHF
EHMT1
EID1
EID3
EIF2AK1
EIF2AK3
EIF2B3
EIF3C
EIF3CL
EIF3D
EIF3E
EIF3M
EIF4B
EIF4E
EIF4EBP1
EIF4EBP2
EIF4G1
EIF4G3
EIF4H
EIF5
EIF5A2
ELF1
ELF3
ELF5
ELFN1
ELFN2
ELK3
ELL
ELMO1
ELMOD1
ELN
ELOC
ELOVL1
ELOVL2
ELOVL5
ELOVL7
ELP3
EMB
EMCN
EML2
EML4
EML6
EMP1
EMP3
EMX1
EMX2
EN1
ENAH
ENC1
ENDOD1
ENGASE
ENKUR
ENO1
ENPP7
ENSA
ENSG00000177359
ENSG00000188897
ENSG00000203546
ENSG00000214732
ENSG00000240045
ENSG00000249209
ENSG00000249319
ENSG00000251537
ENSG00000255641
ENSG00000256514
ENSG00000258674
ENSG00000258724
ENSG00000258830
ENSG00000258989
ENSG00000259164
ENSG00000259680
ENSG00000259753
ENSG00000259916
ENSG00000261717
ENSG00000264545
ENSG00000266826
ENSG00000267140
ENSG00000267281
ENSG00000268279
ENSG00000268861
ENSG00000275993
ENSG00000278139
ENSG00000280433
ENSG00000281028
ENSG00000283321
ENSG00000283526
ENSG00000283930
ENSG00000284292
ENSG00000284299
ENTPD7
ENY2
EOMES
EPAS1
EPB41
EPB41L1
EPB41L4A
EPCAM
EPGN
EPHA2
EPHA4
EPHB2
EPHB3
EPHB4
EPHX1
EPM2A
EPN2
EPO
EPOR
EPPK1
EPS15
EPS8
ERBB3
ERBIN
ERC1
ERCC1
ERCC4
ERCC6L2
EREG
ERG
ERGIC1
ERI1
ERI3
ERMN
ERMP1
ERO1A
ERP29
ERRFI1
ESAM
ESCO1
ESR1
ESR2
ESRP2
ESRRB
ESYT2
ESYT3
ETFB
ETFBKMT
ETS1
ETS2
ETV1
EVA1A
EVA1C
EVI5L
EVPL
EXD3
EXOC1
EXOC3L4
EXOC4
EXOC6
EXOC6B
EXPH5
EXT1
EXTL3
EYA2
EYA4
EZH2
EZR
F11R
F2R
F2RL1
F3
FA2H
FAAP20
FABP6
FABP7
FADD
FAF1
FAM102A
FAM109B
FAM110C
FAM111B
FAM114A1
FAM114A2
FAM120B
FAM124B
FAM126A
FAM129B
FAM131A
FAM131C
FAM133B
FAM135A
FAM136A
FAM161A
FAM163B
FAM171A1
FAM173B
FAM174A
FAM174B
FAM180A
FAM184A
FAM185A
FAM189A1
FAM198B
FAM19A5
FAM206A
FAM208A
FAM209B
FAM20A
FAM20B
FAM210A
FAM222B
FAM234B
FAM3C
FAM46A
FAM46B
FAM49B
FAM50B
FAM60A
FAM71D
FAM72A
FAM72C
FAM72D
FAM83B
FAM83C
FAM84B
FAM92B
FANCC
FANCE
FANCL
FANK1
FAR2
FASLG
FASN
FAT1
FAT4
FBLIM1
FBLN1
FBLN2
FBLN5
FBN1
FBN2
FBXL13
FBXL14
FBXL2
FBXL7
FBXO18
FBXO27
FBXO31
FBXO32
FBXO34
FBXO46
FBXW11
FBXW12
FBXW7
FBXW8
FCGR2A
FCHO2
FCN1
FCN2
FDFT1
FDX1
FEM1A
FEM1B
FEM1C
FER
FER1L6
FERD3L
FERMT2
FEZ2
FEZF2
FGD4
FGD6
FGF1
FGF18
FGF20
FGF3
FGF9
FGFBP1
FGFR1
FGFR2
FGGY
FGL1
FGL2
FHIT
FHL2
FHOD3
FIBCD1
FIGNL1
FILIP1L
FKBP1A
FKBP2
FKBP4
FKBP5
FLNB
FLRT3
FMN1
FMNL2
FMO1
FMO2
FMO3
FN1
FNBP1L
FNDC1
FNDC3A
FNDC3B
FNDC7
FNDC9
FNIP2
FOLH1
FOPNL
FOSL1
FOSL2
FOXA1
FOXA2
FOXB1
FOXC1
FOXD4L4
FOXD4L5
FOXD4L6
FOXE1
FOXF1
FOXJ1
FOXK1
FOXL1
FOXL2
FOXN3
FOXO1
FOXO3
FOXO6
FOXP2
FOXP4
FOXR1
FRAS1
FRK
FRMD4A
FRMD5
FRMD6
FRMD8
FRMPD2
FRRS1
FRS2
FRYL
FSBP
FSCN1
FSIP2
FSTL1
FSTL4
FSTL5
FTCD
FTH1
FTMT
FTO
FUK
FURIN
FUT8
FUT9
FXN
FYB2
FYN
FZD3
FZD5
FZD6
G3BP1
G6PC2
GABARAPL1
GABRR1
GABRR2
GADD45A
GADD45B
GADD45G
GADL1
GALM
GALNT15
GALNT18
GALNT2
GALNT4
GALNT5
GALNT7
GAN
GAP43
GAPVD1
GAREM1
GAREM2
GARNL3
GAS6
GAS7
GATA5
GATA6
GATAD2A
GATB
GBGT1
GBX2
GCC2
GCG
GCH1
GCLC
GCLM
GCM1
GCNT1
GCNT3
GCNT4
GCOM1
GCSH
GDAP1L1
GDF15
GDI2
GDNF
GDPD5
GEM
GET4
GGACT
GGT1
GGT5
GHSR
GIF
GIN1
GIP
GJA1
GJA10
GJA3
GJB2
GJB3
GJB4
GJB6
GJC1
GJD2
GLDC
GLG1
GLI2
GLIPR1L1
GLIPR1L2
GLIS1
GLOD4
GLP1R
GLRX
GLRX2
GLS
GLUD1
GLUL
GLYATL3
GMCL1
GMDS
GMNC
GMPR
GNA12
GNA13
GNA14
GNAI1
GNAI2
GNAL
GNAQ
GNAT3
GNG10
GNG11
GNG12
GNG4
GNG5
GNG7
GNGT1
GNGT2
GNPNAT1
GNPTG
GNRH1
GNS
GOLGA6L2
GOLGA8B
GOLGA8J
GOLGA8S
GOLIM4
GOLM1
GON7
GOSR1
GPAT3
GPATCH2L
GPBP1
GPC1
GPCPD1
GPD1L
GPD2
GPM6A
GPN2
GPR12
GPR135
GPR142
GPR15
GPR151
GPR157
GPR158
GPR183
GPR20
GPR22
GPR26
GPR3
GPR31
GPR37L1
GPR39
GPR4
GPR52
GPR55
GPR78
GPR84
GPR87
GPRC5A
GPRC5C
GPX4
GRAMD2A
GRAMD2B
GRAP
GRAP2
GRB10
GREB1L
GREM1
GRHL2
GRHL3
GRIA1
GRIA2
GRID1
GRID2
GRIK2
GRIK4
GRIK5
GRIN2B
GRIP2
GRK3
GRK5
GRM3
GRM5
GRM7
GRM8
GRSF1
GRTP1
GSAP
GSC
GSDMC
GSE1
GSG1
GSG1L
GSN
GSPT1
GSPT2
GSR
GSTO2
GSTP1
GTF2A1
GTF2B
GTF2E2
GTF2F2
GTF2H2
GTF2H2C
GTF2H4
GTF2I
GTF2IRD1
GTF2IRD2
GTF2IRD2B
GTF3A
GTPBP1
GTPBP2
GUCA1C
GUCA2B
GULP1
GYG2
GYPA
H1F0
H1FX
H2AFY
H2AFY2
H3F3B
H3F3C
H6PD
HAAO
HABP2
HACD1
HACD2
HACL1
HAO2
HAPLN1
HAS2
HAS3
HBP1
HCCS
HCN1
HCN4
HCRTR2
HDAC11
HDAC4
HDAC5
HDAC9
HDDC2
HECTD1
HECW2
HEG1
HELT
HELZ
HERC4
HES1
HGD
HGF
HGNC:24955
HGSNAT
HHAT
HHIP
HHIPL2
HHLA2
HIF1A
HIF3A
HIKESHI
HINFP
HINT1
HINT3
HIP1R
HIPK2
HIST1H1A
HIST1H2BJ
HIST1H3A
HIST1H4A
HIVEP2
HIVEP3
HK2
HLA-B
HLA-DQA1
HLA-DRB1
HLA-G
HLCS
HLF
HLX
HM13
HMBOX1
HMCN1
HMG20B
HMGA1
HMGA2
HMGB1
HMGB2
HMGCR
HMHB1
HNF1A
HNF4G
HNMT
HNRNPA0
HNRNPA3
HNRNPLL
HOMER1
HOMER2
HOMER3
HOOK1
HOPX
HORMAD2
HOXA2
HOXA3
HOXA4
HOXA5
HP1BP3
HPCAL1
HPF1
HPGDS
HRH1
HRH2
HS1BP3
HS3ST1
HS6ST1
HSD17B12
HSD17B2
HSD17B3
HSD17B7
HSF2
HSFX4
HSH2D
HSP90AB1
HSP90B1
HSPA12A
HSPA13
HSPA4
HSPA5
HSPB1
HSPB11
HSPH1
HTATIP2
HTR1B
HTR1D
HTR2C
HTR3A
HTR6
HTR7
HTRA1
HUWE1
HYAL1
HYAL2
IBSP
IBTK
ICE1
ICMT
ID1
ID2
ID4
IDH2
IER2
IER3
IER5
IFFO2
IFNA14
IFNA5
IFNE
IFNG
IFNLR1
IFRD1
IGF1R
IGF2BP1
IGF2BP2
IGF2BP3
IGFBP3
IGFBP6
IGFBPL1
IGFL1
IGFL3
IGFL4
IGSF3
IHH
IKBKE
IKZF1
IL12A
IL12B
IL13RA2
IL15
IL17B
IL17RA
IL18
IL1RAPL1
IL1RL1
IL1RL2
IL21
IL22RA1
IL31RA
IL4R
IL6R
IL6ST
IMMP2L
IMP3
IMP4
IMPA2
INA
INAFM1
INCENP
ING1
INHBA
INHBB
INPP4B
INPP5F
INSC
INSIG2
INSL3
INSM1
INSR
INTS11
INTS3
INTS7
INTS8
INTU
INVS
IPMK
IPO7
IPO9
IQGAP1
IQGAP2
IQSEC1
IRAK1BP1
IRAK2
IRF1
IRF2BP1
IRF2BP2
IRF2BPL
IRF8
IRGC
IRGM
IRS1
IRS2
IRX2
IRX3
IRX4
ISCA1
ISG20L2
ISPD
ISYNA1
ITCH
ITGA11
ITGA2
ITGA3
ITGA6
ITGAD
ITGAV
ITGAX
ITGB1
ITGB1BP1
ITGB4
ITGB5
ITGB6
ITGBL1
ITLN2
ITM2C
ITPKA
ITPKB
ITPKC
ITPR2
ITPR3
ITPRIP
ITPRIPL2
ITSN1
IYD
JADE2
JAG1
JAGN1
JAK1
JAK2
JAML
JARID2
JAZF1
JCAD
JMJD1C
JMJD4
JMY
JOSD1
JPH2
JUN
JUP
[truncated: 2,692 more rows]

## Sheet: CAGE_genes
Non-stringent differentially expressed genes from CAGE sequencing upon TBX3 overexpression in HCT116
ABCA4
ABCD3
APOO
ARHGAP29
ATG12
BAIAP2L2
BCL9L
CALM2
CDCP1
CDO1
CFL1
CKS1B
CLEC3B
COMMD10
COPS5
CSPP1
DCST2
DNAJB1
EGFR
EPCAM
ERRFI1
EZR
FOSL1
FRMD8
GADD45A
GNG12
GPN2
INTS3
KCMF1
LANCL2
LGSN
LVRN
MAFF
MCMDC2
MRGBP
MT2A
MT3
MT4
MUS81
NANOS3
NAP1L4
NPR1
NTSR1
PHLDA2
PLA2G6
PTP4A1
PXN
RERE
RPLP0
RPS11
RPS25
RRAS
RSPH3
S100A16
S100A2
S100A4
S100A6
SAT1
SCAF1
SCYL1
SEMA6A
SERP2
SFN
SHC1
SLC22A18
SLC22A18AS
SLC2A1
SLC45A1
SMIM2
STPG4
SYTL3
TCF24
TMED7
TMEM158
TMSB10
TRAPPC4
TSC22D1
TTC7A
UPK2
ZBTB7B
ZDHHC18
ZNF691
ZSWIM4

## Sheet: CAGE_loops_Bcat_TBX3
chr11	118906145	118931424	chr11	119016586	119018904	3	112760	chr11	118911879	118912860
chr11	118906145	118931424	chr11	119016586	119018904	3	112760	chr11	118919626	118920331
chr11	118906145	118931424	chr11	119016586	119018904	3	112760	chr11	118928280	118928724
chr11	2894664	2905019	chr11	2927413	2935387	3	40723	chr11	2929856	2930404
chr11	2906355	2919640	chr11	2927413	2935387	4	29032	chr11	2929856	2930404
chr11	2927413	2935387	chr11	2927413	2935387	2.5	7974	chr11	2929856	2930404
chr11	2927413	2935387	chr11	2927413	2935387	2.5	7974	chr11	2929856	2930404
chr11	2927413	2935387	chr11	2936471	2942454	8	15041	chr11	2929856	2930404
chr11	2927413	2935387	chr11	2943485	2952184	3.5	24771	chr11	2929856	2930404
chr11	2927413	2935387	chr11	2993076	2995979	2	68566	chr11	2929856	2930404
chr1	153538351	153541875	chr1	153545016	153550964	12	12613	chr1	153538448	153538730
chr1	153545016	153550964	chr1	153564606	153569027	5	24011	chr1	153565950	153566577
chr1	153545016	153550964	chr1	153607295	153611977	2	66961	chr1	153609073	153609425
chr1	153545016	153550964	chr1	153706787	153710233	2	165217	chr1	153708634	153709043
chr1	154972196	154977176	chr1	154999414	155013912	5	41716	chr1	155000907	155001207
chr11	65476114	65479716	chr11	65496644	65500711	4	24597	chr11	65477295	65477458
chr11	65857068	65862291	chr11	65901945	65904714	3	47646	chr11	65903051	65903660
chr12	120199411	120202757	chr12	120229200	120233370	2	33959	chr12	120230477	120231862
chr1	26824419	26827605	chr1	26860058	26863758	2	39339	chr1	26861994	26862262
chr1	26824419	26827605	chr1	26860058	26863758	2	39339	chr1	26862864	26863355
chr1	26830846	26834051	chr1	26860058	26863758	2.5	32912	chr1	26861994	26862262
chr1	26830846	26834051	chr1	26860058	26863758	2.5	32912	chr1	26862864	26863355
chr1	26846559	26849850	chr1	26860058	26863758	2.5	17199	chr1	26861994	26862262
chr1	26846559	26849850	chr1	26860058	26863758	2.5	17199	chr1	26862864	26863355
chr1	26860058	26863758	chr1	26864930	26866408	2.5	6350	chr1	26861994	26862262
chr1	26860058	26863758	chr1	26864930	26866408	2.5	6350	chr1	26862864	26863355
chr1	26860058	26863758	chr1	26864930	26866408	2.5	6350	chr1	26865302	26865529
chr1	26860058	26863758	chr1	26871472	26875906	2	15848	chr1	26861994	26862262
chr1	26860058	26863758	chr1	26871472	26875906	2	15848	chr1	26862864	26863355
chr1	26860058	26863758	chr1	26879122	26881644	2	21586	chr1	26861994	26862262
chr1	26860058	26863758	chr1	26879122	26881644	2	21586	chr1	26862864	26863355
chr13	44230759	44233887	chr13	44433855	44438393	2.5	207634	chr13	44231932	44232589
chr1	42930608	42943075	chr1	42957852	42961778	2.5	31170	chr1	42940919	42941439
chr16	56576524	56578196	chr16	56604410	56608659	2	32135	chr16	56608209	56608633
chr1	67684383	67687685	chr1	67699135	67711408	2	27025	chr1	67700449	67701179
chr1	67684383	67687685	chr1	67747863	67756734	3	72351	chr1	67749666	67750203
chr1	8024830	8033059	chr1	8024830	8033059	5.5	8229	chr1	8027910	8028689
chr1	8024830	8033059	chr1	8024830	8033059	5.5	8229	chr1	8027910	8028689
chr1	8024830	8033059	chr1	8039367	8042246	4.5	17416	chr1	8027910	8028689
chr1	8024830	8033059	chr1	8039367	8042246	4.5	17416	chr1	8040356	8041055
chr1	8024830	8033059	chr1	8044463	8049677	3.5	24847	chr1	8027910	8028689
chr1	8024830	8033059	chr1	8044463	8049677	3.5	24847	chr1	8045685	8046228
chr1	8024830	8033059	chr1	8073051	8074505	2	49675	chr1	8027910	8028689
chr1	8024830	8033059	chr1	8088586	8091491	2	66661	chr1	8027910	8028689
chr1	8024830	8033059	chr1	8088586	8091491	2	66661	chr1	8089273	8089641
chr1	8024830	8033059	chr1	8088586	8091491	2	66661	chr1	8090057	8090595
chr1	8024830	8033059	chr1	8095008	8099215	4.5	74385	chr1	8027910	8028689
chr1	8024830	8033059	chr1	8095008	8099215	4.5	74385	chr1	8094602	8095335
chr1	8024830	8033059	chr1	8095008	8099215	4.5	74385	chr1	8096155	8098297
chr1	8024830	8033059	chr1	8164504	8168557	3	143727	chr1	8027910	8028689
chr1	8024830	8033059	chr1	8164504	8168557	3	143727	chr1	8167152	8167446
chr1	8024830	8033059	chr1	8180997	8184799	2.5	159969	chr1	8027910	8028689
chr1	8024830	8033059	chr1	8180997	8184799	2.5	159969	chr1	8182132	8182982
chr1	8024830	8033059	chr1	8302102	8304175	2	279345	chr1	8027910	8028689
chr1	8024830	8033059	chr1	8344544	8348982	2	324152	chr1	8027910	8028689
chr19	13845381	13855266	chr19	14517525	14521685	2	676302	chr19	13846652	13847397
chr1	94231488	94240173	chr1	94320847	94333933	2.5	102445	chr1	94325470	94326373
chr19	49494768	49497820	chr19	49639206	49643279	2	148511	chr19	49640273	49640751
chr20	62728232	62741838	chr20	62775642	62779244	2	51012	chr20	62735130	62735717
chr20	62728232	62741838	chr20	62775642	62779244	2	51012	chr20	62739771	62741193
chr22	38176996	38183269	chr22	38199317	38203708	2	26712	chr22	38177904	38178490
chr2	47031374	47037402	chr2	47173000	47178823	3	147449	chr2	47034153	47034782
chr2	47031374	47037402	chr2	47173000	47178823	3	147449	chr2	47176583	47176843
chr2	47166129	47170774	chr2	47173000	47178823	6	12694	chr2	47176583	47176843
chr2	47173000	47178823	chr2	47184529	47186201	4.5	13201	chr2	47176583	47176843
chr2	84904005	84908199	chr2	84918597	84921207	4.5	17202	chr2	84919766	84920330
chr2	84904005	84908199	chr2	84942096	84947942	2	43936	chr2	84946247	84946787
chr3	45122018	45125852	chr3	45143508	45149008	4	26990	chr3	45123249	45124395
chr3	45132187	45135581	chr3	45143508	45149008	8	16821	chr3	45133972	45134546
chr3	45143508	45149008	chr3	45164807	45169451	5	25943	chr3	45167239	45167923
chr5	115637977	115640506	chr5	115926935	115933044	2	295067	chr5	115929308	115929642
chr5	115637977	115640506	chr5	115926935	115933044	2	295067	chr5	115929981	115930790
chr5	115840536	115849043	chr5	115926935	115933044	5	92508	chr5	115929308	115929642
chr5	115840536	115849043	chr5	115926935	115933044	5	92508	chr5	115929981	115930790
chr5	115877066	115881229	chr5	115926935	115933044	4	55978	chr5	115929308	115929642
chr5	115877066	115881229	chr5	115926935	115933044	4	55978	chr5	115929981	115930790
chr5	115895580	115898250	chr5	115926935	115933044	4	37464	chr5	115929308	115929642
chr5	115895580	115898250	chr5	115926935	115933044	4	37464	chr5	115929981	115930790
chr5	115904339	115907502	chr5	115926935	115933044	2	28705	chr5	115929308	115929642
chr5	115904339	115907502	chr5	115926935	115933044	2	28705	chr5	115929981	115930790
chr5	115910176	115912721	chr5	115926935	115933044	3.5	22868	chr5	115929308	115929642
chr5	115910176	115912721	chr5	115926935	115933044	3.5	22868	chr5	115929981	115930790
chr5	115926935	115933044	chr5	115926935	115933044	28	6109	chr5	115929308	115929642
chr5	115926935	115933044	chr5	115926935	115933044	28	6109	chr5	115929981	115930790
chr5	115926935	115933044	chr5	115926935	115933044	28	6109	chr5	115929308	115929642
chr5	115926935	115933044	chr5	115926935	115933044	28	6109	chr5	115929981	115930790
chr5	115926935	115933044	chr5	115937886	115942297	10.5	15362	chr5	115929308	115929642
chr5	115926935	115933044	chr5	115937886	115942297	10.5	15362	chr5	115929981	115930790
chr5	115926935	115933044	chr5	115948499	115950363	4.5	23428	chr5	115929308	115929642
chr5	115926935	115933044	chr5	115948499	115950363	4.5	23428	chr5	115929981	115930790
chr5	115926935	115933044	chr5	115950962	115953264	3	26329	chr5	115929308	115929642
chr5	115926935	115933044	chr5	115950962	115953264	3	26329	chr5	115929981	115930790
chr5	115926935	115933044	chr5	115954827	115962939	4	36004	chr5	115929308	115929642
chr5	115926935	115933044	chr5	115954827	115962939	4	36004	chr5	115929981	115930790
chr5	115926935	115933044	chr5	115979239	115985370	4	58435	chr5	115929308	115929642
chr5	115926935	115933044	chr5	115979239	115985370	4	58435	chr5	115929981	115930790
chr5	115926935	115933044	chr5	116008900	116018449	4	91514	chr5	115929308	115929642
chr5	115926935	115933044	chr5	116008900	116018449	4	91514	chr5	115929981	115930790
chr5	115926935	115933044	chr5	116020703	116028270	5.5	101335	chr5	115929308	115929642
chr5	115926935	115933044	chr5	116020703	116028270	5.5	101335	chr5	115929981	115930790
chr5	115926935	115933044	chr5	116029836	116049651	13	122716	chr5	115929308	115929642
chr5	115926935	115933044	chr5	116029836	116049651	13	122716	chr5	115929981	115930790
chr5	115926935	115933044	chr5	116029836	116049651	13	122716	chr5	116032091	116032747
chr5	115926935	115933044	chr5	116029836	116049651	13	122716	chr5	116046094	116046451
chr5	115926935	115933044	chr5	116050421	116054178	2	127243	chr5	115929308	115929642
chr5	115926935	115933044	chr5	116050421	116054178	2	127243	chr5	115929981	115930790
chr5	115926935	115933044	chr5	116075346	116080388	2	153453	chr5	115929308	115929642
chr5	115926935	115933044	chr5	116075346	116080388	2	153453	chr5	115929981	115930790
chr5	115926935	115933044	chr5	116084039	116086274	3	159339	chr5	115929308	115929642
chr5	115926935	115933044	chr5	116084039	116086274	3	159339	chr5	115929981	115930790
chr5	115926935	115933044	chr5	116106067	116108607	2	181672	chr5	115929308	115929642
chr5	115926935	115933044	chr5	116106067	116108607	2	181672	chr5	115929981	115930790
chr6	158727747	158735619	chr6	158815935	158820404	3.5	92657	chr6	158730256	158731177
chr6	158815935	158820404	chr6	158848510	158855374	7	39439	chr6	158849832	158850725
chr6	158815935	158820404	chr6	158848510	158855374	7	39439	chr6	158853314	158854029
chr6	158815935	158820404	chr6	158865844	158871246	5	55311	chr6	158869758	158869828
chr6	63501158	63506327	chr6	63570115	63574745	2	73587	chr6	63571745	63572305
chr6	63559259	63561040	chr6	63570115	63574745	3	15486	chr6	63571745	63572305
chr6	63565074	63566676	chr6	63570115	63574745	2	9671	chr6	63571745	63572305
chr7	55127280	55137060	chr7	55172115	55192655	2	65375	chr7	55132682	55133931
chr8	66923673	66928070	chr8	67060159	67065623	2	141950	chr8	67062154	67062708
chrX	23780017	23783366	chrX	23794899	23799142	2	19125	chrX	23781222	23781649
