# Supplementary material for: The developmental factor TBX3 engages with the Wnt/β-catenin transcriptional complex in colorectal cancer to regulate metastasis genes
Source: Proc Natl Acad Sci U S A. 2025 May 9;122(19):e2419691122. doi: 10.1073/pnas.2419691122 (PMC12088458; doi:10.1073/pnas.2419691122)
Supplement: Supplementary file 3 — Dataset S02 (XLSX) [file pnas.2419691122.sd02.xlsx]

## Sheet: CAGE annotations, counts
name	seqnames	start	end	width	strand	tss	annotation	geneChr	geneStart	geneEnd	geneLength	geneStrand	geneId	transcriptId	distanceToTSS	GeneName	logFC	logCPM	PValue	FDR	logPval	Colour	labels	raw.E1	raw.E2	raw.E3	raw.T1	raw.T2	norm.E1	norm.E2	norm.E3	norm.T1	norm.T2
L2__chr12_-_114682875	chr12	114682836	114683201	366	-	114682875	Promoter (<=1kb)	12	114682941	114767988	85048	1	107984437	ENST00000653540.1	0	LOC107984437	10.019852744746492	6.962698985926778	6.887124242526432E-204	7.336164743139156E-200	203.16196208234692	#6A3D9A	LOC107984437	3	2	4	5378	4692	0.150786	0.10165	0.190888	283.9028379999995	266.6025719999996
L2__chr12_-_114681145	chr12	114680907	114681150	244	-	114681145	Promoter (1-2kb)	12	114677592	114679933	2342	2	6926	ENST00000548503.1	-1217	TBX3	10.277153529371315	6.7177291845357	1.6232394105776463E-186	8.645373100736544E-183	185.78961742162488	#6A3D9A	TBX3	1	2	1	4356	4106	0.050262	0.10165	0.047722	229.95180400000004	233.3056620000001
L2__chr12_-_114674836	chr12	114674193	114674840	648	-	114674836	Exon (ENST00000257566.7/6926, exon 7 of 8)	12	114677592	114679933	2342	2	6926	ENST00000548503.1	5740	TBX3	9.195272916010362	5.661063170766913	2.4469514512737577E-88	6.516231714742017E-85	87.61137464717991	#6A3D9A		1	1	2	2246	1742	0.050262	0.050825	0.095444	118.5656200000003	98.9816290000001
L2__chr12_-_114679653	chr12	114679533	114679655	123	-	114679653	Promoter (<=1kb)	12	114677592	114679933	2342	2	6926	ENST00000548503.1	400	TBX3	9.431940620440162	5.483093554705258	1.3352810174727997E-77	2.8446826796240526E-74	76.87442732494031	#6A3D9A		1	0	0	1912	1590	0.050262	0	0	100.933857	90.344856
L2__chr12_+_114681037	chr12	114680876	114681119	244	+	114681037	Promoter (1-2kb)	12	114682292	114767988	85697	1	107984437	ENST00000660721.1	-1173	LOC107984437	8.746675107449972	5.1095555833443616	6.578481577020153E-59	1.1678997626403111E-55	58.181874337209855	#6A3D9A		1	0	2	1427	1231	0.050262	0	0.095444	75.33086100000013	69.94624100000007
L2__chr12_+_114674163	chr12	114674162	114674808	647	+	114674163	Distal Intergenic	12	114682292	114767988	85697	1	107984437	ENST00000660721.1	-7484	LOC107984437	8.910500649024414	4.824897711178972	9.02631737518372E-48	1.2018541585057124E-44	47.044489400278785	#6A3D9A		0	0	0	1146	1005	0	0	0	60.49697600000014	57.10479600000006
L2__chr12_-_114672058	chr12	114671872	114672241	370	-	114672058	Exon (ENST00000257566.7/6926, exon 8 of 8)	12	114677592	114679933	2342	2	6926	ENST00000548503.1	8061	TBX3	8.862258498407408	4.780395851614793	3.520875687199395E-46	4.1671519800053284E-43	45.453349308447685	#6A3D9A		0	0	0	1163	921	0	0	0	61.3943950000001	52.331839000000066
L2__chr12_+_114682810	chr12	114682809	114683170	362	+	114682810	Promoter (<=1kb)	12	114682941	114767988	85048	1	107984437	ENST00000653540.1	0	LOC107984437	7.8069207593418355	4.936938532939747	9.500652931862812E-52	1.4457279290028955E-48	51.02224654682053	#6A3D9A		1	8	1	1253	1078	0.050262	0.4066	0.047722	66.14546500000014	61.25268800000009
L2__chr12_+_114679504	chr12	114679498	114679625	128	+	114679504	Promoter (2-3kb)	12	114682292	114767988	85697	1	107984437	ENST00000660721.1	-2667	LOC107984437	8.51186424705846	4.4608293736023805	3.102832612244235E-36	3.305137298562559E-33	35.50824165256262	#6A3D9A		0	0	0	846	783	0	0	0	44.660058000000014	44.49058800000003
L2__chr12_+_114671843	chr12	114671839	114672276	438	+	114671843	Distal Intergenic	12	114682292	114767988	85697	1	107984437	ENST00000660721.1	-10016	LOC107984437	8.295876310335155	4.267542327613522	1.8437638035622603E-31	1.6366476696287664E-28	30.734294715267062	#6A3D9A		0	0	0	758	646	0	0	0	40.014580000000045	36.70617499999999
L2__chr12_-_114676471	chr12	114676342	114676474	133	-	114676471	Exon (ENST00000257566.7/6926, exon 6 of 8)	12	114677592	114679933	2342	2	6926	ENST00000548503.1	3591	TBX3	8.153065917500506	4.293050805042055	7.376817811044154E-32	7.143442120294757E-29	31.132130942397016	#6A3D9A		0	0	1	795	638	0	0	0.047722	41.967794000000005	36.251587000000015
L2__chr12_-_114679971	chr12	114679941	114679972	32	-	114679971	Promoter (<=1kb)	12	114677592	114679933	2342	2	6926	ENST00000548503.1	-39	TBX3	7.935755733025973	4.101496451752796	1.7544488727723E-27	1.437568414828503E-24	26.755859283245893	#6A3D9A		0	0	1	599	627	0	0	0.047722	31.621009	35.626560999999995
L2__chr5_+_138465478	chr5	138465407	138466041	635	+	138465478	Promoter (<=1kb)	5	138465479	138469303	3825	1	1958	ENST00000239938.5	0	EGR1	2.106377239111665	7.8230304892537115	9.062419402762052E-90	3.217763049274046E-86	89.04275584283103	#6A3D9A	EGR1	1735	1670	1988	7180	6378	87.20517000000011	84.87782100000005	94.87126499999982	379.0298470000006	362.4022049999999
L2__chr21_+_8210066	chr21	8210064	8210096	33	+	8210066	Promoter (1-2kb)	21	8208844	8208904	61	1	109864279	ENST00000614492.1	1220	RNA45SN2	7.755080392487202	3.9603679255628594	2.9617637219088737E-18	1.7527059536540737E-15	17.528449590772322	#6A3D9A	RNA45SN2	0	1	0	3	1054	0	0.050825	0	0.158369	59.88898200000001
L2__chr12_-_114677657	chr12	114677595	114677659	65	-	114677657	Promoter (2-3kb)	12	114677592	114679933	2342	2	6926	ENST00000548503.1	2338	TBX3	6.836230825966957	3.1971118353118335	3.6949604724030655E-13	1.6399466230015604E-10	12.432390203198533	#6A3D9A		0	0	1	310	262	0	0	0.047722	16.364797000000003	14.887016000000003
L2__chr12_-_114672304	chr12	114672262	114672307	46	-	114672304	Exon (ENST00000257566.7/6926, exon 8 of 8)	12	114677592	114679933	2342	2	6926	ENST00000548503.1	7671	TBX3	6.833599152675976	3.0650575525296273	1.4428221517363534E-11	5.122980520098545E-9	10.840787198552862	#6A3D9A		0	0	0	278	229	0	0	0	14.67553	13.011936
L2__chr12_+_114676312	chr12	114676310	114676441	132	+	114676312	Distal Intergenic	12	114682292	114767988	85697	1	107984437	ENST00000660721.1	-5851	LOC107984437	6.81073400667975	3.048139026424821	1.4428221517363534E-11	5.122980520098545E-9	10.840787198552862	#6A3D9A		0	0	0	246	251	0	0	0	12.986266000000006	14.26199599999999
L2__chr12_+_114677579	chr12	114677578	114677629	52	+	114677579	Distal Intergenic	12	114682292	114767988	85697	1	107984437	ENST00000660721.1	-4663	LOC107984437	6.622361119433843	2.9115139647126136	5.634262752787285E-10	1.8186717225057623E-7	9.249162903636227	#6A3D9A		0	0	0	221	215	0	0	0	11.666517	12.216442
L2__chr20_-_62776857	chr20	62776785	62776978	194	-	62776857	Promoter (<=1kb)	20	62772980	62776956	3977	2	100652730	ENST00000689171.1	0	LINC00659	2.8213019337828653	4.818742754617268	1.750031610597696E-21	1.096549218593333E-18	20.756954106637043	#6A3D9A	LINC00659	155	136	128	929	831	7.790656	6.912202999999997	6.108414000000002	49.04161300000004	47.21797600000001
L2__chr3_+_113346822	chr3	113346812	113346830	19	+	113346822	Distal Intergenic	3	113403988	113433990	30003	1	100874029	ENST00000669165.1	-57158	CFAP44-AS1	4.27546425508921	3.4096604460639792	2.4823626997994643E-12	1.0170049030101498E-9	11.605134763121994	#6A3D9A	CFAP44-AS1	13	18	19	329	317	0.653411	0.9148510000000001	0.906717	17.367801	18.012151000000003
L2__chr21_+_34375506	chr21	34375493	34375561	69	+	34375506	Promoter (<=1kb)	21	34375500	34402777	27278	1	54065	ENST00000399299.5	0	SMIM11	5.654805493316034	2.8312282930129795	3.919225082033872E-8	1.070450912149354E-5	7.406799794169697	#6A3D9A	SMIM11	0	3	3	2	381	0	0.152475	0.14316600000000002	0.10558	21.648675000000004
L2__chr19_+_38822838	chr19	38822804	38822856	53	+	38822838	Intron (ENST00000594558.1/ENST00000594558.1, intron 1 of 1)	19	38790528	38791748	1221	1	653499	ENST00000600304.1	32276	LGALS7B	1.8980305060395954	5.774627621582401	2.0136545035150998E-22	1.3405904857151778E-19	21.696015042267252	#6A3D9A	LGALS7B	410	443	549	1671	1389	20.607563000000003	22.515492000000002	26.199359	88.21153699999999	78.92390400000001
L2__chrX_+_152753942	chrX	152753887	152753974	88	+	152753942	Promoter (<=1kb)	23	152753921	152760222	6302	1	389903	ENST00000617158.4	0	CSAG3	4.489151651655106	3.15358050862035	3.7746956657422914E-8	1.0581067955654444E-5	7.423118057549165	#6A3D9A	CSAG3	6	18	8	12	490	0.301574	0.91485	0.381776	0.633476	27.84213
L2__chr17_+_68081753	chr17	68081747	68081774	28	+	68081753	Distal Intergenic	17	68101874	68161227	59354	1	100499466	ENST00000690974.1	-20100	LINC00674	4.039221141719352	3.011311836406227	2.9973652011833556E-8	8.86887058972364E-6	7.52326033907102	#6A3D9A	LINC00674	14	15	10	242	204	0.7036720000000001	0.762376	0.47722	12.775101	11.591415999999999
L2__chr17_+_31762436	chr17	31762426	31762445	20	+	31762436	Exon (ENST00000577970.1/ENST00000577970.1, exon 1 of 2)	17	31937007	32001038	64032	1	23512	ENST00000322652.10	-174562	SUZ12	3.4397252343394844	3.1619220465478546	3.399011042137775E-8	9.78547719482475E-6	7.468647424551476	#6A3D9A	SUZ12	17	19	35	269	222	0.854459	0.9656750000000001	1.6702700000000001	14.200422	12.614187999999997
L2__chr21_+_8442365	chr21	8442340	8442380	41	+	8442365	Promoter (2-3kb)	21	8439823	8439975	153	1	106632260	ENST00000619471.1	2517	RNA5-8SN1	5.639443411141711	2.285984356603164	3.356121916083112E-5	0.003928506664848056	4.474162271168593	#6A3D9A	RNA5-8SN1	0	0	0	218	8	0	0	0	11.508148	0.45456700000000005
L2__chr2_+_32880312	chr2	32880294	32880315	22	+	32880312	Promoter (2-3kb)	2	32882801	32926522	43722	1	285045	ENST00000435075.1	-2486	LINC00486	5.4836400599447055	2.297361118739347	3.356121916083112E-5	0.003928506664848056	4.474162271168593	#6A3D9A	LINC00486	0	0	1	229	0	0	0	0.047722	12.088835	0
L2__chr22_-_49669409	chr22	49669401	49669421	21	-	49669409	Distal Intergenic	22	49619644	49657542	37899	2	348645	ENST00000400023.5	-11879	MIR3667HG	3.252538582813328	2.931451575323767	1.9097453283331467E-6	3.447899531763505E-4	5.719024543681022	#6A3D9A	MIR3667HG	22	18	23	215	174	1.105772	0.9148510000000001	1.097605	11.349779	9.886797
L2__chr6_+_63574577	chr6	63574540	63574636	97	+	63574577	Promoter (1-2kb)	6	63573238	63576697	3460	1	7803	ENST00000473334.1	1302	PTP4A1	2.5662515104644195	3.4056174512063495	3.801313021771343E-7	8.263589042430274E-5	6.420066366642445	#6A3D9A	PTP4A1	38	44	72	304	248	1.9099660000000003	2.2363009999999997	3.435982999999999	16.04806	14.091526999999994
L2__chr6_+_31827740	chr6	31827612	31827850	239	+	31827740	Promoter (<=1kb)	6	31827738	31830254	2517	1	3304	ENST00000375650.5	0	HSPA1B	1.0712963699375209	6.811565087373524	4.206423453850404E-15	2.240341131520725E-12	14.376087009725396	#6A3D9A	HSPA1B	1342	1222	1695	2670	2539	67.45207100000002	62.10820300000002	80.88872999999994	140.94842499999984	144.26767100000015
L2__chr1_+_1013495	chr1	1013394	1013799	406	+	1013495	Promoter (<=1kb)	1	1013497	1014540	1044	1	9636	ENST00000649529.1	0	ISG15	0.5614762296569268	10.080402968430443	5.012745035419645E-27	3.813982865520719E-24	26.299924384460617	black		16383	16467	17404	22093	21163	823.4480589999988	836.9359740000001	830.5530580000002	1166.2821849999993	1202.4957359999971
L2__chr19_+_8379597	chr19	8379596	8379605	10	+	8379597	Distal Intergenic	19	8389981	8402550	12570	1	9230	ENST00000600719.5	-10376	RAB11B	2.746440575867235	3.107718893122049	5.972005619680162E-6	8.959690684624379E-4	5.223879792274049	#6A3D9A	RAB11B	25	40	39	246	188	1.256558	2.0330009999999996	1.8611570000000002	12.986258999999999	10.682284999999998
L2__chr14_+_23636362	chr14	23636359	23636371	13	+	23636362	Promoter (<=1kb)	14	23636364	23645639	9276	1	10202	ENST00000250383.11	0	DHRS2	2.215279952872146	3.5210343138161027	4.086998167875022E-6	6.596167346091627E-4	5.3885955569744715	#6A3D9A	DHRS2	74	50	83	311	265	3.7194130000000003	2.541252	3.9609229999999997	16.417588000000002	15.057476999999999
L2__chr7_-_101165569	chr7	101165478	101165642	165	-	101165569	Promoter (<=1kb)	7	101162509	101165569	3061	2	7425	ENST00000249330.3	0	VGF	1.1006047883481587	6.195982639614297	1.4313305624267436E-11	5.122980520098545E-9	10.84426005536741	#6A3D9A	VGF	894	878	937	1790	1607	44.93453599999999	44.62438800000001	44.715481000000004	94.49351100000001	91.31081200000001
L2__chr19_+_45467994	chr19	45467990	45468045	56	+	45467994	Promoter (<=1kb)	19	45467995	45473012	5018	1	2354	ENST00000615753.4	0	FOSB	1.740565917197825	4.378324168454756	1.394402721222751E-7	3.3757222241965325E-5	6.855611778357278	#6A3D9A	FOSB	143	177	213	557	491	7.187514999999999	8.996031	10.164779000000003	29.403847000000003	27.898947
L2__chr1_-_27672192	chr1	27672149	27672333	185	-	27672192	Promoter (<=1kb)	1	27666064	27672178	6115	2	2537	ENST00000339145.8	0	IFI6	0.7478339206526419	8.161624115631986	6.687675744847613E-14	3.0972661753963815E-11	13.174724792033944	black		4745	3611	4027	6188	5948	238.49484100000012	183.52922500000005	192.17634999999993	326.662481	337.9693149999999
L2__chr21_+_8394072	chr21	8394069	8394073	5	+	8394072	Promoter (1-2kb)	21	8395607	8395759	153	1	109910381	ENST00000613359.1	-1534	RNA5-8SN3	1.82186834735199	4.563168490104391	8.880947672733182E-6	0.0011974665140500487	5.051540688829627	#6A3D9A		585	0	0	1270	0	29.403475	0	0	67.04288199999999	0
L2__chr10_+_89302044	chr10	89301951	89302095	145	+	89302044	Promoter (<=1kb)	10	89302046	89309271	7226	1	3433	ENST00000371826.4	0	IFIT2	1.2434900929084807	5.252502959382227	9.646923077348762E-8	2.5063176736565613E-5	7.015611184439988	#6A3D9A		426	443	418	947	841	21.411758000000003	22.515492999999996	19.947782	49.991819000000014	47.786181
L2__chr5_+_79991292	chr5	79991264	79991375	112	+	79991292	Promoter (<=1kb)	5	79991311	80055906	64596	1	7060	ENST00000513310.5	0	THBS4	1.991111469431204	3.4428164277342455	6.331867268788478E-5	0.006423528585441416	4.198468197574198	#6A3D9A		66	69	82	284	233	3.3173110000000006	3.5069250000000003	3.9132039999999986	14.992268000000008	13.239221999999994
L2__chr1_-_58784043	chr1	58783923	58784111	189	-	58784043	Promoter (<=1kb)	1	58780791	58784047	3257	2	3725	ENST00000371222.4	0	JUN	0.7115927427459432	7.700011073459659	8.25657304693968E-12	3.2573709665185733E-9	11.083200172489256	black		3027	2948	3113	4692	4009	152.14412600000009	149.8322240000001	148.55847999999986	247.68913299999986	227.79405100000008
L2__chr8_-_142614477	chr8	142614454	142614601	148	-	142614477	Promoter (<=1kb)	8	142611049	142614479	3431	2	23237	ENST00000356613.4	0	ARC	1.4094478572417388	4.590667791710507	3.5118830365216165E-6	5.75516586231204E-4	5.454459956729241	#6A3D9A		242	234	254	594	545	12.163486999999998	11.893059	12.121380000000006	31.357066000000007	30.967263
L2__chr9_-_35689925	chr9	35689732	35690111	380	-	35689925	Promoter (<=1kb)	9	35681993	35690056	8064	2	7169	ENST00000378292.9	0	TPM2	0.6064209773288757	8.48294283691004	6.906446661259879E-13	2.942698793429609E-10	12.160745337911328	black		5417	4952	5946	7368	7103	272.2711239999994	251.6856020000001	283.7548040000005	388.95430200000027	403.597191
L2__chr7_+_76302671	chr7	76302297	76303077	781	+	76302671	Promoter (<=1kb)	7	76302673	76303257	585	1	3315	ENST00000676398.1	0	HSPB1	0.5346911846263241	9.411690557348766	4.2296484045939816E-14	2.0479188548061407E-11	13.373695732457358	black		10141	10052	11713	13863	13075	509.71044899999833	510.89331199999873	558.9673750000006	731.8232109999981	742.9302040000023
L2__chr14_+_94110734	chr14	94110673	94110770	98	+	94110734	Promoter (<=1kb)	14	94110732	94116695	5964	1	3429	ENST00000616764.5	0	IFI27	1.478265251886754	4.2239372317869766	1.652006929812817E-5	0.0020702562136901323	4.781988135240119	#6A3D9A		204	150	178	439	433	10.253514999999998	7.623754999999999	8.494511000000003	23.174664999999997	24.603349000000005
L2__chr14_+_49586579	chr14	49586542	49586605	64	+	49586579	Promoter (<=1kb)	14	49586580	49586878	299	1	6029	ENST00000618786.1	0	RN7SL1	0.990416172055383	8.00083406436968	9.084497740438176E-7	1.8258126402103292E-4	6.041699078767171	black		3031	2718	4413	7609	4217	152.34517700000006	138.14246400000007	210.597029	401.6766	239.61274199999994
L2__chr15_-_65300635	chr15	65300620	65300642	23	-	65300635	Promoter (<=1kb)	15	65266577	65300618	34042	2	54956	ENST00000558873.1	-24	PARP16	2.02319981214226	2.990858948357509	0.0013016036955691148	0.07833153991639667	2.8855212270019015	black		36	48	56	194	152	1.809444	2.4396020000000003	2.67243	10.241197000000001	8.636742999999997
L2__chr6_-_44265551	chr6	44265442	44265669	228	-	44265551	Promoter (<=1kb)	6	44258166	44265551	7386	2	4794	ENST00000619360.6	0	NFKBIE	1.0661393818398324	5.159635905792925	8.841203723769808E-6	0.0011974665140500487	5.053488602068158	#6A3D9A		451	403	440	821	765	22.668315000000007	20.482486999999995	20.99766800000001	43.340323000000026	43.46781900000001
L2__chr11_+_314030	chr11	313953	314182	230	+	314030	Promoter (<=1kb)	11	314040	314962	923	1	8519	ENST00000680699.1	0	IFITM1	1.3041543930001913	4.278259406276938	1.251745436519676E-4	0.011494476198109992	3.902483983230779	#6A3D9A		215	176	209	371	494	10.806399999999998	8.945204999999998	9.973894000000005	19.584973000000016	28.069412000000007
L2__chr14_-_49862848	chr14	49862787	49862902	116	-	49862848	Promoter (<=1kb)	14	49861176	49862864	1689	2	105378179	ENST00000655317.1	0	LOC105378179	0.9005879410556927	8.220404281319327	2.6460052752206617E-6	4.403945029945389E-4	5.577409294314451	black		3778	3340	5136	8617	4789	189.89115300000006	169.75564099999997	245.10000599999995	454.888588	272.114164
L2__chr12_-_54279696	chr12	54279580	54279862	283	-	54279696	Promoter (<=1kb)	12	54230942	54280122	49181	2	23468	ENST00000209875.9	542	CBX5	1.4958588527950674	3.6542963739207637	5.756639774642842E-4	0.03981800446720491	3.2398309459451684	#6A3D9A		104	131	95	297	257	5.2272810000000005	6.658077999999997	4.533588000000002	15.678539000000006	14.60291699999999
L2__chr6_-_30807032	chr6	30807003	30807036	34	-	30807032	Intron (ENST00000419357.6/401247, intron 1 of 1)	6	30812866	30830659	17794	2	401247	ENST00000399196.1	23656	LINC00243	0.8583635300846016	5.785144469035909	5.316963858690385E-6	8.208159278662317E-4	5.274336291731087	black		721	768	724	1237	1112	36.239152	39.033632000000004	34.550702	65.300822	63.184579
L2__chr2_+_3575324	chr2	3575176	3575939	764	+	3575324	Promoter (<=1kb)	2	3575260	3580920	5661	1	6201	ENST00000645674.2	0	RPS7	0.334307291637782	10.995735481548731	3.192978554203753E-14	1.619600359970399E-11	13.495803998410837	black		33242	33164	35757	38985	36164	1670.8210010000007	1685.5617100000024	1706.3942600000041	2058.005302000006	2054.862531999999
L2__chr14_-_49853913	chr14	49853797	49853937	141	-	49853913	Promoter (<=1kb)	14	49853616	49853914	299	2	378707	ENST00000610674.1	0	RN7SL3	1.1659668861608519	4.4478775667876365	2.0175891164613772E-4	0.01621284861034589	3.6951672734918084	#6A3D9A		239	185	305	598	365	12.0127	9.402631999999999	14.555200999999999	31.568229	20.739545999999997
L2__chr22_+_38202086	chr22	38201902	38202172	271	+	38202086	Promoter (<=1kb)	22	38201932	38216503	14572	1	23764	ENST00000538320.5	0	MAFF	0.9883767984486005	5.054933876247471	6.243642123709918E-5	0.006423528585441416	4.204561998010682	black		352	444	439	758	677	17.692338	22.566316	20.94994700000001	40.01457500000001	38.46759699999999
L2__chr5_-_115930074	chr5	115930023	115930106	84	-	115930074	Distal Intergenic	5	115831546	115841837	10292	2	9140	ENST00000379594.7	-88269	ATG12	1.2244613408746339	4.158539414356809	7.427953817558705E-4	0.05039653762078683	3.1291308050994306	black		166	175	225	451	328	8.343548	8.894381999999998	10.737442000000003	23.808142000000004	18.637179
L2__chr7_-_55191866	chr7	55191802	55191870	69	-	55191866	Promoter (2-3kb)	7	55179750	55188934	9185	2	100507500	ENST00000442411.1	-2936	EGFR-AS1	0.5658812003920278	7.541139371434732	3.416018759948996E-7	7.580714964786814E-5	6.466479752936206	black		2841	2492	3238	3726	3658	142.795332	126.65600599999999	154.523719	196.69430899999995	207.849992
L2__chr19_+_8376712	chr19	8376710	8376718	9	+	8376712	Distal Intergenic	19	8364398	8374370	9973	1	51129	ENST00000594875.1	12312	ANGPTL4	1.4934266893342258	3.3304276611456634	0.0037412793859704554	0.17251994813574587	2.4269798589617237	black		73	87	90	250	171	3.6691520000000004	4.421779	4.294977000000001	13.197417	9.716333999999998
L2__chr19_+_1438401	chr19	1438282	1438900	619	+	1438401	Promoter (<=1kb)	19	1438358	1440494	2137	1	6209	ENST00000233609.8	0	RPS15	0.3304271297839534	10.711794552201466	9.189058533419247E-11	3.058807859311932E-8	10.036728982050866	black		28238	26513	29255	32243	29398	1419.3082090000014	1347.5243540000033	1396.1060550000025	1702.097346999998	1670.4139139999938
L2__chr14_+_103335650	chr14	103335649	103335662	14	+	103335650	Promoter (<=1kb)	14	103335481	103336886	1406	1	1983	ENST00000558551.1	168	EIF5	1.0596230877458623	4.4401125874125045	0.00100648145006754	0.062331630268136255	2.9971942249557	black		237	259	257	476	445	11.912176999999998	13.163686	12.264545000000002	25.127884	25.285195
L2__chr15_+_45846693	chr15	45846692	45846698	7	+	45846693	Intron (ENST00000560705.1/105370802, intron 4 of 4)	15	45879637	45928936	49300	1	105370802	ENST00000655516.1	-32939	LOC105370802	1.5040034395861201	3.0864700134482086	0.009704943520317078	0.33894117501120496	2.0130069877239447	black		56	78	64	195	143	2.8146920000000004	3.964353	3.0542059999999998	10.293986	8.125355
L2__chr19_-_14518397	chr19	14518167	14518538	372	-	14518397	Promoter (<=1kb)	19	14514769	14518397	3629	2	3337	ENST00000254322.3	0	DNAJB1	0.5692932280769692	7.159501390352652	5.059229341805302E-6	7.925133963075013E-4	5.295915632980653	black		1879	2496	2150	2848	2806	94.44294300000008	126.85930200000013	102.60222899999982	150.34498299999981	159.4387930000002
L2__chr12_-_120199486	chr12	120199377	120199489	113	-	120199486	Promoter (1-2kb)	12	120196842	120200815	3974	2	6175	ENST00000546990.5	1438	RPLP0	0.9527816133154453	4.701808011596205	7.868356501375932E-4	0.05205821953581145	3.104115971188791	black		318	285	359	595	496	15.983421	14.485135999999999	17.132185999999997	31.409855	28.183054
L2__chr8_-_144792142	chr8	144791774	144792552	779	-	144792142	Promoter (<=1kb)	8	144791931	144791991	61	2	102465978	ENST00000612162.1	0	MIR6850	0.2811985710169142	11.064815630668697	5.532808891699263E-11	1.9011445262703404E-8	10.257054330457064	black		35926	34915	38125	39927	37316	1805.7251360000032	1774.5563490000034	1819.3998820000047	2107.7331769999996	2120.3199479999957
L2__chr11_-_65122188	chr11	65122025	65122301	277	-	65122188	Promoter (<=1kb)	11	65120630	65122057	1428	2	2197	ENST00000531743.5	0	FAU	0.3642046244658039	10.485189682000616	1.6171812749756743E-8	4.9217756974402524E-6	7.79124129591975	black		22638	22438	25996	27674	25665	1137.8390580000003	1140.4123060000004	1240.5801680000009	1460.9013289999996	1458.3023589999984
L2__chr10_+_89392621	chr10	89392529	89392692	164	+	89392621	Promoter (<=1kb)	10	89392546	89406486	13941	1	3434	ENST00000546318.2	0	IFIT1	0.788529113861153	5.448882273905273	2.6699350580276353E-4	0.020314391598650266	3.57349930203739	black		635	553	592	830	961	31.916588	28.106242999999992	28.251406000000003	43.81542900000001	54.60466100000002
L2__chr10_-_100529507	chr10	100529409	100529537	129	-	100529507	Promoter (<=1kb)	10	100526049	100529862	3814	2	4714	ENST00000466088.5	453	NDUFB8	0.9857500051621331	4.49215579447079	0.0014105978913561826	0.08220359249710817	2.850596769699597	black		291	220	298	506	433	14.626342	11.181509	14.221146000000001	26.711575	24.603349999999992
L2__chr2_-_26345791	chr2	26345720	26345882	163	-	26345791	Promoter (<=1kb)	2	26308173	26345802	37630	2	165082	ENST00000459892.5	0	ADGRF3	1.314600371245202	3.243303494357098	0.01033875606790119	0.354001463437868	1.98553171127542	black		97	73	80	208	163	4.875445000000002	3.710225999999999	3.8177599999999994	10.980255999999999	9.261775000000002
L2__chr1_+_25232640	chr1	25232564	25232691	128	+	25232640	Exon (ENST00000641729.1/ENST00000641729.1, exon 1 of 1)	1	25272393	25306942	34550	1	6007	ENST00000564398.5	-39702	RHD	1.2968548547309307	3.3689530331086046	0.010643575561399965	0.3576509996215534	1.9729124523297041	black		90	102	90	220	192	4.523606000000001	5.184151999999997	4.294978	11.613728	10.909571999999994
L2__chr16_-_18790336	chr16	18789863	18790497	635	-	18790336	Promoter (<=1kb)	16	18781295	18790334	9040	2	6210	ENST00000322989.8	0	RPS15A	0.4214151426535814	9.015946573349195	1.1926843527080785E-6	2.2686560223297237E-4	5.92347447838777	black		7972	7691	9504	10512	9147	400.6914419999997	390.89539299999956	453.54955300000023	554.9250159999997	519.7386400000008
L2__chr1_+_150294332	chr1	150294302	150294351	50	+	150294332	Promoter (<=1kb)	1	150293920	150308979	15060	1	54460	ENST00000581066.2	382	MRPS21	0.4414607437837247	8.066506652457857	2.273796588235731E-6	4.036746876314501E-4	5.64324838949793	black		4378	3987	4518	5309	4898	220.04856700000005	202.63944500000002	215.60783199999997	280.2603610000001	278.3076139999999
L2__chr19_+_57633166	chr19	57633132	57633255	124	+	57633166	Promoter (<=1kb)	19	57633167	57642779	9613	1	10520	ENST00000541801.5	0	ZNF211	1.228189930485147	3.3859776550347402	0.010643575561399965	0.3576509996215534	1.9729124523297041	black		96	104	95	214	196	4.8251800000000005	5.285803	4.533589	11.296991	11.136851999999996
L2__chr22_+_49372932	chr22	49372852	49373043	192	+	49372932	Exon (ENST00000649077.1/ENST00000649077.1, exon 1 of 2)	22	48892713	48897220	4508	1	100128946	ENST00000660776.1	480139	LINC01310	1.1225618642549209	3.6539881705299875	0.010447417014551359	0.3555459617859459	1.9809910698388526	black		120	127	143	256	244	6.031475	6.454776999999996	6.824245	13.514163000000005	13.864244999999995
L2__chr9_-_127451405	chr9	127451241	127451465	225	-	127451405	Promoter (<=1kb)	9	127447674	127451405	3732	2	6136	ENST00000497825.5	0	RPL12	0.32709864448562165	10.394973095080037	2.1535670383308517E-7	4.880807679212815E-5	6.6668416045496235	black		23403	20673	23428	25811	23601	1176.2897560000004	1050.7061050000004	1118.030165000001	1362.5541799999996	1341.0245149999987
L2__chr8_-_66925541	chr8	66925434	66925616	183	-	66925541	Promoter (<=1kb)	8	66920561	66925576	5016	2	641638	ENST00000686474.1	0	SNHG6	0.3354716360875199	9.33924274405258	4.7569888108201494E-7	9.935577414285536E-5	6.322667870107275	black		10851	10179	11311	12454	11359	545.3967479999995	517.3481069999998	539.7831350000005	657.4425589999993	645.4259300000003
L2__chr7_-_1160130	chr7	1159993	1160301	309	-	1160130	Promoter (<=1kb)	7	1152071	1160178	8108	2	90637	ENST00000401903.5	0	ZFAND2A	0.7581695104827183	5.176477935653365	0.0016274992384706667	0.09124274677994496	2.788479205972099	black		503	465	506	758	700	25.281954000000002	23.633638999999988	24.14732000000001	40.01457500000002	39.77447100000002
L2__chr1_+_26169925	chr1	26169845	26170091	247	+	26169925	Promoter (<=1kb)	1	26169908	26170873	966	1	51042	ENST00000374266.7	0	ZNF593	0.5020840157791204	7.073716797254028	6.300767855265666E-5	0.006423528585441416	4.200606521183856	black		2028	2014	2254	2719	2484	101.93203400000007	102.36162400000005	107.56531199999985	143.5351159999998	141.14253400000015
L2__chr12_-_122400603	chr12	122400445	122400650	206	-	122400603	Promoter (<=1kb)	12	122377721	122400014	22294	2	6249	ENST00000535290.5	-636	CLIP1	0.9962866905657893	4.043862501714921	0.008573833057925258	0.31064105351367294	2.066824976940117	black		184	190	191	365	299	9.248266999999998	9.656754999999997	9.114899000000005	19.268231000000007	16.989382999999997
L2__chr2_-_171517737	chr2	171517733	171517741	9	-	171517737	Distal Intergenic	2	171315746	171434802	119057	2	79828	ENST00000612742.5	-82939	METTL8	0.27781386036484856	10.267391632655487	4.2549019275918854E-8	1.133080383317719E-5	7.371110445637332	black		20606	20347	21765	23132	21243	1035.705971	1034.137149	1038.668534	1221.1306499999998	1207.041376
L2__chr9_+_133019421	chr9	133019417	133019458	42	+	133019421	Promoter (<=1kb)	9	133019486	133020874	1389	1	106635683	ENST00000436459.2	-28	SNORD141A	0.47808184988714203	9.930853345527444	5.632707788676741E-5	0.005940554788612341	4.2492827783327245	black		13892	13575	19253	19785	18101	698.2445569999996	689.9499569999999	918.7909630000001	1044.4436239999998	1028.5108489999996
L2__chr4_-_73223057	chr4	73223035	73223149	115	-	73223057	Promoter (<=1kb)	4	73075686	73223114	147429	2	26057	ENST00000509867.6	0	ANKRD17	0.9914995605478604	3.987863767036696	0.009056909934072935	0.32373894167028494	2.043019951052605	black		180	180	181	321	311	9.047216000000002	9.148505	8.637678000000003	16.945486000000006	17.671227999999996
L2__chr5_+_179820903	chr5	179820827	179821110	284	+	179820903	Promoter (<=1kb)	5	179820878	179824237	3360	1	8878	ENST00000508284.5	0	SQSTM1	0.48798051818714966	8.13444223992192	7.556243123478399E-5	0.007452694606601102	4.1216940770225134	black		4005	3820	5522	5959	4950	201.3007040000001	194.15166200000013	263.5206850000003	314.57365300000026	281.26229700000016
L2__chr22_-_23767942	chr22	23767863	23768007	145	-	23767942	Promoter (<=1kb)	22	23765834	23767876	2043	2	400916	ENST00000520222.1	0	CHCHD10	0.40405238735250937	8.523201505276857	1.0680607085277873E-5	0.0014045657613874062	4.971404061324967	black		5740	5422	6795	6816	7004	288.5058789999997	275.5733789999997	324.27074700000014	359.814392	397.9719359999999
L2__chr11_+_107908399	chr11	107908364	107908407	44	+	107908399	Distal Intergenic	11	107928448	107963482	35035	1	54734	ENST00000320578.3	-20041	RAB39A	0.3498544141401311	8.93005319832016	2.510161851584043E-6	4.279096986589601E-4	5.600298274939819	black		7863	8018	8328	9580	8443	395.21285199999994	407.51519099999996	397.428514	505.725039	479.73686799999984
L2__chr19_+_49487607	chr19	49487511	49487673	163	+	49487607	Promoter (<=1kb)	19	49487554	49492301	4748	1	23521	ENST00000621674.4	0	RPL13A	0.3714853186056647	10.606086209589996	5.901052085057154E-6	8.959690684624379E-4	5.229070552086457	black		26253	22469	28417	29410	28711	1319.5374490000002	1141.9878840000001	1356.1150400000008	1552.5441979999998	1631.3781039999994
L2__chr16_-_2155358	chr16	2155290	2155409	120	-	2155358	Promoter (<=1kb)	16	2154792	2155405	614	2	100507303	ENST00000563192.2	0	SNHG19	0.48435006544174747	7.1487955621371615	9.81785880178716E-5	0.009254852385543083	4.007983218115722	black		2188	1995	2501	2960	2498	109.97401800000002	101.39596000000002	119.35263099999999	156.25742400000001	141.93802100000002
L2__chr9_-_35658017	chr9	35657895	35658033	139	-	35658017	Promoter (<=1kb)	9	35657751	35658018	268	2	6023	ENST00000602361.1	0	RMRP	0.6337487583475515	5.777075545576935	9.181592652561889E-4	0.05927413632429651	3.037081978904878	black		809	634	954	1315	864	40.66223799999998	32.223076000000006	45.52675700000001	69.418421	49.09306
L2__chr19_+_1241782	chr19	1241706	1241970	265	+	1241782	Promoter (<=1kb)	19	1241746	1244825	3080	1	513	ENST00000395633.5	0	ATP5F1D	0.4451759554338334	7.9385431122719305	4.776377470541543E-5	0.005191629879204951	4.320901358826889	black		3615	3462	4718	4672	4663	181.69838600000017	175.956286	225.15223499999973	246.63334399999985	264.95475999999996
L2__chr10_+_102245530	chr10	102245470	102245714	245	+	102245530	Promoter (<=1kb)	10	102245498	102382899	137402	1	8729	ENST00000676939.1	0	GBF1	0.5168853362642081	6.787240941590885	1.9178346730174572E-4	0.015836189150272795	3.717188833917662	black		1653	1569	1900	2328	1952	83.08365700000004	79.744488	90.67173499999988	122.89435100000007	110.91393900000006
L2__chr12_+_120496111	chr12	120496034	120496321	288	+	120496111	Promoter (<=1kb)	12	120496082	120496896	815	1	8655	ENST00000548214.1	0	DYNLL1	0.3670116294407329	8.585440911661378	6.659983676347346E-6	9.458952816060257E-4	5.1765268352863	black		5954	6218	6781	7422	6837	299.26201499999934	316.0301089999995	323.6026400000003	391.80493800000016	388.48289199999994
L2__chr1_-_35193145	chr1	35193046	35193219	174	-	35193145	Promoter (<=1kb)	1	35182936	35193145	10210	2	6421	ENST00000357214.6	0	SFPQ	0.39377285886508007	8.206591560063885	2.109040608151309E-5	0.0026122675067474124	4.675915058133321	black		4421	4663	5354	5611	5438	222.20983800000005	236.997173	255.50339499999995	296.2028430000001	308.990777
L2__chr14_-_103522830	chr14	103522801	103522906	106	-	103522830	Promoter (<=1kb)	14	103519667	103522830	3164	2	1152	ENST00000348956.7	0	CKB	0.3642754012822215	8.683264344888338	9.26884064311071E-6	0.001234146131630191	5.032974584494939	black		6373	6456	7491	7933	7316	320.3219479999998	328.1264749999999	357.4852300000001	418.78045500000013	415.6999850000001
L2__chr19_-_39435948	chr19	39435579	39436132	554	-	39435948	Promoter (<=1kb)	19	39433137	39435949	2813	2	6217	ENST00000251453.8	0	RPS16	0.29258573974078034	10.655465953266136	5.443034501616192E-7	1.1149846829079938E-4	6.264158912823467	black		27180	25709	28871	31014	27441	1366.1306440000014	1306.6610170000013	1377.7808160000009	1637.2188399999984	1559.2158689999976
L2__chr6_-_27814777	chr6	27814727	27814843	117	-	27814777	Promoter (<=1kb)	6	27814302	27814777	476	2	8331	ENST00000333151.5	0	H2AC14	0.5642014805650126	9.575119609792939	5.680684243625809E-4	0.03977229648647823	3.245599349969711	black		9457	10207	15844	16931	13658	475.3310319999999	518.7712120000001	756.1067930000002	893.7819089999999	776.0566370000003
L2__chr19_+_45001434	chr19	45001405	45001547	143	+	45001434	Promoter (<=1kb)	19	45001449	45038198	36750	1	5971	ENST00000625761.2	0	RELB	0.915613560451566	4.252496626926086	0.010137399976614914	0.34946143867605844	1.9940734178430324	black		230	246	211	424	340	11.560334	12.502953999999995	10.069338000000005	22.382820000000017	19.319027999999996
L2__chr1_+_67685199	chr1	67685047	67685539	493	+	67685199	Promoter (<=1kb)	1	67685201	67687986	2786	1	1647	ENST00000370985.4	0	GADD45A	0.4257343933154941	7.635209525346287	5.276789408044324E-5	0.005620836077448814	4.277630237782187	black		3126	3135	3310	3882	3621	157.12009100000037	159.33650000000034	157.95970399999948	204.92950999999942	205.7476450000003
L2__chr12_+_57522759	chr12	57522605	57522908	304	+	57522759	Promoter (<=1kb)	12	57522824	57530148	7325	1	114785	ENST00000355673.8	0	MBD6	0.7734885103033692	4.819986919137526	0.004444468785175113	0.19808569665140296	2.3521801396327473	black		362	349	414	613	513	18.194962000000007	17.73793299999999	19.756901000000006	32.360073000000014	29.149007999999988
L2__chr22_+_49918679	chr22	49918593	49918825	233	+	49918679	Promoter (<=1kb)	22	49918634	49927537	8904	1	79174	ENST00000328268.9	0	CRELD2	0.6211509127617586	5.768448744382473	0.0012350997442769442	0.07517875700593149	2.9082979682019863	black		792	825	764	1074	1066	39.80777699999994	41.93065600000002	36.45958500000001	56.69610300000001	60.57082900000001
L2__chr11_-_320848	chr11	320511	320969	459	-	320848	Promoter (<=1kb)	11	319676	320520	845	2	10410	ENST00000680920.1	0	IFITM3	0.3146312975420221	9.43255587193891	2.3936676134390466E-6	4.179893019402086E-4	5.62093615621505	black		11750	10780	12207	12760	12420	590.582594	547.893951	582.5420240000004	673.5962039999996	705.7126680000008
L2__chr11_+_46701029	chr11	46700976	46701143	168	+	46701029	Promoter (<=1kb)	11	46701030	46701903	874	1	79797	ENST00000531866.1	0	ZNF408	0.7431759941321359	4.926449385565894	0.004883794265483847	0.21294212889219008	2.311242639413281	black		446	375	409	654	553	22.41700400000001	19.059389999999997	19.518287000000004	34.52444600000001	31.421833000000003
L2__chr8_-_106060462	chr8	106060412	106060607	196	-	106060462	Promoter (<=1kb)	8	105780246	106060524	280279	2	102723356	ENST00000520433.5	0	ZFPM2-AS1	0.6256036204006312	5.605140646184119	0.0021949395414956737	0.11405119998054593	2.658577437679912	black		659	612	851	1008	900	33.12287899999998	31.104918999999978	40.61139700000004	53.211993000000035	51.13860200000001
L2__chr17_-_61591219	chr17	61591194	61591234	41	-	61591219	Promoter (<=1kb)	17	61590421	61591219	799	2	342538	ENST00000521764.3	0	NACA2	0.3980847626800746	7.845886024394665	7.251498436255972E-5	0.007287071824811189	4.139572242345333	black		3561	3637	4000	4578	4037	178.98422600000004	184.85067699999996	190.887855	241.671111	229.385023
L2__chr16_+_89560663	chr16	89560582	89561379	798	+	89560663	Promoter (<=1kb)	16	89560677	89563043	2367	1	606500	ENST00000563749.1	0	SNORD68	0.27315421334351525	9.961540380452274	1.1193108094481272E-6	2.2079442115261947E-4	5.951049302135152	black		16810	16362	17621	18797	17032	844.9100579999969	831.5993370000011	840.9087380000019	992.2874439999968	967.7695890000041
L2__chr4_-_152352573	chr4	152352505	152352930	426	-	152352573	Promoter (<=1kb)	4	152320544	152352826	32283	2	55294	ENST00000393956.9	0	FBXW7	0.9947366390740835	3.666929272259092	0.023310210896279333	0.6095274301882386	1.632453797235492	black		147	123	145	270	218	7.388558000000004	6.251476999999996	6.919689	14.253219000000001	12.386911999999992
L2__chr19_+_58559194	chr19	58559084	58559226	143	+	58559194	Promoter (<=1kb)	19	58559129	58570584	11456	1	100131691	ENST00000593642.5	0	MZF1-AS1	1.1765307371831364	3.1518633613563445	0.04248617556041795	0.8931601483910386	1.3717523606440691	black		75	85	84	190	139	3.7696750000000003	4.320126999999999	4.008645999999999	10.030040000000001	7.898077000000002
L2__chr10_+_102395705	chr10	102395624	102395773	150	+	102395705	Promoter (<=1kb)	10	102395693	102402523	6831	1	4791	ENST00000652277.1	0	NFKB2	0.6700841873241006	5.250556016829009	0.003936477310659637	0.17996290263152984	2.4048922474313397	black		490	519	600	811	686	24.628542999999997	26.378191999999984	28.633186000000013	42.81242800000003	38.97897700000001
L2__chr19_+_49496395	chr19	49496204	49496540	337	+	49496395	Promoter (<=1kb)	19	49496365	49499689	3325	1	6205	ENST00000600027.5	0	RPS11	0.4821437655200666	6.7485174968384944	4.58471296713141E-4	0.03295730843065359	3.3386878488037826	black		1470	1488	2095	2220	1891	73.88564200000003	75.6276580000001	99.97752199999992	117.193073	107.44788600000003
L2__chr20_-_63497834	chr20	63497783	63497844	62	-	63497834	Promoter (<=1kb)	20	63490081	63498748	8668	2	1917	ENST00000645586.1	965	EEF1A2	0.4827171984026986	6.798553323228898	4.642693005694318E-4	0.032969310597770585	3.333230032754431	black		1805	1658	1749	2257	2000	90.72353600000001	84.267921	83.46571599999999	119.14628599999999	113.641329
L2__chr19_-_48619175	chr19	48619081	48619582	502	-	48619175	Promoter (<=1kb)	19	48619291	48630406	11116	1	56848	ENST00000340932.7	0	SPHK2	0.2327207647420934	10.903276545895485	1.6336162708988565E-7	3.782887069046656E-5	6.786849949641104	black		32473	33152	33166	35134	32640	1632.169259000001	1684.9518140000025	1582.7466450000018	1854.7122759999984	1854.6265009999968
L2__chr6_-_42956766	chr6	42956651	42956768	118	-	42956766	Exon (ENST00000326586.6/ENST00000326586.6, exon 1 of 1)	6	42964335	42979150	14816	2	5190	ENST00000244546.4	22499	PEX6	0.3569535316772673	9.211061972700831	4.211233373278478E-5	0.004721900830753931	4.375590690681684	black		9238	8958	11232	11562	10406	464.323581	455.290729	536.0130949999999	610.3541649999999	591.2758399999999
L2__chr12_-_103965707	chr12	103965613	103965779	167	-	103965707	Promoter (<=1kb)	12	103950202	103965695	15494	2	728568	ENST00000543740.6	0	C12orf73	1.1286606914435715	3.2208877565247045	0.041769947306472474	0.886321670734153	1.3791360726047057	black		98	85	82	192	153	4.925710000000001	4.320126999999998	3.9132029999999984	10.135620000000001	8.693565999999997
L2__chr3_-_129399453	chr3	129399332	129399497	166	-	129399453	Promoter (<=1kb)	3	129382922	129399405	16484	2	132241	ENST00000510078.5	0	RPL32P3	0.8879703407162094	4.003366144479465	0.017945087409791206	0.5096303431722883	1.7460544218948244	black		155	192	225	335	286	7.790658000000001	9.758404999999994	10.737446000000002	17.68454300000001	16.250712999999998
L2__chr1_+_153990761	chr1	153990712	153990862	151	+	153990761	Promoter (<=1kb)	1	153990762	153991698	937	1	6232	ENST00000392558.4	0	RPS27	0.4090691289899027	10.219593401975372	1.8285872660911352E-4	0.015217274655002166	3.73788430889581	black		17943	16941	23482	23795	21350	901.8573309999995	861.0270470000005	1120.6071500000007	1256.1302019999994	1213.1211919999978
L2__chr11_-_62855466	chr11	62855432	62855503	72	-	62855466	Promoter (<=1kb)	11	62851988	62855467	3480	2	23642	ENST00000686740.1	0	SNHG1	0.5404922726859048	6.06518212666551	0.0015725938227022305	0.08957898074558374	2.8033834346163435	black		952	930	1159	1397	1185	47.849755	47.26729000000001	55.309756	73.74716900000001	67.332489
L2__chr8_+_81280534	chr8	81280252	81280675	424	+	81280534	Promoter (<=1kb)	8	81280536	81284775	4240	1	2171	ENST00000297258.11	0	FABP5	0.3569778073543529	8.364645634879459	5.942060598757958E-5	0.006205375440977428	4.226062923455951	black		5369	4918	6027	6334	5844	269.85853699999944	249.9575520000001	287.62028200000043	334.36978000000016	332.05997099999985
L2__chr2_+_101002292	chr2	101002182	101002780	599	+	101002292	Promoter (<=1kb)	2	101002229	101004604	2376	1	6160	ENST00000409000.5	0	RPL31	0.2186339218412713	11.82578186936487	1.3672271415471175E-7	3.3757222241965325E-5	6.86415932879292	black		63757	61126	63264	67047	60794	3204.576581000005	3106.7315609999882	3019.0823099999866	3539.3890270000174	3454.3555050000127
L2__chr5_-_71067675	chr5	71067622	71067740	119	-	71067675	Promoter (<=1kb)	5	71035076	71067650	32575	2	2966	ENST00000330280.11	0	GTF2H2	1.079504894139697	3.2791148496069256	0.04091511844786536	0.8734024883901039	1.3881161872184267	black		178	66	39	68	281	8.946694	3.3544510000000005	1.8611580000000005	3.5896969999999997	15.966609999999996
L2__chr15_+_78264756	chr15	78264753	78264863	111	+	78264756	Promoter (<=1kb)	15	78264609	78280059	15451	1	55466	ENST00000542636.1	144	DNAJA4	1.0749218918626229	3.2288540182704613	0.041769947306472474	0.886321670734153	1.3791360726047057	black		92	94	87	204	139	4.624136000000001	4.7775539999999985	4.1518120000000005	10.769094	7.898075
L2__chr21_-_45287891	chr21	45287797	45287943	147	-	45287891	Promoter (<=1kb)	21	45263928	45287898	23971	2	23275	ENST00000331343.11	0	POFUT2	0.6988183382227516	4.94631016797131	0.008004339643589445	0.30342429140040844	2.096674491474212	black		427	421	420	628	577	21.462022	21.39734	20.043228000000006	33.15191700000001	32.78553099999999
L2__chr13_+_110965702	chr13	110965523	110965730	208	+	110965702	Promoter (<=1kb)	13	110965704	110990579	24876	1	104355135	ENST00000440735.2	0	LINC00431	1.0113716127295296	3.491912701425433	0.03782945318148616	0.8291344347514209	1.4221699363170768	black		114	113	128	236	187	5.729902000000001	5.7432269999999965	6.108414	12.458367000000003	10.625468999999999
L2__chr12_-_57936163	chr12	57936043	57936194	152	-	57936163	Promoter (<=1kb)	12	57931165	57936180	5016	2	100506844	ENST00000655884.1	0	GIHCG	0.9628366685640839	3.618897567508386	0.03439339076990157	0.7878675236150354	1.463525005914962	black		136	133	134	255	209	6.8356790000000025	6.759726999999997	6.3947460000000005	13.461371000000005	11.875527
L2__chr6_-_34426066	chr6	34425968	34426286	319	-	34426066	Promoter (<=1kb)	6	34286969	34426046	139078	2	100529239	ENST00000639877.1	0	RPS10-NUDT3	0.3389839317844194	9.53118209051636	8.750579785347713E-5	0.008397403231848994	4.057963171065073	black		11349	11578	14036	14505	12762	570.4273899999987	588.4523369999998	669.8254930000005	765.7141689999999	725.145333000001
L2__chr16_+_30659147	chr16	30658925	30659443	519	+	30659147	Promoter (<=1kb)	16	30659918	30660581	664	1	64319	ENST00000498588.1	-475	FBRS	0.8396645699682643	4.058709265859089	0.023588191455392402	0.6128327204459509	1.6273053558949513	black		210	200	197	329	309	10.555084999999996	10.16500299999999	9.401234000000004	17.367819000000008	17.557597999999984
L2__chr19_+_55385931	chr19	55385785	55386037	253	+	55385931	Promoter (<=1kb)	19	55385932	55387036	1105	1	6158	ENST00000431533.6	0	RPL28	0.2635377540804301	10.765352468692708	6.539236842798346E-6	9.458952816060257E-4	5.184472932761466	black		28561	28316	32171	32289	30045	1435.54295	1439.1619120000007	1535.263291000001	1704.5256579999996	1707.176867999998
L2__chr6_-_73521030	chr6	73520955	73521273	319	-	73521030	Promoter (<=1kb)	6	73515750	73521018	5269	2	1915	ENST00000316292.13	0	EEF1A1	0.5059806563835045	7.908344723284912	0.0021656785118486666	0.11363944585326108	2.664406012573451	black		3050	3104	5196	5055	4320	153.3001530000003	157.76092500000019	247.96333199999955	266.8517900000003	245.46528100000046
L2__chr4_+_674498	chr4	674416	674655	240	+	674498	Promoter (<=1kb)	4	674503	682027	7525	1	4636	ENST00000503300.5	0	MYL5	0.9284903595669629	3.5855240591984217	0.03555308126031381	0.8023547067475906	1.4491227545302066	black		120	127	151	213	231	6.031478000000002	6.454776999999997	7.206021000000002	11.244204	13.125580999999995
L2__chr20_+_38446670	chr20	38446618	38446824	207	+	38446670	Promoter (<=1kb)	20	38446620	38450924	4305	1	128439	ENST00000483342.7	0	SNHG11	0.7837377162098635	4.252316148636923	0.01920969525186046	0.5299676504891043	1.7164795248564317	black		224	271	227	377	353	11.258760999999998	13.773583999999998	10.832890000000006	19.901713000000015	20.057699999999997
L2__chr11_+_67584684	chr11	67584682	67584727	46	+	67584684	Promoter (<=1kb)	11	67584795	67586569	1775	1	2950	ENST00000467591.1	-68	GSTP1	0.8621639594008836	3.900338776571002	0.027629659548454494	0.6865118489712122	1.5586244664095292	black		173	159	199	295	271	8.695384	8.081182	9.496671000000001	15.572954	15.398401999999997
L2__chr8_-_143829339	chr8	143829239	143829452	214	-	143829339	Promoter (<=1kb)	8	143816344	143829315	12972	2	22827	ENST00000526683.6	0	PUF60	0.34247461369119053	8.225495635914433	1.229618533894634E-4	0.011389475324387515	3.9102295993896505	black		4801	5044	4997	5656	5330	241.30953500000007	256.3615109999999	238.46665799999985	298.57837300000017	302.8541479999999
L2__chr8_-_98045399	chr8	98045179	98045642	464	-	98045399	Promoter (<=1kb)	8	98024851	98045548	20698	2	6156	ENST00000518164.5	0	RPL30	0.22772853763317272	11.42838802744826	1.4024210180763534E-6	2.620805032377073E-4	5.853121588096393	black		48086	45138	49280	51116	46283	2416.915310000002	2294.140777999997	2351.7383689999983	2698.3967890000017	2629.830827999999
L2__chr15_-_42208303	chr15	42208224	42208356	133	-	42208303	Promoter (<=1kb)	15	42158701	42208304	49604	2	23339	ENST00000318006.10	0	VPS39	0.6807276883222819	4.877678416082027	0.012135706604472168	0.3929165554736703	1.9159349316938876	black		402	411	399	583	554	20.205454	20.889088999999995	19.041067000000005	30.776380000000007	31.478655
L2__chr8_-_56074506	chr8	56074185	56074646	462	-	56074506	Promoter (<=1kb)	8	56074592	56075274	683	1	105375847	ENST00000521403.1	0	CERNA3	0.2648416762280287	11.189820919853261	1.3101448941890028E-5	0.001661388501535864	4.8826806713160265	black		38124	38068	43296	43921	39829	1916.20179	1934.8077240000005	2066.1701389999976	2318.575108000003	2263.110261000002
L2__chr12_+_95859001	chr12	95858892	95859075	184	+	95859001	Promoter (<=1kb)	12	95858952	95866140	7189	1	6636	ENST00000266735.10	0	SNRPF	0.2628241185172376	9.602145412277464	1.2888622312908034E-5	0.0016540916250252578	4.889793502652688	black		13493	12767	13421	14265	13516	678.1898739999993	648.8833180000001	640.4764730000003	753.0446400000001	767.9881070000005
L2__chr12_-_57520511	chr12	57520444	57520567	124	-	57520511	Promoter (<=1kb)	12	57516588	57520492	3905	2	1649	ENST00000547303.5	0	DDIT3	0.4682460159733704	6.423517403135286	0.001954761871052941	0.10411061725227963	2.708906140767667	black		1382	1307	1323	1652	1589	69.46256400000001	66.42833100000001	63.13615900000001	87.20853699999999	90.288039
L2__chr19_+_18573291	chr19	18573284	18573402	119	+	18573291	Promoter (<=1kb)	19	18573285	18577290	4006	1	7311	ENST00000599595.5	0	UBA52	0.34470036300746587	9.982469392963994	2.2031861826981994E-4	0.017256131778015604	3.6569488007603286	black		15282	15708	19502	19973	17420	768.1092199999998	798.359773	930.6737320000001	1054.3680829999994	989.8159770000002
L2__chr11_-_119018347	chr11	119017923	119018537	615	-	119018347	Promoter (<=1kb)	11	119015712	119018330	2619	2	6230	ENST00000532567.5	0	RPS25	0.33684856819654924	8.903739213367823	1.9326930055721587E-4	0.015836189150272795	3.7138371250580295	black		7530	7245	9140	9343	8266	378.47547299999945	368.2274299999993	436.17875399999997	493.21389099999993	469.67962599999976
L2__chr12_-_56725340	chr12	56724919	56725473	555	-	56725340	Promoter (<=1kb)	12	56712305	56725271	12967	2	4666	ENST00000678066.1	0	NACA	0.32851851983034863	8.409518866213041	1.6245447623278807E-4	0.01442054234026382	3.7892683177051665	black		5268	5496	6212	6498	5934	264.7820399999995	279.3344209999995	296.4488510000002	343.0272880000004	337.1738369999996
L2__chr1_-_44780773	chr1	44780741	44780781	41	-	44780773	Distal Intergenic	1	44783585	44788170	4586	2	266675	ENST00000372207.4	7429	BEST4	0.45080197753690704	6.551627365883985	0.0018152183105219007	0.09966858476123343	2.741071136273344	black		1254	1357	1828	1841	1689	63.028988	68.96958099999999	87.23575	97.18578199999999	95.970101
L2__chr19_-_8832304	chr19	8832175	8832346	172	-	8832304	Promoter (<=1kb)	19	8806170	8832304	26135	2	148156	ENST00000601372.6	0	ZNF558	0.777676276185194	4.2447490996097725	0.026550467273826747	0.6638863319267665	1.5759278311678713	black		244	227	250	399	327	12.264010999999996	11.537280999999998	11.930493	21.063082000000005	18.580360000000006
L2__chr19_+_5690295	chr19	5690077	5690601	525	+	5690295	Promoter (<=1kb)	19	5690295	5690931	637	1	25873	ENST00000582463.5	0	RPL36	0.23412271387407801	11.881992713951714	6.644257558815064E-6	9.458952816060257E-4	5.1775535408497655	black		63808	62627	68388	71166	62623	3207.139971	3183.0199469999934	3263.6096529999945	3756.8296710000077	3558.2804840000035
L2__chr1_+_23692607	chr1	23692544	23692729	186	+	23692607	Promoter (<=1kb)	1	23692609	23695946	3338	1	6135	ENST00000482370.2	0	RPL11	0.21471735616538476	10.968176917247888	2.5308215373182956E-6	4.279096986589601E-4	5.596738478346486	black		34778	32971	36229	36454	33939	1748.023979	1675.7524860000005	1728.9190160000012	1924.3946379999995	1928.4365359999981
L2__chr14_+_77708101	chr14	77708033	77708214	182	+	77708101	Promoter (<=1kb)	14	77708071	77717594	9524	1	81892	ENST00000613856.4	0	SLIRP	0.2324907431146857	10.35187434038213	7.691848973716012E-6	0.0010780733587897758	5.113969251542979	black		22268	22077	23067	24407	21844	1119.2419969999999	1122.0644730000001	1100.8025330000003	1288.4374799999996	1241.1905959999988
L2__chr12_+_132825690	chr12	132825677	132825710	34	+	132825690	Exon (ENST00000488441.2/ENST00000488441.2, exon 1 of 1)	12	132887842	132888583	742	1	101928530	ENST00000424075.2	-62132	CHFR-DT	0.43173569601012957	8.456585963416945	0.0017625046944500875	0.09727564769576337	2.7538697175870297	black		4831	4917	7281	7309	6073	242.81740900000005	249.906735	347.463617	385.839698	345.07189599999987
L2__chr17_-_47821779	chr17	47821671	47821893	223	-	47821779	Promoter (<=1kb)	17	47807372	47821794	14423	2	114881	ENST00000007414.8	0	OSBPL7	0.7893964980777701	4.082998994887747	0.03161645330078537	0.7536062849020796	1.500086850352257	black		200	217	214	332	308	10.052458999999997	11.029030999999994	10.212505000000005	17.526176000000007	17.500772999999995
L2__chr11_+_809965	chr11	809852	810358	507	+	809965	Promoter (<=1kb)	11	809965	812880	2916	1	6181	ENST00000532004.5	0	RPLP2	0.27119420693961394	11.13664674018506	4.415183075192431E-5	0.004899013553848934	4.355051283729127	black		36699	37005	41217	43631	37355	1844.5779460000012	1880.7806970000026	1966.9561820000035	2303.2660990000104	2122.535932000005
L2__chr12_-_54391298	chr12	54391269	54391326	58	-	54391298	Promoter (<=1kb)	12	54369135	54391281	22147	2	25946	ENST00000352268.10	0	ZNF385A	0.8950601780303142	3.6388689328697925	0.04811542299438721	0.9629872842200052	1.3177156918646542	black		145	134	142	255	207	7.288037000000001	6.810552999999999	6.776521999999999	13.461365000000002	11.761881999999996
L2__chr1_+_45584043	chr1	45583973	45584155	183	+	45584043	Promoter (<=1kb)	1	45583988	45618904	34917	1	4678	ENST00000537798.5	0	NASP	0.4439377227226188	6.573498671162563	0.002232016988898648	0.11430502387379038	2.6513025041086267	black		1336	1310	1874	1849	1726	67.15049599999999	66.58080400000003	89.43095999999996	97.60810500000001	98.072471
L2__chr3_-_154324487	chr3	154324376	154324528	153	-	154324487	Promoter (<=1kb)	3	154272546	154324487	51942	2	170506	ENST00000496811.6	0	DHX36	0.5081303499324589	5.941655111631291	0.004917739739718246	0.21294212889219008	2.3082344590448596	black		865	937	1007	1241	1093	43.476928999999984	47.623062	48.056019000000006	65.51198400000003	62.104994999999995
L2__chr9_-_128067320	chr9	128067159	128067374	216	-	128067320	Promoter (<=1kb)	9	128061233	128067320	6088	2	203245	ENST00000373078.5	0	NAIF1	0.9248937307840527	3.4784531829221073	0.054037461216439035	1	1.2673050631583624	black		122	112	129	212	194	6.132004000000002	5.6924	6.1561379999999986	11.191412999999997	11.023213999999998
L2__chr8_-_23164027	chr8	23163962	23164202	241	-	23164027	Promoter (<=1kb)	8	23135588	23164027	28440	2	8793	ENST00000312584.4	0	TNFRSF10D	0.42725151349717083	6.699017374705877	0.0018672165285792083	0.10180573229582093	2.728805316911937	black		1474	1627	1854	2142	1751	74.08669600000007	82.69234400000003	88.47652199999992	113.07547800000007	99.49298800000001
L2__chr12_-_51083596	chr12	51083455	51083677	223	-	51083596	Promoter (<=1kb)	12	51061205	51083596	22392	2	81566	ENST00000228515.6	0	CSRNP2	0.6862948127775785	4.58160379709224	0.020959657637901235	0.5623734840275162	1.6786158155425401	black		297	294	379	512	402	14.927915999999998	14.942559999999997	18.086626000000003	27.02831400000001	22.841910000000002
L2__chr8_-_73293632	chr8	73293510	73293730	221	-	73293632	Promoter (<=1kb)	8	73290242	73293633	3392	2	6129	ENST00000352983.7	0	RPL7	0.30578845515089925	9.184626411646716	1.7486147935535508E-4	0.014971929286340599	3.7573058517331135	black		9097	9218	11031	10986	10155	457.23657999999983	468.5052419999998	526.4209850000003	579.9473229999998	577.0138540000005
L2__chr19_+_56141322	chr19	56141140	56141360	221	+	56141322	Promoter (<=1kb)	19	56141283	56155800	14518	1	55311	ENST00000587195.5	0	ZNF444	0.6766914520396821	4.747171457230148	0.020152356822307642	0.5462160429293156	1.69567415572296	black		374	351	376	509	519	18.798106999999998	17.839585	17.943465000000003	26.869949999999996	29.489931999999992
L2__chr17_-_8383193	chr17	8382956	8383318	363	-	8383193	Promoter (<=1kb)	17	8368638	8383187	14550	2	124751	ENST00000582471.1	0	KRBA2	0.261611403676296	9.350819128240266	4.772517556865363E-5	0.005191629879204951	4.321252465273589	black		11081	10766	11495	12139	11189	556.9570829999998	547.1824009999997	548.5639789999998	640.8138109999995	635.7664240000005
L2__chr1_+_28259522	chr1	28259429	28259571	143	+	28259522	Promoter (<=1kb)	1	28259518	28282491	22974	1	83667	ENST00000253063.4	0	SESN2	0.5048692544683518	5.901813153418039	0.0058676454473711994	0.24225643141627137	2.231536136291309	black		913	893	924	1142	1119	45.889523	45.386758	44.095100000000016	60.28580700000001	63.582328999999994
L2__chr1_-_156661440	chr1	156661344	156661519	176	-	156661440	Promoter (<=1kb)	1	156646507	156661424	14918	2	105371453	ENST00000448869.1	0	BCAN-AS1	0.5352143317582545	5.589841393194154	0.008515283889719146	0.31064105351367294	2.0698008685841436	black		742	665	751	929	896	37.29465499999996	33.79864800000001	35.83919900000002	49.04161100000004	50.91132200000001
L2__chr6_-_85678189	chr6	85678153	85678233	81	-	85678189	Promoter (<=1kb)	6	85677084	85678205	1122	2	387066	ENST00000625175.3	0	SNHG5	0.3237770900888751	8.349208512811622	4.0395159280217117E-4	0.029471865524169364	3.3936706750836687	black		5089	5218	5996	6439	5474	255.785094	265.20507299999997	286.140894	339.91268700000006	311.03631900000005
L2__chr8_-_96235559	chr8	96235495	96235673	179	-	96235559	Promoter (<=1kb)	8	96235641	96239149	3509	1	101927039	ENST00000671278.1	0	UQCRB-AS1	0.3235788154102663	8.109366507046785	4.23472068316219E-4	0.030685880759893636	3.3731752299051427	black		4538	4554	4678	5128	4926	228.09053600000016	231.4572380000001	223.2433499999998	270.70542800000004	279.89859899999993
L2__chr19_+_32581188	chr19	32581026	32581327	302	+	32581188	Promoter (<=1kb)	19	32581190	32587453	6264	1	9141	ENST00000590247.7	0	PDCD5	0.2795745544605855	9.053218332341903	1.5249814862641973E-4	0.013650506547635485	3.8167354287513624	black		8688	9366	8879	9712	9372	436.67928299999994	476.02734599999957	423.7233209999999	512.6932770000001	532.5232760000005
L2__chr11_+_67583813	chr11	67583632	67583910	279	+	67583813	Promoter (<=1kb)	11	67583742	67586656	2915	1	2950	ENST00000398603.6	0	GSTP1	0.40028395569580955	9.1516844738315	0.002180238387976221	0.11384264367020935	2.6614960178988882	black		7956	8142	11801	11182	10245	399.88724299999967	413.81749099999985	563.1669010000003	590.2941029999997	582.1277150000003
L2__chr5_-_82277852	chr5	82277756	82277855	100	-	82277852	Promoter (<=1kb)	5	82276060	82277951	1892	2	6228	ENST00000504293.5	195	RPS23	0.24335004148280995	10.450907961124422	4.200120321797356E-5	0.004721900830753931	4.376738268091587	black		23632	22811	25577	26390	23371	1187.799839	1159.370052	1220.5846610000003	1393.1193959999998	1327.9557510000002
L2__chr11_+_67584133	chr11	67584036	67584141	106	+	67584133	Promoter (<=1kb)	11	67584134	67585064	931	1	2950	ENST00000489040.1	0	GSTP1	0.39496332946259954	9.077497961562962	0.0020462886231204704	0.10790626937365966	2.689033110316817	black		7582	7786	11170	10476	9825	381.089129	395.72378299999997	533.0543329999999	553.024588	558.263033
L2__chr6_-_24720836	chr6	24720728	24720941	214	-	24720836	Promoter (<=1kb)	6	24706096	24719998	13903	2	81688	ENST00000378102.3	-943	C6orf62	0.5451085468681923	5.489409208476873	0.01169722943462751	0.3845644689433711	1.931916991564912	black		655	567	782	917	789	32.921834999999994	28.817792999999984	37.31858100000002	48.40813300000003	44.83151000000001
L2__chrX_+_153794655	chrX	153794425	153794720	296	+	153794655	Promoter (<=1kb)	23	153785766	153794512	8747	2	3421	ENST00000370092.7	0	IDH3G	0.36741977698937056	7.42793808222734	0.0013816315542967994	0.08220359249710817	2.8596077567228124	black		2639	2618	3189	3332	3019	132.64233000000013	133.059955	152.18534599999992	175.89518600000005	171.541594
L2__chr11_-_16975042	chr11	16975024	16975047	24	-	16975042	Intron (ENST00000531066.6/144100, intron 3 of 26)	11	16854894	17013342	158449	2	144100	ENST00000529213.1	38318	PLEKHA7	0.28680574066176734	10.077269317253162	2.287366387690907E-4	0.017784691066922296	3.6406642650356313	black		17348	16895	20642	20166	18851	871.9512350000001	858.6890989999998	985.07677	1064.556488	1071.1263450000001
L2__chr12_+_2795023	chr12	2794891	2795245	355	+	2795023	Promoter (<=1kb)	12	2794970	2805423	10454	1	2288	ENST00000001008.6	0	FKBP4	0.3466987661533349	7.671894187511124	9.810913017956125E-4	0.06147402674545214	3.008290574657835	black		3367	3122	3588	3764	3702	169.2333190000001	158.6757740000002	171.22641199999967	198.7003269999997	210.3501090000003
L2__chr8_-_144791497	chr8	144791272	144791498	227	-	144791497	Promoter (<=1kb)	8	144789765	144790872	1108	2	6132	ENST00000534781.1	-626	RPL8	0.7342359734376044	4.18845883845211	0.038044909555286076	0.8321445104371812	1.4197034440167577	black		249	191	262	382	303	12.515315000000001	9.707577999999996	12.503160000000005	20.16566	17.216669999999993
L2__chr21_+_31659691	chr21	31659523	31659842	320	+	31659691	Promoter (<=1kb)	21	31659666	31668931	9266	1	6647	ENST00000389995.4	0	SOD1	0.2551845949710788	9.327662169500142	8.575972716135968E-5	0.008304660124752759	4.0667166093269635	black		10708	10827	11336	11916	10982	538.2092229999997	550.2827279999995	540.9761860000006	629.0417099999995	624.0045480000009
L2__chr1_-_85259662	chr1	85259559	85259715	157	-	85259662	Promoter (<=1kb)	1	85249953	85259662	9710	2	148423	ENST00000471115.6	0	C1orf52	0.4284436400780261	6.506809698595035	0.0038878008752899797	0.17850368501546923	2.410295986795496	black		1403	1460	1450	1791	1602	70.51806899999998	74.20455900000002	69.19685299999999	94.54630199999997	91.02671000000002
L2__chr6_+_31834914	chr6	31834853	31835414	562	+	31834914	Promoter (<=1kb)	6	31835263	31835326	64	1	26801	ENST00000364953.1	0	SNORD48	0.3719455172285748	7.4491366853987655	0.001729415912530854	0.09594655364728467	2.7621005493545274	black		2604	2605	3358	3528	2939	130.88314700000024	132.39922800000028	160.25036199999943	186.24197099999947	166.99594900000062
L2__chr19_-_2151551	chr19	2151483	2151637	155	-	2151551	Promoter (<=1kb)	19	2100988	2151557	50570	2	8943	ENST00000345016.9	0	AP3D1	0.42051171926090153	6.567713578001725	0.0036874806586526367	0.1707784520694256	2.4332702489425837	black		1442	1444	1636	1887	1647	72.47829900000009	73.39135600000006	78.07313899999987	99.61411200000002	93.58363700000004
L2__chr17_+_39200320	chr17	39200252	39200434	183	+	39200320	Promoter (<=1kb)	17	39200283	39204732	4450	1	6143	ENST00000225430.9	0	RPL19	0.21815825931534796	10.672876168913232	2.2954947606854388E-5	0.0028105299069909537	4.639123694145183	black		28307	26632	29701	29858	27580	1422.7763200000002	1353.5725370000002	1417.3900370000006	1576.193973	1567.1139299999988
L2__chr11_+_68684542	chr11	68684380	68684865	486	+	68684542	Promoter (<=1kb)	11	68684544	68691175	6632	1	51083	ENST00000265643.4	0	GAL	0.3358963179688871	7.780786997557834	9.875921501644972E-4	0.06151948294474985	3.005422370698177	black		3706	3453	3746	4243	3795	186.27225500000014	175.49886200000017	178.76648499999976	223.98657699999973	215.63443300000029
L2__chr11_-_74746194	chr11	74746157	74746197	41	-	74746194	Distal Intergenic	11	74696429	74731426	34998	2	25884	ENST00000376332.8	-14771	CHRDL2	0.2562404250847108	9.250582433872903	1.2214423539114714E-4	0.011389475324387515	3.9131270247764354	black		10454	9940	10756	11300	10412	525.442595	505.200927	513.2974409999999	596.5232729999999	591.61676
L2__chr19_+_55386347	chr19	55386344	55386412	69	+	55386347	Promoter (<=1kb)	19	55386350	55388373	2024	1	6158	ENST00000558131.1	0	RPL28	0.24247200804816463	9.79845198474657	7.472429813583908E-5	0.007438908633111756	4.126538155474545	black		14745	14706	16347	16361	15237	741.1183389999997	747.4330800000002	780.110937	863.6917949999997	865.7764660000003
L2__chr19_-_14090454	chr19	14090413	14090617	205	-	14090454	Promoter (<=1kb)	19	14087851	14090751	2901	2	90378	ENST00000533683.7	338	SAMD1	0.8283537510217246	3.743537811664392	0.06282467230187604	1	1.2018697680415247	black		153	166	152	224	266	7.690134000000003	8.436952999999995	7.253741000000001	11.82489	15.11429799999999
L2__chr3_+_53197287	chr3	53197281	53197344	64	+	53197287	Exon (ENST00000667372.1/ENST00000667372.1, exon 2 of 2)	3	53181260	53192577	11318	1	5580	ENST00000651505.1	16021	PRKCD	0.9366176991861503	3.3034224020089717	0.08889352021104016	1	1.0511298952632313	black		94	96	120	202	149	4.724661000000001	4.879203999999999	5.726637000000001	10.663514000000003	8.466277999999999
L2__chr11_+_123062654	chr11	123062506	123062734	229	+	123062654	Promoter (<=1kb)	11	123062655	123084877	22223	1	101929289	ENST00000660892.2	0	LOC101929289	0.8176851416040353	3.7272433400017255	0.06282467230187604	1	1.2018697680415247	black		147	145	176	238	245	7.388563000000001	7.369626999999997	8.39907	12.563946000000001	13.921066999999992
L2__chr11_-_5505652	chr11	5505546	5505782	237	-	5505652	Promoter (<=1kb)	11	5303444	5505613	202170	2	282763	ENST00000420726.6	0	OR51B5	0.36965395840452847	7.569927046205894	0.002219927256677815	0.11423509728566224	2.6536612564236965	black		2839	2670	3832	3730	3296	142.69480600000003	135.70286200000004	182.87056499999989	196.90547199999995	187.28091200000014
L2__chr14_-_102087043	chr14	102086792	102087192	401	-	102087043	Promoter (<=1kb)	14	102080742	102087044	6303	2	3320	ENST00000216281.13	0	HSP90AA1	0.2521147785954678	11.465413629788998	1.2917415096654292E-4	0.011760368000817223	3.888824384295613	black		46021	45875	53346	52652	48223	2313.123570000003	2331.5988349999957	2545.775870999994	2779.481722000007	2740.062914000002
L2__chr19_+_18571855	chr19	18571709	18571971	263	+	18571855	Promoter (<=1kb)	19	18571730	18575202	3473	1	7311	ENST00000596304.5	0	UBA52	0.2938585124180341	9.849549587962851	4.6100628578364477E-4	0.03295730843065359	3.336293152999635	black		14305	14794	17657	17724	15706	719.0029009999994	751.905679	842.6267150000001	935.644117999999	892.4253640000002
L2__chr2_+_219245496	chr2	219245450	219245595	146	+	219245496	Promoter (<=1kb)	2	219236771	219245478	8708	2	79411	ENST00000392089.6	0	GLB1L	0.7097337654996771	4.301648149589828	0.042681704905136106	0.8931601483910386	1.3697582411663947	black		241	272	259	409	333	12.113219999999993	13.824407999999996	12.359992000000004	21.590975000000007	18.921287999999993
L2__chr21_+_45288039	chr21	45287989	45288126	138	+	45288039	Promoter (<=1kb)	21	45288035	45290652	2618	1	642852	ENST00000454115.7	0	LINC00205	0.7427293312095109	3.960178610870054	0.05008015512816173	0.9808665430309668	1.3003343345260556	black		192	170	221	295	276	9.650369000000001	8.640254999999994	10.546556999999998	15.572959	15.682509
L2__chr20_+_16731665	chr20	16731664	16731687	24	+	16731665	Promoter (1-2kb)	20	16730029	16732468	2440	1	6629	ENST00000478522.1	1635	SNRPB2	0.5373946293313503	5.383652837828069	0.016104334504031332	0.47257127034970176	1.7930572172707784	black		564	589	705	820	753	28.347964	29.93595	33.64398500000001	43.287529000000006	42.785961
L2__chr22_-_38181820	chr22	38181687	38181911	225	-	38181820	Promoter (<=1kb)	22	38111495	38181826	70332	2	8398	ENST00000663895.1	0	PLA2G6	0.8113721088674926	3.6773118556211015	0.06570414221438438	1	1.1824072501640686	black		146	118	187	265	200	7.3382970000000025	5.997351999999996	8.924011	13.989264000000004	11.364136999999994
L2__chr7_-_22512062	chr7	22512056	22512063	8	-	22512062	Intron (ENST00000439708.1/256227, intron 1 of 3)	7	22438419	22500498	62080	2	256227	ENST00000404369.8	-11565	STEAP1B	0.5719524302411398	5.133657221754745	0.021126374175252597	0.5654224565698258	1.67517503256433	black		470	427	634	675	649	23.623303	21.702292999999997	30.255724999999998	35.633027999999996	36.876613
L2__chr3_-_9792728	chr3	9792617	9792821	205	-	9792728	Promoter (<=1kb)	3	9783128	9792736	9609	2	10474	ENST00000343450.2	0	TADA3	0.6875951219073867	4.322080733595222	0.04070414426607584	0.8706436641008832	1.3903613711123524	black		258	249	285	395	352	12.967680999999997	12.655430999999998	13.60076500000001	20.851923	20.00088
L2__chr2_+_97646066	chr2	97645916	97646159	244	+	97646066	Promoter (<=1kb)	2	97646062	97648383	2322	1	1329	ENST00000258424.3	0	COX5B	0.2542261700694123	9.287148048281841	1.7722989179465352E-4	0.014971929286340599	3.751463027671064	black		10437	10225	11322	11662	10597	524.5881359999998	519.6860579999997	540.308077	615.6331369999997	602.1285860000003
L2__chr6_+_44247941	chr6	44247799	44248035	237	+	44247941	Promoter (<=1kb)	6	44247866	44253883	6018	1	3326	ENST00000371554.2	0	HSP90AB1	0.8561729244794085	3.463396001276225	0.07834823166467904	1	1.1059708011984375	black		111	122	135	218	175	5.579114000000002	6.200652999999995	6.442469000000002	11.508151000000002	9.94362399999999
L2__chr10_+_119651378	chr10	119651340	119651788	449	+	119651378	Promoter (<=1kb)	10	119651380	119677819	26440	1	9531	ENST00000369085.8	0	BAG3	0.4158415135803521	6.507561760782131	0.00532717119415209	0.22698011024043221	2.273503346488882	black		1293	1404	1646	1800	1580	64.9892079999999	71.35835300000016	78.5503629999997	95.02141600000006	89.77666000000002
L2__chr10_+_89327995	chr10	89327860	89328038	179	+	89327995	Promoter (<=1kb)	10	89327941	89377473	49533	1	3437	ENST00000679438.1	0	IFIT3	0.7599453600098223	3.834311649337529	0.05740281647709399	1	1.241066798360701	black		182	171	168	261	257	9.147739999999999	8.691080999999999	8.017292	13.778107000000004	14.602914999999996
L2__chr3_+_197950192	chr3	197950128	197950401	274	+	197950192	Promoter (<=1kb)	3	197950190	197954451	4262	1	6165	ENST00000485439.5	0	RPL35A	0.181697985633846	11.56952446208011	6.61320761897287E-6	9.458952816060257E-4	5.179587842582749	black		52503	52934	53818	55265	50213	2638.9241180000004	2690.3728159999964	2568.3006349999955	2917.4211220000047	2853.136035000003
L2__chr5_-_82278354	chr5	82278309	82278505	197	-	82278354	Promoter (<=1kb)	5	82273320	82278354	5035	2	6228	ENST00000296674.13	0	RPS23	0.22854667080339905	10.673227570345302	7.985763580883924E-5	0.0078040691434472995	4.09768355127133	black		27675	26812	29919	30639	27088	1391.0105139999996	1362.7210440000013	1427.7934280000015	1617.4227039999987	1539.1581639999986
L2__chr17_+_47650774	chr17	47650680	47650968	289	+	47650774	Promoter (<=1kb)	17	47651196	47682680	31485	1	3837	ENST00000540627.5	-228	KPNB1	0.8147760771875286	3.598394730058329	0.0718038881120671	1	1.1438520384889352	black		147	137	135	211	222	7.388559000000003	6.963025999999995	6.442469000000002	11.138631	12.614195999999989
L2__chr3_-_64023472	chr3	64023241	64023568	328	-	64023472	Promoter (<=1kb)	3	64010551	64023494	12944	2	9861	ENST00000295901.9	0	PSMD6	0.35975554469945364	7.217640345455441	0.00266338809316153	0.13013949526769092	2.574565546126547	black		2436	2364	2489	2843	2618	122.43907000000009	120.15039500000007	118.7799769999999	150.08103199999994	148.75651200000001
L2__chr12_+_62965301	chr12	62965297	62965326	30	+	62965301	Exon (ENST00000484568.1/ENST00000484568.1, exon 1 of 1)	12	62603686	62603769	84	1	406891	ENST00000362309.3	361611	MIRLET7I	0.2388301029828998	9.499450102952636	1.3534250019162463E-4	0.01221752806814564	3.8685658050256175	black		12526	11797	12910	13189	12439	629.5861859999999	599.5830290000001	616.090548	696.242959	706.7922460000001
L2__chr11_-_65858180	chr11	65858084	65858386	303	-	65858180	Promoter (<=1kb)	11	65823022	65858157	35136	2	1072	ENST00000527752.1	0	CFL1	0.2151416829578067	10.637003644464182	5.1160732593989214E-5	0.005504688117082557	4.29106324528703	black		27354	26007	29283	28458	27463	1374.8762950000016	1321.8068810000013	1397.442269000002	1502.2884349999983	1560.4659139999953
L2__chr3_+_47381025	chr3	47380862	47381096	235	+	47381025	Promoter (<=1kb)	3	47381011	47413435	32425	1	25930	ENST00000602307.5	0	PTPN23	0.5512399630426245	5.215532957049876	0.02122909674122769	0.5667477155076626	1.6730684838672478	black		519	536	577	724	673	26.086147	27.242216999999993	27.535579000000006	38.21972400000001	38.240311999999996
L2__chr17_+_10258720	chr17	10258711	10258731	21	+	10258720	Distal Intergenic	17	10320392	10341458	21067	1	107985004	ENST00000577743.1	-61661	LOC107985004	0.24239292848879762	9.586013047446237	1.759688761909718E-4	0.014971929286340599	3.754564139537104	black		12670	13286	13527	14427	12854	636.8239649999999	675.261519	645.5350000000001	761.59657	730.3728230000002
L2__chr15_+_92882827	chr15	92882513	92883168	656	+	92882827	Promoter (<=1kb)	15	92882707	92899701	16995	1	100507217	ENST00000557682.6	0	CHASERR	0.4678657626210491	5.8681762981556975	0.011417808588283897	0.37888628374579464	1.9424172419169057	black		875	879	945	1152	1029	43.97953199999991	44.67520300000003	45.097268000000035	60.81371400000008	58.468472
L2__chr4_+_151099628	chr4	151099532	151099747	216	+	151099628	Promoter (<=1kb)	4	151099624	151104637	5014	1	6189	ENST00000509736.5	0	RPS3A	0.29527242865356396	8.325966399417906	8.844366865257384E-4	0.05758178468975467	3.053333251139414	black		5374	4927	5881	5991	5584	270.1098569999996	250.41498200000018	280.65287700000033	316.26291799999996	317.28660400000007
L2__chr19_-_49665857	chr19	49665537	49665884	348	-	49665857	Promoter (<=1kb)	19	49659570	49665875	6306	2	3661	ENST00000377135.8	0	IRF3	0.5127095795796178	5.48943794268225	0.017471204877572994	0.5002776192363105	1.7576771434636889	black		633	689	698	846	836	31.816060000000004	35.018446000000004	33.30993800000001	44.66007000000002	47.50208700000002
L2__chr5_-_82975716	chr5	82975578	82975819	242	-	82975716	Distal Intergenic	5	82919376	82921119	1744	2	105379051	ENST00000504916.1	-54700	LOC105379051	0.43453153539301326	6.177172048675267	0.008458688111821454	0.31064105351367294	2.072696988022027	black		1071	1044	1297	1464	1228	53.830970999999934	53.061340000000044	61.89539200000003	77.28407900000005	69.77577500000002
L2__chr3_-_69052333	chr3	69052017	69052416	400	-	69052333	Promoter (<=1kb)	3	69019827	69052333	32507	2	7110	ENST00000398559.7	0	TMF1	0.4989424435024019	5.627194928957757	0.01632894238812324	0.47393976653484676	1.7870419432410707	black		783	719	740	974	879	39.35541099999997	36.54319900000002	35.314259000000014	51.417136000000006	49.945373000000025
L2__chr15_+_23565672	chr15	23565622	23565729	108	+	23565672	Promoter (<=1kb)	15	23565674	23568044	2371	1	7681	ENST00000314520.6	0	MKRN3	0.7118015532543261	4.1035462694395965	0.056828367641180585	1	1.2454348186096664	black		204	229	227	345	290	10.253516	11.638931999999995	10.832887	18.212437000000005	16.477994999999993
L2__chr3_-_139389643	chr3	139389529	139389754	226	-	139389643	Promoter (<=1kb)	3	139353946	139389648	35703	2	9276	ENST00000677073.1	0	COPB2	0.38314442372582996	6.831676138412582	0.004855911526641985	0.21286078017197707	2.3137292345854372	black		1870	1863	1772	2142	2052	93.99058700000009	94.68704900000009	84.56332499999989	113.07547400000006	116.59600900000004
L2__chr11_-_9460625	chr11	9460522	9460740	219	-	9460625	Promoter (<=1kb)	11	9459556	9460702	1147	2	644656	ENST00000596206.2	0	LOC644656	0.7203255999980746	4.0690789680335255	0.05962146991690854	1	1.224597321008305	black		190	230	220	328	291	9.549845000000001	11.689754999999993	10.498835000000003	17.31501600000001	16.534818999999995
L2__chr9_-_124861956	chr9	124861718	124862169	452	-	124861956	Promoter (<=1kb)	9	124857880	124861915	4036	2	11224	ENST00000373570.8	0	RPL35	0.18898904231384622	11.05267278952634	2.3920452783456427E-5	0.0028954620801065665	4.621230603968931	black		37744	36494	36776	38167	35715	1897.1020980000005	1854.80911	1755.022935000001	2014.823347999999	2029.3500379999973
L2__chr19_+_35629034	chr19	35628985	35629162	178	+	35629034	Promoter (<=1kb)	19	35629030	35637686	8657	1	79171	ENST00000588161.5	0	RBM42	0.4195688791745399	6.2767668650489465	0.0085186499079152	0.31064105351367294	2.0696292296468406	black		1212	1226	1234	1472	1396	60.91796199999995	62.31150000000002	58.88890700000003	77.70639400000005	79.32165200000001
L2__chr2_+_32916482	chr2	32916440	32916583	144	+	32916482	Intron (ENST00000414054.5/285045, intron 4 of 4)	2	32927085	32937209	10125	1	285045	ENST00000663506.1	-10502	LINC00486	0.39816000250476186	6.519996791327807	0.006671254991725414	0.26319336359947815	2.1757924592300664	black		1477	1296	1633	1839	1551	74.2374830000001	65.86924900000007	77.92997199999988	97.08020299999998	88.12886000000006
L2__chr17_-_28335455	chr17	28335370	28335539	170	-	28335455	Promoter (<=1kb)	17	28328325	28335489	7165	2	90410	ENST00000588477.5	0	IFT20	0.5622877663927741	5.0059807763946935	0.029335245959012903	0.7183426205871389	1.5326102661251928	black		481	456	453	622	579	24.176189000000004	23.17621499999999	21.618055000000002	32.83518200000001	32.899172
L2__chr9_-_32526196	chr9	32526157	32526348	192	-	32526196	Promoter (<=1kb)	9	32455302	32526196	70895	2	23586	ENST00000379868.6	0	DDX58	0.5250014113174623	5.316263654140339	0.024257929291815014	0.6211429394625325	1.6151462741833877	black		601	555	617	797	695	30.207665000000002	28.20788999999999	29.444457000000014	42.073372000000056	39.490367
L2__chr20_+_43457894	chr20	43457827	43458056	230	+	43457894	Promoter (<=1kb)	20	43458054	43541881	83828	1	26013	ENST00000657241.1	0	L3MBTL1	0.2799230323402128	8.385739243066926	9.717359467600487E-4	0.06147402674545214	3.012451731415704	black		5620	5393	5924	6220	5777	282.47439699999956	274.0994489999996	282.70491800000025	328.3517480000001	328.2529839999999
L2__chr19_-_1885489	chr19	1885450	1885599	150	-	1885489	Promoter (<=1kb)	19	1876810	1885496	8687	2	81926	ENST00000292577.12	0	ABHD17A	0.6160245694996961	4.600654867105589	0.04388244501951751	0.9064659071765541	1.3577091826264511	black		389	315	300	435	465	19.552052	16.009884999999997	14.316592000000002	22.963511000000008	26.421614
L2__chr17_-_47067499	chr17	47067421	47067572	152	-	47067499	Promoter (<=1kb)	17	46983417	47067483	84067	2	101927060	ENST00000656035.1	0	LOC101927060	0.8337756787770864	3.5561443472053047	0.10146217495951719	1	0.9936958323123994	black		122	135	145	228	194	6.132002000000001	6.8613789999999995	6.919689	12.036046	11.023208999999998
L2__chr4_+_70688530	chr4	70688387	70688630	244	+	70688530	Promoter (<=1kb)	4	70688532	70690551	2020	1	57050	ENST00000254803.4	0	UTP3	0.4428132387705327	5.9539627544607825	0.013932063352197726	0.43140796170816914	1.8559845593754913	black		930	1004	957	1150	1144	46.74397599999994	51.02833500000005	45.669926000000025	60.70812400000003	65.00285400000001
L2__chr14_+_52707207	chr14	52707144	52707266	123	+	52707207	Promoter (<=1kb)	14	52707178	52709089	1912	1	5706	ENST00000555887.5	0	PSMC6	0.3726109824834386	6.744883425635784	0.006302362001717265	0.25567417180377283	2.200496654980964	black		1784	1639	1778	2082	1852	89.66802600000005	83.30223900000004	84.84965399999997	109.90809800000001	105.23187800000001
L2__chr6_+_31547607	chr6	31547524	31547726	203	+	31547607	Promoter (<=1kb)	6	31547608	31558829	11222	1	4795	ENST00000376148.9	0	NFKBIL1	0.6527954391601699	4.293464140873047	0.05697939165775961	1	1.2442821918302813	black		241	275	267	370	351	12.113219999999995	13.976881999999991	12.741771000000009	19.53218200000001	19.944058000000005
L2__chr17_+_4796162	chr17	4796059	4796260	202	+	4796162	Promoter (<=1kb)	17	4796144	4798502	2359	1	5694	ENST00000614486.4	0	PSMB6	0.2604187741943383	8.734289574447036	7.727420960743554E-4	0.05144530504615021	3.111965428385457	black		7482	6961	7265	7696	7473	376.0628909999997	353.7931179999999	346.700068	406.2692990000001	424.6208359999999
L2__chr18_-_56638592	chr18	56638362	56638737	376	-	56638592	Promoter (<=1kb)	18	56597209	56638592	41384	2	9352	ENST00000217515.11	0	TXNL1	0.36812130696233125	6.739214614807772	0.006552020419102595	0.26041836382194344	2.1836247577846093	black		1553	1812	1823	2048	1862	78.057422	92.09496900000015	86.99714799999984	108.11325800000003	105.80009100000004
L2__chr16_+_788622	chr16	788584	788696	113	+	788622	Promoter (<=1kb)	16	788620	798074	9455	1	63922	ENST00000262315.14	0	CHTF18	0.4149566473964215	6.236384825463432	0.012039932711909979	0.3923218132783234	1.9193759402316704	black		1098	1227	1250	1460	1324	55.18805199999994	62.36232000000003	59.65246100000004	77.07292299999997	75.23056500000003
L2__chr19_+_38619194	chr19	38618962	38619293	332	+	38619194	Promoter (<=1kb)	19	38619082	38636955	17874	1	27335	ENST00000614624.4	0	EIF3K	0.29127752740360224	8.065962468040993	0.0018746727648967108	0.10180573229582093	2.727074529964287	black		4629	4242	4626	4926	4708	232.66439700000018	215.5998220000002	220.76181299999993	260.0419200000002	267.51169399999986
L2__chr11_+_236974	chr11	236920	237114	195	+	236974	Promoter (<=1kb)	11	225673	236931	11259	2	23410	ENST00000528702.5	0	SIRT3	0.31415033794426245	7.640528593121412	0.00298657162791571	0.14395004968578345	2.5248270649666305	black		3249	3298	3402	3836	3391	163.30237000000017	167.62099100000006	162.35012799999978	202.50117699999987	192.67887599999997
L2__chr18_-_49492478	chr18	49492226	49492594	369	-	49492478	Promoter (<=1kb)	18	49482152	49492479	10328	2	100526842	ENST00000332968.11	0	RPL17-C18orf32	0.2145787402859233	9.801525563198815	2.024323005234701E-4	0.01621284861034589	3.693720189362464	black		15699	14716	15840	16078	15233	789.0686119999997	747.9413219999997	755.9159170000006	848.7523139999993	865.5491930000009
L2__chr12_-_121038977	chr12	121038957	121039044	88	-	121038977	Promoter (<=1kb)	12	121017763	121038980	21218	2	8638	ENST00000680620.1	0	OASL	0.5154420217444335	5.252079824535399	0.029181628354298328	0.7162274314054972	1.5348904778450594	black		622	534	538	752	666	31.263177000000002	27.140570999999994	25.674416000000004	39.69783500000001	37.842565
L2__chr14_+_75278826	chr14	75278802	75278851	50	+	75278826	Promoter (<=1kb)	14	75278826	75280374	1549	1	2353	ENST00000554617.1	0	FOS	0.6101549130646763	4.502337154240111	0.050757768813565245	0.9867769581675567	1.2944974766729525	black		299	282	356	486	353	15.028440999999999	14.332660000000002	16.98902	25.655781000000005	20.057697
L2__chr6_+_35468401	chr6	35468334	35468662	329	+	35468401	Promoter (<=1kb)	6	35468401	35470780	2380	1	4736	ENST00000322203.7	0	RPL10A	0.2687708876794168	8.550920559564942	0.0011519818732582717	0.07093012088986769	2.938554354598435	black		6231	5975	6874	6927	6475	313.18468999999936	303.67962699999947	328.0407800000001	365.67405800000046	367.91380499999974
L2__chr13_+_27251557	chr13	27251495	27251833	339	+	27251557	Promoter (<=1kb)	13	27251558	27256568	5011	1	6144	ENST00000311549.11	0	RPL21	0.24060812951724064	10.005278215706651	5.712693731159567E-4	0.03977229648647823	3.2431590587038137	black		16815	16593	19523	18753	17694	845.1613949999985	843.3399330000008	931.6759010000005	989.9646869999988	1005.3848430000012
L2__chr2_+_32916257	chr2	32916214	32916314	101	+	32916257	Intron (ENST00000414054.5/285045, intron 4 of 4)	2	32927085	32937209	10125	1	285045	ENST00000663506.1	-10771	LINC00486	0.27305973628803193	8.494424784236609	0.0014043771696070156	0.08220359249710817	2.852516239299456	black		6335	5541	6438	6643	6261	318.41198299999985	281.62156099999976	307.23400200000015	350.68177999999995	355.75418199999996
L2__chr15_+_97960721	chr15	97960654	97960893	240	+	97960721	Promoter (<=1kb)	15	97960703	97973833	13131	1	91947	ENST00000268042.7	0	ARRDC4	0.5932057559682642	4.663000995368971	0.04919529729685081	0.9704227903815829	1.3080764105586906	black		346	343	375	507	433	17.390766000000003	17.43298399999999	17.895742000000006	26.764366000000017	24.603350000000006
L2__chr11_-_65900388	chr11	65900261	65900619	359	-	65900388	Promoter (<=1kb)	11	65892049	65900388	8340	2	8061	ENST00000312562.7	0	FOSL1	0.29804286330188695	7.970003349012932	0.0025176752711167493	0.12531905134549354	2.5990002857677066	black		4312	3890	4398	4874	4176	216.73124400000017	197.7094110000002	209.88120299999963	257.2968659999998	237.28310300000024
L2__chr17_-_63826929	chr17	63826888	63827134	247	-	63826929	Promoter (<=1kb)	17	63825343	63826910	1568	2	117246	ENST00000579569.5	0	FTSJ3	0.3729433959134028	6.605783743067956	0.00845113894246703	0.31064105351367294	2.07308475813947	black		1583	1472	1660	1755	1801	79.56528599999996	74.81445800000013	79.218464	92.64587500000006	102.33402400000008
L2__chr19_+_36014533	chr19	36014416	36014573	158	+	36014533	Promoter (<=1kb)	19	36014493	36019528	5036	1	101927572	ENST00000685157.1	0	LOC101927572	0.773710481972677	3.57321277660311	0.10146217495951719	1	0.9936958323123994	black		140	132	145	230	190	7.036727000000002	6.708901999999996	6.919687000000001	12.141630000000005	10.795930999999996
L2__chr5_-_176361764	chr5	176361705	176361861	157	-	176361764	Promoter (<=1kb)	5	176346062	176361739	15678	2	57179	ENST00000393728.6	0	KIAA1191	0.4526506615441969	5.724643636091385	0.02022317520176771	0.5467443204295169	1.6941506556517405	black		828	804	811	1055	902	41.61722399999998	40.863330000000026	38.70251600000001	55.693106000000014	51.252246
L2__chr19_-_6393376	chr19	6393368	6393530	163	-	6393376	Promoter (<=1kb)	19	6381413	6393205	11793	2	2962	ENST00000595047.5	-325	GTF2F1	0.6229674478924524	4.425666465885449	0.05878231596037527	1	1.2307533071882595	black		306	263	309	425	367	15.380274999999997	13.366981999999993	14.74609	22.435614000000015	20.85318899999999
L2__chr11_-_62601247	chr11	62601190	62601345	156	-	62601247	Promoter (<=1kb)	11	62593842	62601275	7434	2	9219	ENST00000527204.5	0	MTA2	0.6884248165277325	4.028659340821974	0.08049607676272899	1	1.0942252858659005	black		206	220	200	302	290	10.354034999999998	11.181504999999998	9.544398000000006	15.942483000000005	16.477998999999993
L2__chr4_-_56467557	chr4	56467483	56467610	128	-	56467557	Exon (ENST00000687687.1/ENST00000687687.1, exon 1 of 1)	4	56393362	56435615	42254	2	5471	ENST00000264220.6	-31995	PPAT	0.7892353195636906	3.4393544278522694	0.1117746874673938	1	0.9516565357867125	black		116	112	142	187	188	5.830428000000002	5.692401	6.776521	9.871675	10.682288999999995
L2__chr12_+_6927799	chr12	6927392	6928223	832	+	6927799	Promoter (<=1kb)	12	6927959	6942321	14363	1	1822	ENST00000396684.3	0	ATN1	0.43992927121617614	5.86446247813424	0.01968107772887745	0.5390987270080423	1.7059511234408025	black		951	850	914	983	1159	47.79946599999985	43.20126600000013	43.61789400000008	51.892263000000106	65.85517800000002
L2__chr16_+_87317522	chr16	87317465	87317564	100	+	87317522	Promoter (<=1kb)	16	87317493	87318043	551	1	101928659	ENST00000602282.3	0	C16orf95-DT	0.7820973540630763	3.4407533065136326	0.1117746874673938	1	0.9516565357867125	black		135	104	132	207	169	6.785414000000001	5.285800999999999	6.299302	10.927463000000005	9.602697
L2__chr16_+_90022692	chr16	90022588	90022726	139	+	90022692	Promoter (<=1kb)	16	90022600	90044971	22372	1	2622	ENST00000620723.4	0	GAS8	0.5756557750175075	4.628251999726889	0.05164467268137785	0.9940814828747058	1.286974470744668	black		337	345	360	493	417	16.938407000000005	17.534638999999995	17.179908000000005	26.025309000000014	23.694218999999997
L2__chr19_+_49640860	chr19	49640682	49640922	241	+	49640860	Promoter (1-2kb)	19	49642209	49658642	16434	1	58506	ENST00000360565.8	-1287	SCAF1	0.8131475023802732	3.32205360526886	0.12307750295465264	1	0.909821323474435	black		94	116	120	198	145	4.724652000000001	5.8957019999999964	5.726638000000001	10.452357000000003	8.239002
L2__chr9_+_33265047	chr9	33264855	33265148	294	+	33265047	Promoter (<=1kb)	9	33264879	33282069	17191	1	51510	ENST00000419016.6	0	CHMP5	0.36365634774913436	6.7821533653257955	0.009249514183443618	0.3277890550380675	2.0338810773139895	black		1725	1718	1916	2082	1940	86.70254500000003	87.31742000000007	91.43528799999991	109.90809300000001	110.23209800000002
L2__chr1_+_109100192	chr1	109100073	109100456	384	+	109100192	Promoter (<=1kb)	1	109100193	109100612	420	1	677766	ENST00000458748.1	0	SCARNA2	0.24171211881051177	12.535344816082159	8.865389306346006E-4	0.05758178468975467	3.052302188445972	black		106304	94008	105435	114912	96293	5343.0887689999945	4777.960617000003	5031.565232999998	6066.166576999999	5471.432257000009
L2__chr16_+_1959574	chr16	1959471	1959739	269	+	1959574	Promoter (<=1kb)	16	1959538	1961975	2438	1	4716	ENST00000268668.11	0	NDUFB10	0.2710500892242112	8.321048622491364	0.0018988668734400982	0.10215520169638347	2.7215054818964797	black		5245	5563	5408	5747	5669	263.62601699999976	282.73970599999984	258.0803860000004	303.3822350000001	322.11635399999983
L2__chr7_+_6637316	chr7	6637267	6637381	115	+	6637316	Promoter (<=1kb)	7	6637318	6658279	20962	1	100131017	ENST00000382252.6	0	ZNF316	0.6196948079880749	4.367457423647864	0.06487379135379706	1	1.1879307202920977	black		300	264	275	388	367	15.078700999999999	13.417805999999997	13.123545000000002	20.482394	20.853191999999996
L2__chr14_-_95534615	chr14	95534467	95534898	432	-	95534615	Promoter (<=1kb)	14	95521958	95534642	12685	2	283596	ENST00000667310.2	0	SNHG10	0.5021062940509393	5.185365493530463	0.03513980721599863	0.7981006960870307	1.4542006254604638	black		543	535	543	748	598	27.292446000000005	27.191390999999975	25.913032000000015	39.48668200000003	33.97876600000001
L2__chr3_+_120596334	chr3	120596215	120596511	297	+	120596334	Promoter (<=1kb)	3	120596328	120602324	5997	1	4710	ENST00000485064.1	0	NDUFB4	0.2559630634357576	8.688209744074234	0.0014199644216548912	0.08220359249710817	2.847722537076471	black		6590	7141	7328	7704	6978	331.2288699999996	362.9416259999996	349.7065570000002	406.6916230000001	396.494606
L2__chr2_-_197499839	chr2	197499679	197500131	453	-	197499839	Promoter (<=1kb)	2	197486584	197499840	13257	2	3329	ENST00000388968.8	0	HSPD1	0.33494006627375844	8.474258701270825	0.006796679847450279	0.267152154003839	2.1677031867145424	black		5060	5304	7403	6804	6238	254.32747700000039	269.57601799999946	353.2857000000004	359.1809220000002	354.4473159999996
L2__chr5_+_33162154	chr5	33162146	33162177	32	+	33162154	Distal Intergenic	5	33229257	33245621	16365	1	105374716	ENST00000690843.1	-67080	LINC02160	0.22781575853103433	9.727452967457582	6.612016604860074E-4	0.045439484435464195	3.1796660644487376	black		14486	13495	15820	15336	14560	728.100394	685.8839540000001	754.961461	809.5823800000001	827.3088770000003
L2__chr8_+_74350401	chr8	74350357	74350570	214	+	74350401	Promoter (<=1kb)	8	74350395	74365775	15381	1	54332	ENST00000675928.1	0	GDAP1	0.49400534457009965	5.337159672464052	0.03421377172983664	0.7857780373738968	1.4657990465058748	black		630	622	563	742	752	31.66527200000001	31.613168999999992	26.867471000000013	39.16994000000004	42.729148
L2__chr10_+_38094333	chr10	38094285	38094419	135	+	38094333	Promoter (<=1kb)	10	38094334	38150293	55960	1	7587	ENST00000638053.1	0	ZNF37A	0.49496738310847643	5.257207714162461	0.03472981882267105	0.7909415874678105	1.459297482295902	black		554	524	639	738	674	27.84533300000001	26.63231999999999	30.49434000000002	38.958781	38.29713200000001
L2__chr3_-_9391827	chr3	9391813	9391828	16	-	9391827	Promoter (<=1kb)	3	9388102	9391904	3803	2	440944	ENST00000665171.1	91	THUMPD3-AS1	0.6377273284528784	4.2698056577477494	0.07530902917592465	1	1.1231529509414322	black		243	247	284	374	331	12.21375	12.553785999999999	13.553038	19.743337	18.807641
L2__chr14_+_61762418	chr14	61762290	61762542	253	+	61762418	Promoter (<=1kb)	14	61762420	61796428	34009	1	6617	ENST00000216294.5	0	SNAPC1	0.44584702691781936	5.707667357696212	0.0257341995212545	0.6449898665891833	1.5894893362115126	black		833	762	825	1050	879	41.86852999999996	38.72867500000005	39.370630000000034	55.42916200000005	49.945370000000004
L2__chr17_+_74203915	chr17	74203515	74204080	566	+	74203915	Promoter (<=1kb)	17	74203582	74209880	6299	1	6169	ENST00000439590.6	0	RPL38	0.27512602478190756	11.550219278460842	0.0026565977639645445	0.13013949526769092	2.5756741972324755	black		48832	45659	58586	58155	49897	2454.411026000002	2320.6206160000006	2795.8389630000015	3069.9832650000085	2835.1807169999975
L2__chr11_-_2929420	chr11	2928924	2929486	563	-	2929420	Promoter (<=1kb)	11	2928273	2929420	1148	2	7262	ENST00000314222.5	0	PHLDA2	0.2338621814415058	9.216043833487456	9.568436705197349E-4	0.06139939023118203	3.0191590116239198	black		10299	9451	10884	10754	10246	517.6519139999998	480.3474659999998	519.4058630000003	567.7001269999996	582.1845460000002
L2__chr16_+_3020366	chr16	3020260	3020462	203	+	3020366	Promoter (<=1kb)	16	3020359	3022383	2025	1	51330	ENST00000341627.5	0	TNFRSF12A	0.24779435445579587	8.789915308862236	0.0014178744229161612	0.08220359249710817	2.8483622316703046	black		7572	7771	7290	8149	7554	380.58650899999986	394.9614049999996	347.8931230000002	430.1830190000004	429.2233039999999
L2__chr12_+_6943815	chr12	6943810	6943833	24	+	6943815	Promoter (<=1kb)	12	6943816	6943878	63	1	100147744	ENST00000458811.1	0	RNU7-1	0.4646915982270768	5.416628130823068	0.0321205673819326	0.756664014931	1.4932167918906751	black		617	627	704	827	743	31.011868999999997	31.867302	33.59626300000001	43.657058	42.217754
L2__chr1_+_67686366	chr1	67686193	67686583	391	+	67686366	Promoter (<=1kb)	1	67685676	67686586	911	1	1647	ENST00000484245.1	517	GADD45A	0.7045784755599566	3.831386851166398	0.10356111799389357	1	0.9848032697864322	black		192	158	181	267	241	9.650356	8.030351999999999	8.637680000000005	14.094851	13.69378599999998
L2__chr5_+_69333869	chr5	69333864	69333896	33	+	69333869	Distal Intergenic	5	69369293	69382026	12734	1	5884	ENST00000514066.6	-35397	RAD17	0.28201603049006324	7.93429086438712	0.0035549699268735266	0.16681735533505201	2.4491640688155436	black		4233	3945	4163	4545	4215	212.76052300000003	200.50479200000007	198.66653499999995	239.92905099999996	239.49910199999997
L2__chr6_+_44247099	chr6	44246956	44247165	210	+	44247099	Promoter (<=1kb)	6	44247087	44253883	6797	1	3326	ENST00000353801.7	0	HSP90AB1	0.21963199028882055	9.791958513376308	7.479844545676943E-4	0.05042740765857645	3.1261074280254117	black		15479	14162	16266	15684	15462	778.0108969999997	719.7842510000002	776.2454640000004	827.9531879999995	878.561122
L2__chr15_+_43800612	chr15	43800520	43800730	211	+	43800612	Promoter (<=1kb)	15	43800599	43804427	3829	1	25764	ENST00000442995.4	0	HYPK	0.23976642375581605	8.921181299546719	0.0013941745980567478	0.08220359249710817	2.8556828343984533	black		8541	7933	8411	9097	8068	429.2907189999998	403.1950659999997	401.3894370000001	480.2276290000003	458.42912699999977
L2__chr5_+_172959470	chr5	172959387	172959531	145	+	172959470	Promoter (<=1kb)	5	172955765	172959392	3628	2	100268168	ENST00000518894.1	0	RPL26L1-AS1	0.4798825647270673	5.300106491769165	0.037501204457735964	0.8275054663632044	1.4259547834469992	black		634	555	588	825	629	31.866321000000003	28.207895999999995	28.060520000000015	43.55147700000002	35.740201000000006
L2__chr19_+_39971163	chr19	39971022	39971262	241	+	39971163	Promoter (<=1kb)	19	39971165	39981764	10600	1	5704	ENST00000157812.7	0	PSMC4	0.31198932652858385	7.4136833425831465	0.006520121523839179	0.26012110289114204	2.185744309691249	black		2916	2698	2877	3272	2887	146.56500600000004	137.12595900000005	137.29609299999996	172.7277989999999	164.04126700000003
L2__chr3_+_15427590	chr3	15427532	15427765	234	+	15427590	Promoter (<=1kb)	3	15409760	15427544	17785	2	131965	ENST00000383790.8	0	METTL6	0.4552131718765749	5.529990305823832	0.03222547765207987	0.756664014931	1.4918006367325056	black		699	671	752	876	822	35.13337499999998	34.103597000000015	35.88692300000002	46.243754000000045	46.706592
L2__chr11_+_1950898	chr11	1950896	1950936	41	+	1950898	Promoter (<=1kb)	11	1950899	1956609	5711	1	6150	ENST00000429295.1	0	MRPL23	0.36633453047343895	6.517612799690202	0.014072285101365507	0.43448690115868227	1.8516353747518777	black		1500	1380	1558	1673	1661	75.39352400000001	70.13855800000002	74.35081999999998	88.31711800000001	94.37912500000002
L2__chr10_-_119596964	chr10	119596789	119597181	393	-	119596964	Promoter (<=1kb)	10	119573465	119596964	23500	2	7073	ENST00000436547.7	0	TIAL1	0.42177795819930236	5.845081778884012	0.024806962703902882	0.6312275389598402	1.6054264062914307	black		795	779	1131	1118	991	39.958557999999925	39.59270000000005	53.97354700000004	59.018861000000065	56.309285000000024
L2__chr11_-_33161469	chr11	33161213	33161571	359	-	33161469	Promoter (<=1kb)	11	33084584	33161480	76897	2	1479	ENST00000323959.9	0	CSTF3	0.3808873467245169	6.3211237542374175	0.016729419166949384	0.4824410807826457	1.77651913715881	black		1278	1181	1384	1547	1374	64.23526599999997	60.024364000000034	66.04720799999996	81.66562300000002	78.07160300000004
L2__chr12_+_130872833	chr12	130872815	130872857	43	+	130872833	Promoter (<=1kb)	12	130873103	130875639	2537	1	5901	ENST00000539498.1	-246	RAN	0.6693710785194948	3.884429329674723	0.09843322103352367	1	1.006858303229174	black		177	214	169	288	237	8.896435	10.876558999999999	8.065012	15.203427	13.466496999999997
L2__chr11_+_83072104	chr11	83072013	83072205	193	+	83072104	Promoter (<=1kb)	11	83072052	83075492	3441	1	100506233	ENST00000656330.1	0	RAB30-DT	0.4654304618545795	5.4416984784929605	0.03605446606428214	0.8068322952032213	1.4430409315842099	black		670	613	700	822	776	33.675771999999974	31.155746999999987	33.405380000000015	43.39311100000001	44.09284000000001
L2__chr6_-_159789602	chr6	159789425	159789744	320	-	159789602	Promoter (<=1kb)	6	159778498	159789602	11105	2	6950	ENST00000321394.12	0	TCP1	0.2558033910889442	8.570971753119142	0.002408713645532261	0.12217003393632873	2.6182148270490506	black		6578	5913	6933	7153	6380	330.62572399999976	300.5284749999998	330.85638300000005	377.6045150000001	362.5158479999999
L2__chr11_-_17077664	chr11	17077458	17077807	350	-	17077664	Promoter (<=1kb)	11	17074388	17077667	3280	2	6207	ENST00000525634.6	0	RPS13	0.17727536166328461	10.730965063658417	1.7591410980856024E-4	0.014971929286340599	3.7546993250323597	black		28830	29417	30920	30661	28184	1449.0635260000013	1495.1202790000013	1475.5631210000013	1618.5840789999995	1601.4336119999987
L2__chr1_-_1374791	chr1	1374672	1374815	144	-	1374791	Promoter (<=1kb)	1	1374244	1375144	901	2	54998	ENST00000489799.1	472	AURKAIP1	0.3449645678532127	6.782511107572413	0.011893067402493622	0.38979985837342174	1.9247061197992759	black		1807	1763	1816	2060	1934	90.824064	89.60455	86.663086	108.746723	109.891166
L2__chr7_+_44467842	chr7	44467839	44467886	48	+	44467842	Distal Intergenic	7	44606572	44708230	101659	1	4967	ENST00000439616.6	-138686	OGDH	0.17569146214122194	11.002696822845278	1.6867400813334624E-4	0.014848888716003341	3.7729518349801734	black		34833	35594	37286	37208	33813	1750.788417000001	1809.0665750000005	1779.3611309999997	1964.1980449999992	1921.2771269999994
L2__chr3_+_160399667	chr3	160399601	160399734	134	+	160399667	Promoter (<=1kb)	3	160399638	160402867	3230	1	10051	ENST00000465903.5	0	SMC4	0.43116022016818994	5.752077407938356	0.03033318604655013	0.7326736910835646	1.5180819711675524	black		837	735	944	1091	891	42.06958199999993	37.35640000000002	45.04953700000002	57.593532	50.627215000000014
L2__chr7_-_6706947	chr7	6706781	6707027	247	-	6706947	Promoter (<=1kb)	7	6688433	6706947	18515	2	7559	ENST00000405858.6	0	ZNF12	0.5169265368527671	4.924408648366745	0.05422353380721748	1	1.2658121823851145	black		444	433	452	620	495	22.31647400000001	22.007237999999994	21.57033400000001	32.729597000000005	28.126236
L2__chr1_+_28236152	chr1	28236059	28236240	182	+	28236152	Promoter (<=1kb)	1	28236109	28238105	1997	1	93974	ENST00000497986.5	0	ATP5IF1	0.2377697086309589	8.755750810884788	0.0018828134868829067	0.10180573229582093	2.7251926994360534	black		7363	7129	7707	8018	7262	370.0816769999998	362.3317239999997	367.7931820000001	423.267576	412.6316720000001
L2__chr11_+_1947342	chr11	1947199	1947445	247	+	1947342	Promoter (<=1kb)	11	1947278	1956609	9332	1	6150	ENST00000381519.5	0	MRPL23	0.335579005497615	6.928829937152939	0.01224193960590464	0.3943781004869296	1.9121497673696735	black		2002	1924	2067	2188	2219	100.62521600000001	97.78737900000003	98.64129999999999	115.50380300000003	126.08505800000002
L2__chr17_-_28357524	chr17	28357438	28357655	218	-	28357524	Promoter (<=1kb)	17	28357642	28361177	3536	1	147007	ENST00000555264.6	0	TMEM199	0.3364733067645237	6.893541230789593	0.012564109596689584	0.3983121887617186	1.9008682839075726	black		1896	2093	1844	2149	2152	95.29740400000006	106.37680700000011	87.9993099999999	113.44500400000003	122.27807700000004
L2__chr6_-_31357174	chr6	31357134	31357261	128	-	31357174	Promoter (<=1kb)	6	31353875	31357179	3305	2	3106	ENST00000412585.7	0	HLA-B	0.23420178020753232	8.761017702379498	0.0019244969967920692	0.10301377894386493	2.7156827622922535	black		7472	7210	7616	7877	7427	375.56026599999984	366.4485559999999	363.45047900000026	415.8242360000003	422.00708299999985
L2__chr18_+_80109276	chr18	80109210	80109436	227	+	80109276	Promoter (<=1kb)	18	80109262	80140346	31085	1	22850	ENST00000262198.9	0	ADNP2	0.4876039740695096	5.118720602525016	0.05036287409132099	0.9843400638912865	1.2978894936875958	black		497	460	598	672	600	24.980381000000015	23.379512999999992	28.537741000000008	35.47466200000003	34.092404
L2__chrX_-_56737583	chrX	56737573	56737588	16	-	56737583	Promoter (<=1kb)	23	56737242	56737577	336	2	442454	ENST00000421129.1	0	UQCRBP1	0.21786711068350056	9.257462854876696	0.0012452821494925341	0.07536787191133223	2.9047322372551103	black		10514	10017	11142	11123	10363	528.458341	509.11445399999997	531.718117	587.1795	588.832547
L2__chr19_-_17405591	chr19	17405548	17405667	120	-	17405591	Promoter (<=1kb)	19	17402939	17405575	2637	2	684	ENST00000527220.2	0	BST2	0.6567455252527471	3.78131340186707	0.1089792525233107	1	0.9626561751997096	black		166	145	209	230	248	8.343549	7.36963	9.973893000000004	12.141626	14.091529999999992
L2__chr8_-_108248717	chr8	108248656	108248849	194	-	108248717	Promoter (<=1kb)	8	108162787	108248724	85938	2	3646	ENST00000678042.1	0	EIF3E	0.2949241645691018	8.19331998218196	0.007294301394863553	0.2825414489384966	2.1370162959410948	black		4381	4452	5945	5385	5162	220.1993500000001	226.2730860000001	283.7070810000002	284.27237300000013	293.3082749999999
L2__chr3_-_108222409	chr3	108222319	108222511	193	-	108222409	Promoter (<=1kb)	3	108160812	108222424	61613	2	55081	ENST00000264538.4	0	IFT57	0.4253527224304562	5.73071651593025	0.03307757911629783	0.7726806419886063	1.480466283125124	black		897	792	785	1023	921	45.08531999999996	40.25343000000004	37.461746000000026	54.00383800000002	52.331839
L2__chr11_-_62679073	chr11	62678898	62679134	237	-	62679073	Promoter (<=1kb)	11	62676498	62679055	2558	2	51035	ENST00000294119.6	0	UBXN1	0.3857398660532066	6.093023270681019	0.02333998405030713	0.6095274301882386	1.6318994450715385	black		1037	1038	1185	1284	1200	52.12204499999996	52.75638599999999	56.550533000000044	67.781936	68.18480300000002
L2__chrX_+_150993468	chrX	150993466	150993500	35	+	150993468	Distal Intergenic	23	150985531	150987297	1767	1	3149	ENST00000430118.1	7935	HMGB3	0.38673133651015984	6.157149917720168	0.02366353482452025	0.6132943380797803	1.6259203805822078	black		1184	1039	1187	1279	1318	59.510619999999996	52.80721900000001	56.645971	67.517989	74.88963700000001
L2__chr11_-_93741494	chr11	93741297	93741633	337	-	93741494	Promoter (<=1kb)	11	93741591	93764749	23159	1	28970	ENST00000528288.5	0	C11orf54	0.31323462638715444	7.2869565468631246	0.009837380462207102	0.3402200541669807	2.007120531880071	black		2457	2456	2863	3080	2563	123.49458800000005	124.82629600000007	136.62798799999987	162.59219299999975	145.63137300000008
L2__chr2_+_113627271	chr2	113627186	113627304	119	+	113627271	Promoter (<=1kb)	2	113627229	113643396	16168	1	11159	ENST00000393167.7	0	RABL2A	0.6812347851026626	3.6805464349381087	0.12076157504827191	1	0.9180712312707319	black		137	173	162	222	222	6.885936000000001	8.792727999999997	7.730961000000002	11.719308000000002	12.614188
L2__chr17_-_81891574	chr17	81891221	81891732	512	-	81891574	Promoter (<=1kb)	17	81887835	81891586	3752	2	10189	ENST00000505490.3	0	ALYREF	0.2224339659637027	9.13001454186087	0.0015500782774041633	0.08877114952101692	2.809646369838545	black		9891	9566	9452	10206	9493	497.1448839999996	486.1923529999998	451.0680060000001	538.7713749999997	539.3985780000005
L2__chr11_+_68030690	chr11	68030594	68030817	224	+	68030690	Promoter (<=1kb)	11	68030617	68033730	3114	1	4728	ENST00000432321.6	0	NDUFS8	0.28904954916696185	7.608468053673191	0.006974545056239433	0.27213499611378184	2.156484115797537	black		3271	3150	3385	3623	3369	164.40813800000012	160.09887500000016	161.5388569999998	191.25697699999986	191.428821
L2__chr3_-_61743137	chr3	61743122	61743140	19	-	61743137	Distal Intergenic	3	59751407	61251459	1500053	2	2272	ENST00000468189.5	-491681	FHIT	0.22189704406579477	9.224048783150286	0.0015825768256628949	0.08966812950511253	2.8006351981184396	black		10036	9762	11121	10777	10242	504.43293700000004	496.15406799999994	530.715955	568.914276	581.957246
L2__chr19_-_9818819	chr19	9818761	9818856	96	-	9818819	Promoter (<=1kb)	19	9810267	9818829	8563	2	54850	ENST00000586651.5	0	FBXL12	0.771816940170114	3.4088610461471722	0.15677082838567877	1	0.804734746815949	black		115	102	146	166	196	5.780169000000002	5.184151999999999	6.967408999999999	8.763088	11.136853999999998
L2__chr16_+_90027634	chr16	90027632	90027662	31	+	90027634	Promoter (1-2kb)	16	90029541	90044961	15421	1	2622	ENST00000569558.5	-1879	GAS8	0.6365325006992208	4.021335826793457	0.107403870197537	1	0.9689800689609445	black		198	214	223	308	271	9.951945	10.876559	10.641998000000001	16.259218999999998	15.398401999999997
L2__chr17_-_17384063	chr17	17384036	17384068	33	-	17384063	Distal Intergenic	17	17260398	17281273	20876	2	8533	ENST00000584216.5	-102795	COPS3	0.1798283683242747	11.331177286653544	3.7389603255765533E-4	0.027467176129683756	3.427249143156717	black		44459	43024	47682	47024	42330	2234.613789	2186.696646	2275.4786609999996	2482.381448	2405.21873
L2__chr11_+_68032149	chr11	68032147	68032171	25	+	68032149	Promoter (<=1kb)	11	68032161	68035683	3523	1	4728	ENST00000529645.1	0	NDUFS8	0.3304598982488841	6.905523741888678	0.01391746160898501	0.43140796170816914	1.8564399680112493	black		1932	1875	2101	2240	2093	97.106857	95.296955	100.26384599999996	118.24886	118.925652
L2__chr17_+_83079607	chr17	83079554	83079673	120	+	83079607	Promoter (<=1kb)	17	83079609	83095122	15514	1	284207	ENST00000320095.12	0	METRNL	0.46271066381478565	5.353816197266947	0.04729874172168789	0.954216281854961	1.325150412551751	black		608	625	626	727	767	30.559501	31.76564799999999	29.873951000000005	38.37809100000002	43.58145300000001
L2__chr19_-_5293245	chr19	5293209	5293302	94	-	5293245	Promoter (<=1kb)	19	5273549	5293252	19704	2	5802	ENST00000591760.5	0	PTPRS	0.5603358907886631	4.512247962504068	0.08088836264782841	1	1.0921139555369872	black		318	287	355	416	410	15.983422999999993	14.586781999999998	16.94130000000001	21.960505000000005	23.296477000000003
L2__chr9_+_98045573	chr9	98045518	98045657	140	+	98045573	Distal Intergenic	9	98056732	98083077	26346	1	54187	ENST00000210444.6	-11075	NANS	0.5791801557016847	4.308793686254294	0.08902037733254647	1	1.0505105691964365	black		265	258	291	364	347	13.319517999999999	13.112856999999996	13.887095000000004	19.21544100000001	19.716773
L2__chr9_+_128276291	chr9	128276219	128276323	105	+	128276291	Promoter (<=1kb)	9	128276222	128288990	12769	1	375757	ENST00000608796.6	0	SWI5	0.5132765077746567	4.8334027241911	0.06568532313217929	1	1.1825316592799817	black		412	389	443	548	490	20.708081000000004	19.770935999999995	21.140834	28.928736	27.842129999999997
L2__chr11_+_75562251	chr11	75562081	75562402	322	+	75562251	Promoter (<=1kb)	11	75562137	75566681	4545	1	871	ENST00000526242.1	0	SERPINH1	0.29809568502430683	7.437210100584434	0.009262533380253317	0.3277890550380675	2.0332702139023646	black		2685	2838	3156	3263	2962	134.95439400000012	144.2414630000001	150.61052799999968	172.25270199999983	168.3028230000002
L2__chr6_+_132814568	chr6	132814471	132814891	421	+	132814568	Promoter (<=1kb)	6	132814569	132817564	2996	1	6206	ENST00000230050.4	0	RPS12	0.17209242620830534	12.196867071892843	3.0617781671017614E-4	0.022967648616878847	3.5140262781359883	black		85155	77727	83944	84000	78274	4280.090347999991	3950.4781029999926	4005.972506999994	4434.332295999992	4447.580708000005
L2__chr12_+_69470389	chr12	69470344	69470449	106	+	69470389	Promoter (<=1kb)	12	69470349	69570372	100024	1	10818	ENST00000547219.5	0	FRS2	0.5405585485764055	4.655745623072883	0.07670247076932313	1	1.115190646165748	black		364	341	372	460	455	18.295488000000002	17.331335	17.75257600000001	24.283251000000018	25.853405000000002
L2__chr17_-_47831541	chr17	47831448	47831601	154	-	47831541	Promoter (<=1kb)	17	47823272	47831541	8270	2	124995	ENST00000351111.7	0	MRPL10	0.4085900602505153	5.768828916145136	0.03351294498310733	0.7777339650545954	1.4747874064316664	black		873	799	889	1062	925	43.879028999999974	40.60920400000002	42.42482600000001	56.06263000000001	52.55911800000001
L2__chr4_+_118279388	chr4	118279367	118279411	45	+	118279388	Promoter (<=1kb)	4	118279190	118279320	131	1	677809	ENST00000384096.1	177	SNORA24	0.6848400815396882	3.5901942593485168	0.13394506055437827	1	0.8730732970877254	black		138	115	186	220	193	6.936203	5.84488	8.876285000000001	11.613728	10.966389999999999
L2__chr11_+_64186202	chr11	64185991	64186447	457	+	64186202	Promoter (<=1kb)	11	64186171	64204543	18373	1	10963	ENST00000305218.9	0	STIP1	0.2432985983389509	8.456810065566794	0.0034886666464570043	0.1651032392590362	2.457340526831861	black		6139	5949	5887	6344	6077	308.5605489999991	302.35817099999934	280.93920800000035	334.89767800000044	345.29919099999984
L2__chr6_-_85678733	chr6	85678534	85678761	228	-	85678733	Promoter (<=1kb)	6	85676637	85678748	2112	2	26799	ENST00000663073.1	0	SNORD50A	0.24556720737509885	8.640101754018183	0.0036831631073796444	0.1707784520694256	2.4337790481647916	black		6464	6572	7411	7607	6546	324.89581899999996	334.022179	353.66747200000003	401.5710200000001	371.9480739999999
L2__chr15_+_69452817	chr15	69452729	69453021	293	+	69452817	Promoter (<=1kb)	15	69452814	69455547	2734	1	6176	ENST00000357790.5	0	RPLP1	0.15907735135846657	12.777808132888316	1.7850497740943072E-4	0.014971929286340599	3.7483496695724496	black		127719	118802	124050	124210	117245	6419.456978999988	6038.116745000006	5919.909577000001	6557.004932999998	6661.938819000005
L2__chr6_-_31862817	chr6	31862769	31862955	187	-	31862817	Promoter (<=1kb)	6	31857659	31862796	5138	2	4758	ENST00000495807.1	0	NEU1	0.48858038717360164	5.042860348579805	0.06074846470700836	1	1.216464693494258	black		379	561	526	623	579	19.049423000000004	28.51284599999999	25.10175600000001	32.88796600000001	32.899171
L2__chr1_+_68386402	chr1	68386276	68386584	309	+	68386402	Distal Intergenic	1	68496676	68538627	41952	1	101927220	ENST00000428732.1	-110092	DEPDC1-AS1	0.5857833848615437	4.094581460272261	0.09693563689147032	1	1.013516531927085	black		235	204	247	335	269	11.811642999999991	10.36830399999999	11.787331000000012	17.68454200000001	15.28476699999998
L2__chr17_-_49764131	chr17	49764055	49764279	225	-	49764131	Promoter (<=1kb)	17	49710332	49764131	53800	2	81558	ENST00000240364.7	0	FAM117A	0.6266029613675582	3.975109703784042	0.11309787158748445	1	0.9465455680763882	black		233	202	177	268	286	11.711121999999994	10.266655999999998	8.446791000000003	14.147635000000001	16.250713999999995
L2__chr2_+_20447072	chr2	20447034	20447169	136	+	20447072	Promoter (<=1kb)	2	20447074	20449440	2367	1	388	ENST00000272233.6	0	RHOB	0.5530597521626522	4.47975530772607	0.08501837286815976	1	1.0704872110736912	black		292	290	357	411	393	14.676606	14.739260999999999	17.036741000000003	21.696554	22.330522000000002
L2__chr11_-_67508162	chr11	67508020	67508257	238	-	67508162	Promoter (<=1kb)	11	67506497	67508162	1666	2	10263	ENST00000301488.8	0	CDK2AP2	0.43060848925896267	5.497289808353382	0.042936479270538334	0.8950281354007326	1.3671735699618341	black		696	633	761	890	756	34.982582999999956	32.17224399999999	36.31642200000002	46.98281100000002	42.95643199999999
L2__chr2_-_191014156	chr2	191014002	191014266	265	-	191014156	Promoter (<=1kb)	2	190908460	191014228	105769	2	6772	ENST00000673816.1	0	STAT1	0.32725032206602694	6.866347922446909	0.0159682441546766	0.4711737859712331	1.7967428356372317	black		2029	1855	1859	2168	2041	101.98230000000008	94.28044600000005	88.71513799999994	114.448008	115.97098100000005
L2__chr19_+_49666012	chr19	49665889	49666158	270	+	49666012	Promoter (<=1kb)	19	49665933	49673916	7984	1	83596	ENST00000246784.8	0	BCL2L12	0.34583022961983034	6.527705185320688	0.019995082920691937	0.5433357736510472	1.6990767904839843	black		1417	1402	1685	1759	1579	71.22174200000003	71.256707	80.411516	92.85703100000002	89.71984
L2__chr14_-_20343416	chr14	20343140	20343439	300	-	20343416	Promoter (<=1kb)	14	20343075	20343407	333	2	85495	ENST00000516869.1	0	RPPH1	0.2458303732728559	8.965336490846651	0.004087445092161319	0.18606609026368534	2.3885480682965547	black		8106	8177	9364	9736	8029	407.4265919999999	415.59637100000003	446.86847099999994	513.9602359999999	456.21312499999993
L2__chr19_+_49497494	chr19	49497445	49497555	111	+	49497494	Promoter (<=1kb)	19	49497720	49497806	87	1	84546	ENST00000363660.1	-165	SNORD35B	0.748756392240436	3.3475500152182884	0.16530405688328142	1	0.781716487865923	black		88	127	131	207	137	4.423085000000001	6.45478	6.251580000000001	10.927463999999999	7.7844320000000025
L2__chr1_+_44775544	chr1	44775412	44775689	278	+	44775544	Promoter (<=1kb)	1	44775540	44778779	3240	1	6202	ENST00000396651.8	0	RPS8	0.32386709683292486	6.885150469874631	0.016013743017509074	0.47121102381907914	1.7955071451665068	black		1986	1845	2001	2284	1982	99.82101500000006	93.77219800000002	95.49165599999996	120.57161100000005	112.61856500000006
L2__chr8_+_98045661	chr8	98045603	98045765	163	+	98045661	Exon (ENST00000689912.1/ENST00000689912.1, exon 1 of 1)	8	98032249	98033772	1524	1	4147	ENST00000522135.5	13354	MATN2	0.6389344210796726	3.8835908297100814	0.1255123891157974	1	0.9013134035927718	black		189	172	207	283	236	9.499581999999998	8.741904999999996	9.878450000000003	14.939479000000002	13.409680999999994
L2__chr1_+_43358981	chr1	43358854	43359348	495	+	43358981	Promoter (<=1kb)	1	43358981	43363203	4223	1	991	ENST00000310955.11	0	CDC20	0.24245233452463794	8.383343235594872	0.004274001883365958	0.1929096104305686	2.3691652907972975	black		5746	5598	5745	6045	5753	288.80745099999916	284.51857799999885	274.1626910000008	319.11356200000023	326.88929599999983
L2__chr1_+_151399561	chr1	151399521	151399691	171	+	151399561	Promoter (<=1kb)	1	151399560	151401052	1493	1	5692	ENST00000495288.5	0	PSMB4	0.35514874201027197	6.389691277393547	0.024240534320921207	0.6211429394625325	1.6154578114830567	black		1191	1263	1622	1646	1394	59.86244899999996	64.19202600000003	77.40502899999994	86.89180300000002	79.20801000000002
L2__chr19_+_17719478	chr19	17719414	17719519	106	+	17719478	Promoter (<=1kb)	19	17719480	17724208	4729	1	55201	ENST00000600608.5	0	MAP1S	0.4250869579610361	5.529115174327726	0.04560183293370476	0.9377427112158747	1.3410177008225066	black		721	734	682	822	853	36.23914699999998	37.30557700000001	32.546381000000004	43.39311000000002	48.46803000000003
L2__chr12_-_6970623	chr12	6970226	6970778	553	-	6970623	Promoter (<=1kb)	12	6965327	6970664	5338	2	11331	ENST00000535923.6	0	PHB2	0.24071824160577435	8.636985316194052	0.004294555844729165	0.19301944665846021	2.36708174548995	black		6235	6831	7361	7418	6667	313.3857259999997	347.18585599999955	351.2813850000001	391.59378199999986	378.82338199999975
L2__chr16_-_2682369	chr16	2682306	2682430	125	-	2682369	Promoter (<=1kb)	16	2660349	2682369	22021	2	100507321	ENST00000663379.1	0	ERVK13-1	0.7262260886569697	3.368188729391143	0.16530405688328142	1	0.781716487865923	black		124	108	123	200	147	6.232529000000002	5.489101999999999	5.869804999999998	10.557937000000003	8.35264
L2__chr2_+_55232687	chr2	55232539	55232808	270	+	55232687	Promoter (<=1kb)	2	55175669	55232563	56895	2	130162	ENST00000406076.5	0	CLHC1	0.15668708325456937	11.06129090556192	2.4014118259822154E-4	0.018536115050987362	3.6195333549722957	black		37203	37224	38357	38478	34932	1869.9101750000002	1891.9113920000004	1830.4713580000005	2031.2409299999995	1984.859459999999
L2__chr2_-_218671979	chr2	218671913	218672033	121	-	218671979	Promoter (<=1kb)	2	218663892	218671977	8086	2	64320	ENST00000473034.5	0	RNF25	0.43137072803179816	5.453995918650391	0.04907194726283112	0.9697854958138722	1.309166708093611	black		650	687	684	844	750	32.67052199999999	34.91680000000001	32.641826	44.554480000000005	42.61550100000001
L2__chr4_+_118278756	chr4	118278663	118279140	478	+	118278756	Promoter (<=1kb)	4	118278705	118279827	1123	1	100093630	ENST00000602520.6	0	SNHG8	0.24328031770630654	8.608605029912338	0.004820720984419209	0.21219140465303066	2.3168880040560387	black		6123	6590	7304	7338	6489	307.75635199999977	334.93702299999876	348.5612320000007	387.37061300000033	368.70931300000024
L2__chr12_+_57745037	chr12	57744929	57745094	166	+	57745037	Promoter (<=1kb)	12	57745023	57750211	5189	1	6302	ENST00000547992.5	0	TSPAN31	0.6584638971156171	3.7987149109973215	0.13946024688989764	1	0.8555495702882404	black		184	153	189	259	228	9.248269000000002	7.776227999999997	9.019455	13.672528000000005	12.955115999999995
L2__chr19_+_35651230	chr19	35651224	35651302	79	+	35651230	Promoter (<=1kb)	19	35651245	35658778	7534	1	1340	ENST00000590618.1	0	COX6B1	0.43534222801131534	5.31884526972371	0.051794519620302445	0.9940814828747058	1.285716190536159	black		618	569	643	793	655	31.06213	28.919448999999997	30.685223000000004	41.86220900000001	37.217538999999995
L2__chr5_+_14143340	chr5	14143207	14143884	678	+	14143340	Promoter (<=1kb)	5	14143342	14510204	366863	1	7204	ENST00000344204.9	0	TRIO	0.48405883674190503	4.988107743128237	0.06997762858183901	1	1.1550407790762054	black		478	501	427	595	557	24.025389000000033	25.463335999999963	20.37728600000002	31.40986900000005	31.64912499999999
L2__chr14_+_75985781	chr14	75985727	75985831	105	+	75985781	Promoter (<=1kb)	14	75985753	76083741	97989	1	112752	ENST00000679083.1	0	IFT43	0.4374090926715086	5.374557982926921	0.052778728809175696	1	1.2775410740971889	black		645	623	635	749	755	32.41920899999999	31.66399999999999	30.303449999999998	39.53946500000001	42.899604000000004
L2__chr12_+_54280724	chr12	54280660	54280825	166	+	54280724	Promoter (<=1kb)	12	54280663	54285229	4567	1	3178	ENST00000677375.1	0	HNRNPA1	0.2999695030581584	7.249162776570366	0.013810745427904293	0.43015222309367407	1.8597828799667262	black		2545	2285	2773	2709	2739	127.91767399999999	116.13521800000004	132.3330079999999	143.00721599999994	155.63180800000006
L2__chrX_-_49043355	chrX	49043193	49043532	340	-	49043355	Promoter (<=1kb)	23	49028726	49043357	14632	2	7030	ENST00000315869.8	0	TFE3	0.4545074978950956	5.131522106033235	0.05952837161082364	1	1.2252759973425231	black		504	549	529	690	580	25.33221500000001	27.90294199999999	25.24492500000001	36.424881000000035	32.955998
L2__chr1_+_111449453	chr1	111449381	111449588	208	+	111449453	Promoter (<=1kb)	1	111449464	111462773	13310	1	515	ENST00000369722.8	0	ATP5PB	0.24177126899295315	8.321197268210156	0.005037147486580808	0.21548471898417176	2.2978153329083266	black		5370	5275	5734	5870	5430	269.9088119999998	268.1020959999999	273.6377410000002	309.87535800000006	308.53621799999985
L2__chr1_-_45686522	chr1	45686447	45686663	217	-	45686522	Promoter (<=1kb)	1	45627304	45686533	59230	2	60313	ENST00000355105.8	0	GPBP1L1	0.46337999622410064	5.177230970059601	0.0637905196265298	1	1.195243860147464	black		542	512	580	689	627	27.242186000000007	26.022415999999996	27.67874400000001	36.37208700000002	35.62655900000001
L2__chr17_+_16381900	chr17	16381897	16382293	397	+	16381900	Promoter (<=1kb)	17	16381465	16382742	1278	1	7314	ENST00000614404.1	432	UBB	0.6437769300258394	3.803617550418149	0.13946024688989764	1	0.8555495702882404	black		178	159	194	252	234	8.946682999999998	8.081176999999991	9.258066000000008	13.303008000000002	13.296044999999983
L2__chr11_+_20363712	chr11	20363669	20363913	245	+	20363712	Promoter (<=1kb)	11	20363685	20367625	3941	1	10553	ENST00000530266.5	0	HTATIP2	0.39131368141854944	5.85213739325147	0.03919286457497353	0.8451060596206842	1.4067929931271823	black		886	935	911	1001	1087	44.53243199999992	47.52140800000004	43.47471500000003	52.84246300000002	61.76406800000001
L2__chr19_+_47256523	chr19	47256491	47256585	95	+	47256523	Promoter (<=1kb)	19	47256523	47273701	17179	1	26093	ENST00000643617.1	0	CCDC9	0.535289290233798	4.4197448663561785	0.09397252678201952	1	1.0269990954524661	black		301	306	292	407	357	15.128963999999995	15.552460000000002	13.934817000000004	21.485398000000007	20.28498299999999
L2__chrX_+_74173860	chrX	74173854	74173871	18	+	74173860	Distal Intergenic	23	74218549	74218618	70	1	100500807	ENST00000637743.1	-44678	MIR374C	0.24169761723934294	8.32116710338867	0.005419188900650687	0.22906825464179018	2.266065710201788	black		5350	5210	5824	5922	5381	268.903569	264.7984740000001	277.93271699999997	312.62042799999995	305.751998
L2__chr4_-_781849	chr4	781770	781883	114	-	781849	Promoter (<=1kb)	4	760202	781849	21648	2	100129917	ENST00000660016.1	0	PCGF3-AS1	0.6758081768767961	3.715979433968454	0.15517179105109957	1	0.8091872270491236	black		156	154	178	250	208	7.840923000000002	7.827052000000001	8.494514	13.197419000000004	11.818700999999997
L2__chr4_+_189940870	chr4	189940803	189941028	226	+	189940870	Promoter (<=1kb)	4	189940870	189961884	21015	1	2483	ENST00000524583.5	0	FRG1	0.44037127277339105	5.212264502173448	0.05817598206398	1	1.2352562766898363	black		529	562	598	701	638	26.588778000000012	28.563664999999983	28.537740000000017	37.00556000000003	36.251595000000016
L2__chr11_-_18322130	chr11	18322045	18322266	222	-	18322130	Promoter (<=1kb)	11	18278668	18322174	43507	2	11234	ENST00000396253.7	0	HPS5	0.4938552478949023	4.742598036845921	0.07971311721456627	1	1.0984702072718358	black		363	419	385	500	462	18.245228	21.29568799999999	18.37296100000001	26.39484100000003	26.251152
L2__chr19_+_39972143	chr19	39972125	39972215	91	+	39972143	Promoter (<=1kb)	19	39971192	39980061	8870	1	5704	ENST00000596386.1	933	PSMC4	0.43312285218804963	5.411663691311592	0.056096873458969784	1	1.2510613433312814	black		669	623	667	812	734	33.62551099999998	31.664001	31.830550000000002	42.86521400000001	41.706369
L2__chr7_+_143381345	chr7	143381265	143381489	225	+	143381345	Promoter (<=1kb)	7	143381295	143382925	1631	1	7791	ENST00000449630.5	0	ZYX	0.32462243593855217	6.609050810282711	0.02143987754083031	0.5695201385658964	1.6687776995526602	black		1544	1629	1620	1865	1644	77.605061	82.79398900000005	77.30958599999995	98.45272900000003	93.41317400000003
L2__chr11_+_65919424	chr11	65919190	65919554	365	+	65919424	Promoter (<=1kb)	11	65919274	65921401	2128	1	10589	ENST00000525501.5	0	DRAP1	0.2909963107991753	7.3226771421335854	0.014306050832025151	0.4391586555121957	1.8444802361608177	black		2693	2701	2616	2857	2861	135.35648600000007	137.27843400000006	124.8406649999999	150.82009499999995	162.56393500000007
L2__chr17_-_81239055	chr17	81239000	81239154	155	-	81239055	Promoter (<=1kb)	17	81228277	81239041	10765	2	146705	ENST00000573295.5	0	TEPSIN	0.5081057641486789	4.704976883353527	0.08787914804072075	1	1.0561141620725025	black		411	354	364	490	450	20.657819999999997	17.992059999999995	17.370800000000006	25.86694100000002	25.569304000000002
L2__chr11_-_117098423	chr11	117098362	117098499	138	-	117098423	Promoter (<=1kb)	11	116843402	117098428	255027	2	23387	ENST00000445177.6	0	SIK3	0.47027103399091996	4.964592536988369	0.07336792355771683	1	1.1344937720549322	black		477	426	489	592	535	23.975137000000007	21.651463999999994	23.336043000000004	31.25148900000001	30.399057
L2__chr19_+_12894096	chr19	12894089	12894130	42	+	12894096	Promoter (2-3kb)	19	12891269	12899678	8410	1	2639	ENST00000591043.1	2820	GCDH	0.2526624001216855	8.07471360984572	0.007742328946833969	0.29559601412786896	2.111128380839337	black		4322	4474	4954	4962	4592	217.23387100000008	227.391241	236.41460899999996	261.94234299999994	260.92049399999996
L2__chr17_-_19446875	chr17	19446857	19446880	24	-	19446875	Intron (ENST00000658570.1/105371574, intron 1 of 3)	17	19417804	19453603	35800	2	105371574	ENST00000627753.1	6746	LOC105371574	0.20036585214641667	13.160205594634164	0.002250055440067356	0.11467746673491616	2.647806780991437	black		153732	150046	173866	170550	149724	7726.931490999999	7626.094389999999	8297.226896	9003.27824	8507.417169999999
L2__chr5_+_108924603	chr5	108924532	108924667	136	+	108924603	Promoter (<=1kb)	5	108924606	109187578	262973	1	2241	ENST00000618353.1	0	FER	0.6733858698687623	3.6537403356075973	0.16377329067345733	1	0.7857569246693962	black		172	135	156	231	203	8.645119000000001	6.861377999999999	7.44463	12.194413000000003	11.534597999999994
L2__chr17_-_51260073	chr17	51259989	51260185	197	-	51260073	Promoter (<=1kb)	17	51177425	51260049	82625	2	54799	ENST00000586178.6	0	MBTD1	0.5175895766965174	4.532210374822161	0.09821293506891778	1	1.007831309981841	black		340	332	314	431	396	17.089192	16.873908999999998	14.984702000000006	22.752353000000024	22.500985999999997
L2__chr7_+_2835618	chr7	2835606	2835631	26	+	2835618	Exon (ENST00000438379.1/ENST00000438379.1, exon 1 of 1)	7	2944035	2947091	3057	1	101927256	ENST00000423194.1	-108404	CARD11-AS1	0.25221377266292944	7.974097932543737	0.008562644335639589	0.31064105351367294	2.0673920947820292	black		4257	4278	4265	4631	4273	213.96682000000007	217.42953300000002	203.53417399999998	244.46896199999998	242.794701
L2__chr8_-_124539078	chr8	124538877	124539162	286	-	124539078	Promoter (<=1kb)	8	124539101	124580648	41548	1	105375740	ENST00000606244.2	0	LOC105375740	0.2772489304896649	7.433849092245561	0.013361301237263638	0.4198365214729566	1.874151244506862	black		2946	2869	2885	3109	3043	148.07287200000007	145.81704400000004	137.67786799999993	164.12308799999997	172.905288
L2__chrX_+_119468444	chrX	119468359	119468609	251	+	119468444	Promoter (<=1kb)	23	119468444	119471396	2953	1	292	ENST00000317881.9	0	SLC25A5	0.26305365237658856	7.948833087187455	0.010813041858507304	0.36220289898371005	1.9660521158033546	black		3934	3802	4834	4618	4171	197.73207600000015	193.2368060000001	230.68797699999982	243.78269899999992	236.99899399999998
L2__chr21_+_8988149	chr21	8988093	8988167	75	+	8988149	Promoter (1-2kb)	21	8986999	8987178	180	1	103504731	ENST00000581792.1	1094	MIR3648-2	0.5711706024147921	4.081020166025936	0.12746333585808495	1	0.8946147197350098	black		251	189	242	352	244	12.615848	9.605930999999998	11.548718000000003	18.581967000000006	13.864243999999996
L2__chr17_-_38853735	chr17	38853375	38853853	479	-	38853735	Promoter (<=1kb)	17	38850684	38853764	3081	2	109617002	ENST00000577760.1	0	SNORA21B	0.32465993669841803	8.867116621602252	0.027262420276411698	0.6800920393075817	1.5644355914202164	black		6418	6885	10149	9359	7753	322.5837479999998	349.93040699999955	484.3302210000002	494.05853099999996	440.53062599999987
L2__chr11_+_308131	chr11	308038	308270	233	+	308131	Promoter (<=1kb)	11	308106	309397	1292	1	10581	ENST00000399817.9	0	IFITM2	0.2783296722606749	7.389337674150681	0.015466133242598963	0.4627675598319218	1.8106182526426315	black		2745	2828	2859	3026	2940	137.9701410000001	143.7332140000001	136.4371009999999	159.74153899999976	167.05276000000012
L2__chr13_-_31161945	chr13	31161756	31162058	303	-	31161945	Promoter (<=1kb)	13	31134973	31161904	26932	2	10808	ENST00000320027.10	0	HSPH1	0.26657812020232374	7.596044480873996	0.013106030555811908	0.4141328288361582	1.8825288238508833	black		3105	3142	3549	3646	3231	156.06458100000023	159.69227100000023	169.3652589999997	192.4711449999997	183.58756900000003
L2__chr12_-_76084685	chr12	76084500	76084823	324	-	76084685	Promoter (<=1kb)	12	76036585	76084685	48101	2	4673	ENST00000618691.5	0	NAP1L1	0.3104915288038262	7.109784788921068	0.024247320962562345	0.6211429394625325	1.6153362387297387	black		1936	2037	2917	2601	2368	97.3078920000001	103.53060400000004	139.20497699999981	137.30593299999987	134.55134200000012
L2__chr11_+_35139169	chr11	35138968	35139335	368	+	35139169	Promoter (<=1kb)	11	35139170	35229468	90299	1	960	ENST00000415148.6	0	CD44	0.2537825991935255	8.650483705054008	0.010610736759388983	0.3576509996215534	1.974254459696374	black		6244	6251	8080	7433	6854	313.8380989999996	317.70733299999944	385.59347400000036	392.38562700000017	389.44884500000006
L2__chr11_+_124673902	chr11	124673880	124673973	94	+	124673902	Promoter (<=1kb)	11	124673904	124697518	23615	1	53340	ENST00000227135.7	0	SPA17	0.6736091782104587	3.548331038402834	0.18266739828197523	1	0.7383389568054296	black		167	119	137	197	199	8.393808	6.048175999999999	6.5379130000000005	10.399564	11.307315999999997
L2__chr9_+_130579577	chr9	130579484	130579677	194	+	130579577	Promoter (<=1kb)	9	130579577	130638352	58776	1	8939	ENST00000319725.10	0	FUBP3	0.3301327038414158	6.417773905798197	0.03162429678475681	0.7536062849020796	1.4999791229195323	black		1365	1386	1427	1536	1527	68.60809800000003	70.4435010000001	68.09924699999988	81.08494000000007	86.76516500000004
L2__chr20_-_38435328	chr20	38435137	38435417	281	-	38435328	Promoter (<=1kb)	20	38419638	38435381	15744	2	388796	ENST00000654008.2	0	SNHG17	0.4439409270020003	5.103518558000381	0.0767495067134835	1	1.114924407151109	black		444	456	663	658	580	22.316474999999997	23.176211999999992	31.639668000000018	34.735606999999995	32.955996000000006
L2__chr2_+_85595746	chr2	85595638	85595808	171	+	85595746	Promoter (<=1kb)	2	85595725	85597016	1292	1	51255	ENST00000461845.1	0	RNF181	0.2739660821425868	7.412288008998352	0.015750890042600173	0.4660513353716029	1.802694900308127	black		2823	2845	2913	3162	2897	141.89061000000007	144.59724300000005	139.0140819999999	166.92093899999998	164.60947099999993
L2__chr11_+_20364235	chr11	20364216	20364358	143	+	20364235	Promoter (<=1kb)	11	20364180	20383616	19437	1	10553	ENST00000531058.1	36	HTATIP2	0.5074040797106951	4.603543299915872	0.1069857179913541	1	0.9706741943851962	black		335	371	339	424	444	16.837884	18.856090999999996	16.177746	22.382823000000016	25.228377
L2__chr10_-_86971210	chr10	86971086	86971298	213	-	86971210	Promoter (<=1kb)	10	86965741	86971311	5571	2	100133190	ENST00000609111.1	225	ADIRF-AS1	0.6667879785496531	3.5696276682629002	0.18266739828197523	1	0.7383389568054296	black		140	144	148	196	206	7.036724000000001	7.318800999999996	7.062854	10.346780000000003	11.705060999999988
L2__chr1_-_155172892	chr1	155172766	155173382	617	-	155172892	Promoter (<=1kb)	1	155169408	155172777	3370	2	200185	ENST00000463527.5	0	KRTCAP2	0.24120562490492237	8.173177245089297	0.009165353174160533	0.3265195384988561	2.037850795444388	black		4823	4654	5304	5478	4723	242.41530000000031	236.53973900000022	253.11730099999951	289.1818240000001	268.36400799999984
L2__chr17_+_47896234	chr17	47896129	47896302	174	+	47896234	Promoter (<=1kb)	17	47896150	47915388	19239	1	6668	ENST00000642065.1	0	SP2	0.5079407783632273	4.463131709902719	0.10854765643753701	1	0.9643795486004666	black		333	323	281	442	342	16.737358000000004	16.416483999999997	13.409875000000003	23.333041000000016	19.43267399999999
L2__chr22_+_46268018	chr22	46267957	46268039	83	+	46268018	Promoter (<=1kb)	22	46267961	46275285	7325	1	55020	ENST00000417709.5	0	TTC38	0.5036462449783358	4.595371240129891	0.1069857179913541	1	0.9706741943851962	black		314	351	377	443	420	15.782375	17.839588999999997	17.991184000000004	23.385825000000008	23.864682000000006
L2__chrX_+_101390983	chrX	101390846	101391118	273	+	101390983	Promoter (<=1kb)	23	101391011	101412297	21287	1	100529097	ENST00000409338.5	0	RPL36A-HNRNPH2	0.276153411687988	7.451246815358998	0.017073142381769924	0.4901970691391192	1.767686537850472	black		2789	2628	3420	3260	2973	140.18167900000014	133.56820600000003	163.20912099999984	172.09432699999985	168.92784200000003
L2__chr20_+_62387317	chr20	62386975	62387418	444	+	62387317	Promoter (<=1kb)	20	62387103	62388520	1418	1	6227	ENST00000343986.9	0	RPS21	0.18051743755656016	12.585132136777471	0.001976773782772559	0.10475917579150895	2.7040430274566005	black		105815	100620	116047	112154	101065	5318.510481000003	5114.015810999995	5537.990696999996	5920.572664000002	5742.580467000004
L2__chr16_+_27550142	chr16	27550087	27550215	129	+	27550142	Promoter (<=1kb)	16	27550133	27574295	24163	1	23247	ENST00000566023.1	0	KATNIP	0.5730245149061595	4.0003305771003745	0.14157148474113151	1	0.8490242132188802	black		192	225	221	272	283	9.650367	11.435632999999997	10.546556000000004	14.358797	16.08025599999999
L2__chr19_+_54102853	chr19	54102736	54102948	213	+	54102853	Promoter (<=1kb)	19	54102821	54108704	5884	1	4696	ENST00000419113.5	0	NDUFA3	0.26023566424886935	7.673029815039122	0.013558328595161323	0.42477445939899533	1.8677938448818037	black		3502	3323	3523	3850	3391	176.01874200000012	168.89161200000007	168.1244839999999	203.24023299999996	192.67887900000005
L2__chr11_+_67584463	chr11	67584385	67584527	143	+	67584463	Promoter (<=1kb)	11	67584464	67586604	2141	1	2950	ENST00000498765.5	0	GSTP1	0.54206178813617	4.244578484832345	0.1275277447572859	1	0.8943953204522126	black		207	240	340	366	303	10.404302	12.198008999999995	16.225468000000003	19.321024000000016	17.216663
L2__chr17_-_14705575	chr17	14705536	14705579	44	-	14705575	Distal Intergenic	17	15105237	15106187	951	2	94151	ENST00000579752.1	400651	CDRT8	0.13865535798581927	11.988991360349294	3.346317647470267E-4	0.02475345526448145	3.4754328362380047	black		70450	71826	73476	72555	66121	3540.9825130000004	3650.5595309999994	3506.4189879999994	3830.1545140000003	3757.0391569999997
L2__chr6_-_43059405	chr6	43059347	43059496	150	-	43059405	Promoter (<=1kb)	6	43054029	43059434	5406	2	51069	ENST00000388752.8	0	MRPL2	0.3450797658282658	6.135810008862599	0.040286916295418945	0.8642785305262474	1.3948359737914935	black		1133	1041	1231	1246	1272	56.94723899999996	52.908866000000025	58.74574300000005	65.77593200000005	72.27589
L2__chr17_-_82098236	chr17	82098119	82098455	337	-	82098236	Promoter (<=1kb)	17	82078338	82098236	19899	2	2194	ENST00000306749.4	0	FASN	0.26439964175388814	8.203274126134906	0.015190282929166323	0.4557940669337456	1.8184341370370565	black		4331	4720	5964	5462	5040	217.68622200000027	239.89419300000023	284.6138010000006	288.33718400000015	286.37616100000025
L2__chr11_+_46381711	chr11	46381589	46382227	639	+	46381711	Promoter (<=1kb)	11	46381669	46383801	2133	1	4192	ENST00000395566.9	0	MDK	0.2158255574834729	8.777055593947798	0.006425575502831093	0.25731289569983756	2.1920879689288437	black		7221	7802	7639	7619	7726	362.9444009999986	396.53696399999865	364.548092000001	402.20450800000026	438.99646999999976
L2__chr14_+_22829885	chr14	22829854	22830119	266	+	22829885	Promoter (<=1kb)	14	22829879	22832078	2200	1	122704	ENST00000557543.5	0	MRPL52	0.22676653180318107	8.467511007177622	0.008219333870634758	0.30828290278169523	2.085163378084054	black		6066	5630	6535	6512	5932	304.8914079999996	286.14498499999985	311.86303400000037	343.76633200000015	337.0601880000002
L2__chr6_-_32190178	chr6	32190170	32190328	159	-	32190178	Promoter (<=1kb)	6	32184733	32190202	5470	2	5089	ENST00000375050.6	0	PBX2	0.39911646210784585	5.471330602992186	0.0656295589232776	1	1.1829005144971578	black		696	633	742	803	789	34.982588999999955	32.172245	35.40970400000001	42.390110000000035	44.831509000000004
L2__chr17_-_46722240	chr17	46722183	46722242	60	-	46722240	Distal Intergenic	17	46762506	46818692	56187	2	7473	ENST00000225512.6	96509	WNT3	0.4388004714053732	5.073711333974551	0.08421526471320269	1	1.0746091818986827	black		479	540	504	647	562	24.075666000000002	27.445523	24.05187	34.154919	31.933216
L2__chr22_-_50783622	chr22	50783599	50783718	120	-	50783622	Promoter (<=1kb)	22	50767501	50783662	16162	2	11158	ENST00000435118.5	0	RABL2B	0.45063997097539943	4.961429327862151	0.0907312633705211	1	1.0422430418282653	black		443	483	470	583	533	22.266217000000008	24.548491999999992	22.429326999999997	30.77638100000001	30.285418999999997
L2__chr1_-_151327657	chr1	151327562	151327721	160	-	151327657	Promoter (<=1kb)	1	151291797	151327715	35919	2	5298	ENST00000368874.8	0	PI4KB	0.6004796755697264	3.870446732945025	0.1661292052083285	1	0.7795540126667726	black		189	181	199	268	238	9.499576	9.199326999999995	9.496676	14.147633000000003	13.52332199999999
L2__chr2_+_206159893	chr2	206159786	206160242	457	+	206159893	Promoter (<=1kb)	2	206159895	206162928	3034	1	1933	ENST00000392222.7	0	EEF1B2	0.26131800884894624	7.642887319730338	0.016231918090769758	0.47393976653484676	1.7896301574986424	black		3369	2985	3794	3789	3305	169.33384700000022	151.7127460000002	181.05713499999962	200.02006799999958	187.79230500000003
L2__chr10_-_73744265	chr10	73744242	73744358	117	-	73744265	Distal Intergenic	10	73699151	73730487	31337	2	729096	ENST00000580790.1	-13871	BMS1P4	0.4068870476733544	5.383466485046758	0.07096060910037306	1	1.148982665332536	black		519	581	845	835	668	26.086153	29.529343999999988	40.32506500000003	44.07937500000003	37.956206000000016
L2__chr5_-_150449736	chr5	150449350	150449803	454	-	150449736	Promoter (<=1kb)	5	150442635	150449696	7062	2	6208	ENST00000401695.8	0	RPS14	0.14993768364309748	11.129583534068253	7.633774153020967E-4	0.05114148570942097	3.117260692899843	black		39649	39640	39151	39461	37255	1992.851873	2014.7046860000005	1868.3626060000015	2083.133183000001	2116.853873000002
L2__chr20_-_35411973	chr20	35411931	35412137	207	-	35411973	Promoter (<=1kb)	20	35302566	35411958	109393	2	55245	ENST00000457259.5	0	UQCC1	0.39741755601811735	5.455761369137717	0.06857112913795098	1	1.163858699093121	black		707	622	719	779	793	35.53547699999996	31.61317399999999	34.31209300000001	41.12315600000003	45.058794
L2__chr22_+_32039463	chr22	32039461	32039475	15	+	32039463	Distal Intergenic	22	32043261	32113029	69769	1	6523	ENST00000266088.9	-3786	SLC5A1	0.1615336876991061	11.08218030387948	0.0013724900678940071	0.08213350675958969	2.862490789664343	black		37330	36933	40061	39441	35204	1876.2935000000002	1877.1213100000007	1911.7895790000005	2082.0773800000006	2000.3146749999999
L2__chrX_+_101623149	chrX	101623090	101623247	158	+	101623149	Promoter (<=1kb)	23	101623127	101625262	2136	1	51566	ENST00000491568.6	0	ARMCX3	0.44353100870572193	4.962182542029199	0.0907312633705211	1	1.0422430418282653	black		493	445	462	572	541	24.779332	22.617138999999995	22.047550000000005	30.195694000000003	30.739985000000004
L2__chr22_+_25448103	chr22	25448017	25448178	162	+	25448103	Promoter (<=1kb)	22	25448080	25461678	13599	1	1416	ENST00000382734.10	0	CRYBB2P1	0.4241599003232658	5.154395293526433	0.08176981722908996	1	1.0874069729766016	black		570	505	551	663	612	28.649539000000008	25.66664099999999	26.29480600000001	34.99955200000001	34.77424800000001
L2__chr17_+_50719601	chr17	50719519	50719803	285	+	50719601	Promoter (<=1kb)	17	50719565	50737360	17796	1	51747	ENST00000625349.2	0	LUC7L3	0.26740544285737256	7.40983651740046	0.019007561195964834	0.5258923165179673	1.7210736026022475	black		2843	2756	2989	3132	2900	142.89585300000013	140.0738130000001	142.6409589999998	165.33725199999984	164.7799340000002
L2__chr3_+_197950933	chr3	197950845	197950974	130	+	197950933	Promoter (<=1kb)	3	197950954	197955817	4864	1	6165	ENST00000439255.1	0	RPL35A	0.38860761710477776	5.472050346874427	0.0656295589232776	1	1.1829005144971578	black		676	670	732	849	741	33.97734499999998	34.05277700000002	34.93247900000001	44.81843100000002	42.104115
L2__chr1_-_234373344	chr1	234373267	234373427	161	-	234373344	Promoter (<=1kb)	1	234372810	234373420	611	2	101927765	ENST00000692579.1	0	COA6-AS1	0.5892923033954419	3.8644323238119136	0.1661292052083285	1	0.7795540126667726	black		182	208	177	244	256	9.147739000000001	10.571602999999994	8.446793000000001	12.880681000000001	14.546096999999989
L2__chr19_+_45039054	chr19	45039017	45039118	102	+	45039054	Promoter (<=1kb)	19	45039045	45070956	31912	1	11129	ENST00000221455.8	0	CLASRP	0.4171352061218642	5.231342418363648	0.07926089733924098	1	1.1009410151802959	black		548	566	612	673	671	27.54376300000001	28.766972999999997	29.205845000000007	35.52745200000002	38.126667000000005
L2__chr19_+_35718006	chr19	35717928	35718047	120	+	35718006	Promoter (<=1kb)	19	35717973	35738880	20908	1	9757	ENST00000673918.2	0	KMT2B	0.5105307602371362	4.377596273233178	0.12630463591570518	1	0.8985807087031048	black		334	302	239	406	328	16.787619	15.349160999999999	11.405552	21.432607000000015	18.637179
L2__chr3_-_49029398	chr3	49029251	49029483	233	-	49029398	Promoter (<=1kb)	3	49024325	49029398	5074	2	3615	ENST00000326739.9	0	IMPDH2	0.22839719529346153	8.225236823693344	0.00982882577747805	0.3402200541669807	2.007498363024655	black		5061	5042	5270	5484	5030	254.37774300000015	256.25986300000017	251.49475099999987	289.49855900000017	285.80794399999974
L2__chr19_+_58278953	chr19	58278924	58279023	100	+	58278953	Promoter (<=1kb)	19	58278966	58315197	36232	1	108903150	ENST00000591325.1	0	ZNF8-ERVK3-1	0.5877246028840861	3.875774484624669	0.1661292052083285	1	0.7795540126667726	black		204	172	198	241	263	10.253516999999999	8.741905999999998	9.448951000000003	12.722312000000002	14.943836999999993
L2__chr19_-_36014207	chr19	36014150	36014296	147	-	36014207	Promoter (<=1kb)	19	36008638	36014235	5598	2	84964	ENST00000473572.2	0	ALKBH6	0.42771982219327	5.1254932359077525	0.08561230142255373	1	1.0674638281254731	black		526	531	532	654	596	26.437996000000005	26.98809299999998	25.388087000000017	34.52444500000001	33.86511900000001
L2__chr1_+_631072	chr1	630991	632411	1421	+	631072	Promoter (<=1kb)	1	627377	631150	3774	2	101928626	ENST00000452176.2	0	LOC101928626	0.26752716794880427	7.645377669415512	0.019780895311098095	0.5402720432149152	1.7037540555158925	black		3546	3220	3358	4113	3031	178.2302250000009	163.65660100000122	160.2503939999986	217.1239569999989	172.2234930000009
L2__chr10_-_104269000	chr10	104268881	104269066	186	-	104269000	Promoter (<=1kb)	10	104268336	104268405	70	2	100616323	ENST00000583050.2	-661	MIR4482	0.6596902333844441	3.443151654097605	0.20413518724683938	1	0.6900821285029614	black		119	154	114	179	181	5.981214000000002	7.827050999999997	5.440307	9.449356	10.284545999999995
L2__chr6_+_30720350	chr6	30720153	30720487	335	+	30720350	Promoter (<=1kb)	6	30720352	30725422	5071	1	203068	ENST00000327892.13	0	TUBB	0.2165494470076207	9.191962996710451	0.008044589528953938	0.30386867965396225	2.0944961106523547	black		9459	9450	11398	10587	9931	475.4315549999998	480.29664799999955	543.9349460000007	558.8842389999995	564.2860280000004
L2__chr1_-_156751674	chr1	156751371	156751978	608	-	156751674	Promoter (<=1kb)	1	156742109	156751675	9567	2	3068	ENST00000357325.10	0	HDGF	0.23651218412259853	8.04183273505698	0.012254895912614881	0.3943781004869296	1.9116903730915413	black		4431	4409	4653	4864	4417	222.71243700000034	224.08759800000024	222.05031699999978	256.76896499999975	250.976906
L2__chr19_+_13795441	chr19	13795384	13795502	119	+	13795441	Promoter (<=1kb)	19	13795443	13832254	36812	1	65249	ENST00000590508.6	0	ZSWIM4	0.6318499703493428	3.481466927647458	0.19305299895264083	1	0.7143234475055257	black		158	104	144	204	166	7.941449000000001	5.285803	6.871964000000001	10.769094999999998	9.432232999999997
L2__chr14_-_21269427	chr14	21269392	21269499	108	-	21269427	Promoter (<=1kb)	14	21209136	21269494	60359	2	3183	ENST00000336053.10	0	HNRNPC	0.1995088713206038	9.597220403889448	0.00549800002704406	0.23056967042548554	2.2597952623563033	black		12579	12974	14800	13796	13207	632.2500899999997	659.404105	706.2850640000001	728.2862909999997	750.4305230000004
L2__chr19_+_38931273	chr19	38931272	38931303	32	+	38931273	Promoter (<=1kb)	19	38930999	38933020	2022	1	6183	ENST00000402029.3	273	MRPS12	0.44900638107261176	4.908732888431765	0.09972320572134757	1	1.0012037690299356	black		455	422	467	542	529	22.869366000000003	21.448168	22.286157000000003	28.612002	30.058132999999998
L2__chr17_-_39730532	chr17	39730381	39730575	195	-	39730532	Promoter (<=1kb)	17	39728510	39730532	2023	2	84299	ENST00000394231.8	0	MIEN1	0.39383804868235905	5.494172973025434	0.07221187909415316	1	1.141391353667493	black		662	766	676	779	834	33.273667999999994	38.93197400000002	32.260055000000015	41.12315700000001	47.38844
L2__chr10_+_3067546	chr10	3067432	3067680	249	+	3067546	Promoter (<=1kb)	10	3067548	3136802	69255	1	5214	ENST00000381125.9	0	PFKP	0.2471437458602761	7.788474805300918	0.01569057939147362	0.4655600325291839	1.8043610193274031	black		3672	3502	4104	4012	3789	184.56333100000012	177.98929400000006	195.8509449999998	211.7921649999997	215.29350500000012
L2__chr5_+_133052011	chr5	133051886	133052172	287	+	133052011	Promoter (<=1kb)	5	133052013	133106449	54437	1	3308	ENST00000304858.7	0	HSPA4	0.2553211210285575	7.592574689951715	0.018040004590562816	0.5096303431722883	1.7437633562810035	black		3208	3265	3320	3561	3265	161.24160300000005	165.94375800000012	158.43692799999985	187.9840169999999	185.51947900000005
L2__chrX_+_77899466	chrX	77899420	77899556	137	+	77899466	Promoter (<=1kb)	23	77899440	77905385	5946	1	1349	ENST00000373335.4	0	COX7B	0.22016048171123742	8.930660108224457	0.009528070757840002	0.33606956858447584	2.0209950263337	black		7991	7769	9483	9042	8102	401.6464319999998	394.8597539999998	452.5473819999999	477.3242010000001	460.36102499999976
L2__chr1_+_23691780	chr1	23691632	23691917	286	+	23691780	Promoter (<=1kb)	1	23691742	23696417	4676	1	6135	ENST00000374550.8	0	RPL11	0.2723261416200402	7.222222077679891	0.02328777494630707	0.6095274301882386	1.6328720045826968	black		2579	2381	2553	2707	2587	129.62659300000004	121.01442200000004	121.83418199999987	142.90164499999995	146.9950710000002
L2__chr4_-_39458906	chr4	39458396	39459008	613	-	39458906	Promoter (<=1kb)	4	39459004	39462289	3286	1	11019	ENST00000640489.1	0	LIAS	0.24004556515536207	7.934997313266292	0.01427028669413244	0.4391586555121957	1.8455673016976175	black		4324	4085	4089	4550	4077	217.33437400000005	207.6202830000001	195.13512099999986	240.19300800000002	231.65787400000013
L2__chr17_-_81637112	chr17	81636944	81637191	248	-	81637112	Promoter (<=1kb)	17	81556887	81637112	80226	2	55666	ENST00000331134.11	0	NPLOC4	0.29142661279613924	6.923055644310579	0.03059426010794518	0.735643473295332	1.5143600453247312	black		2020	1969	2060	2184	2134	101.52994300000009	100.07450100000003	98.3072509999999	115.29264100000003	121.25530900000003
L2__chr20_-_63499135	chr20	63499056	63499311	256	-	63499135	Promoter (<=1kb)	20	63488013	63499239	11227	2	1917	ENST00000675519.1	0	EEF1A2	0.3929148661183126	5.480202562225778	0.07541684081440449	1	1.1225316639962657	black		662	680	746	812	787	33.273671999999976	34.56101999999999	35.600594000000044	42.86521900000005	44.71787500000001
L2__chr1_-_93909430	chr1	93909065	93909682	618	-	93909430	Promoter (<=1kb)	1	93885199	93909430	24232	2	2730	ENST00000370238.8	0	GCLM	0.33617792394062584	6.155076274827066	0.04893747000173283	0.9697854958138722	1.31035848681685	black		1043	1160	1258	1411	1144	52.423609999999876	58.957038000000104	60.03424500000006	74.48623600000006	65.00285300000004
L2__chr12_+_69585457	chr12	69585360	69585499	140	+	69585457	Promoter (<=1kb)	12	69585426	69588172	2747	1	10576	ENST00000546859.5	0	CCT2	0.22599060680391797	8.225097353490263	0.011410603542492057	0.37888628374579464	1.9426913837814588	black		5216	4916	5251	5390	5107	262.1684060000001	249.8559080000001	250.58802799999992	284.5363250000001	290.183137
L2__chr16_-_27268745	chr16	27268660	27268798	139	-	27268745	Promoter (<=1kb)	16	27224994	27268772	43779	2	197370	ENST00000361439.9	0	NSMCE1	0.3841521265073613	5.495754188566075	0.07221187909415316	1	1.141391353667493	black		709	701	705	834	779	35.63599999999998	35.62835200000001	33.64398700000001	44.02658700000001	44.263303
L2__chr1_-_77979110	chr1	77978882	77979172	291	-	77979110	Promoter (<=1kb)	1	77944055	77979072	35018	2	8880	ENST00000370768.7	0	FUBP1	0.33403659051744994	6.156024658707647	0.04893747000173283	0.9697854958138722	1.31035848681685	black		1113	1039	1318	1317	1231	55.941982999999915	52.80721300000004	62.897557000000035	69.52399900000003	69.94624100000004
L2__chr9_-_33264708	chr9	33264560	33264786	227	-	33264708	Promoter (<=1kb)	9	33252471	33264708	12238	2	573	ENST00000634734.3	0	BAG1	0.3956234694390927	5.462750089004189	0.07876431673948457	1	1.1036704900356482	black		730	651	676	811	770	36.69150499999995	33.087095999999995	32.26005700000002	42.81242600000004	43.75192100000002
L2__chrX_+_48574509	chrX	48574322	48574591	270	+	48574509	Promoter (<=1kb)	23	48574449	48576591	2143	1	5935	ENST00000472897.5	0	RBM3	0.25216496622735557	7.626248286494677	0.018577435430740415	0.5166758282199658	1.731014239489392	black		3253	3142	3656	3635	3345	163.503409	159.6922790000001	174.47149999999993	191.89045500000003	190.06513100000004
L2__chr20_+_63627231	chr20	63627122	63627324	203	+	63627231	Promoter (<=1kb)	20	63627202	63628824	1623	1	100505771	ENST00000449500.2	0	MHENCR	0.6293574014655252	3.4427370749743997	0.20413518724683938	1	0.6900821285029614	black		158	110	124	176	180	7.941447000000002	5.590750999999998	5.917528000000001	9.290986000000002	10.227726999999996
L2__chr19_+_10252212	chr19	10252143	10252340	198	+	10252212	Promoter (<=1kb)	19	10252214	10260055	7842	1	51073	ENST00000253099.11	0	MRPL4	0.24354396656676014	7.7842031052027325	0.016690448096071953	0.4824410807826457	1.777532003462212	black		3821	3635	3784	3912	3849	192.05243200000004	184.74902500000002	180.57991699999982	206.51318799999999	218.70274400000005
L2__chr1_+_161159498	chr1	161159430	161159600	171	+	161159498	Promoter (<=1kb)	1	161159450	161162368	2919	1	27005	ENST00000492950.5	0	USP21	0.5192186892336674	4.130967588898833	0.1490502415376387	1	0.826667315851554	black		249	250	221	294	310	12.515320999999998	12.706256999999995	10.546558000000003	15.520167000000002	17.614408000000005
L2__chr19_-_55407788	chr19	55407662	55407876	215	-	55407788	Promoter (<=1kb)	19	55399745	55407788	8044	2	27338	ENST00000264552.14	0	UBE2S	0.2030927966398379	9.579112235890184	0.007999066016167346	0.30342429140040844	2.096960718971112	black		13025	13759	12939	12901	13753	654.6670909999997	699.3017600000001	617.4744910000003	681.0395409999998	781.4546070000004
L2__chr5_+_112160863	chr5	112160811	112161130	320	+	112160863	Promoter (<=1kb)	5	112160864	112162310	1447	1	114915	ENST00000688370.1	0	EPB41L4A-AS1	0.289231907967965	6.719962982025168	0.03407398490846708	0.7856192364610203	1.4675770732839837	black		1544	1772	1934	1986	1758	77.6050560000001	90.06197200000011	92.29428199999984	104.84029000000002	99.89073400000004
L2__chr22_+_23894381	chr22	23894165	23894917	753	+	23894381	Promoter (<=1kb)	22	23894383	23895223	841	1	4282	ENST00000215754.8	0	MIF	0.12058735191452448	11.91900392231141	3.149823369815922E-4	0.023462880094600843	3.5017137991199334	black		67379	67387	71922	67362	63712	3386.626804000001	3424.9471519999906	3432.259073999992	3556.0177770000178	3620.158190000007
L2__chr19_-_14090826	chr19	14090670	14090882	213	-	14090826	Promoter (<=1kb)	19	14087851	14090751	2901	2	90378	ENST00000533683.7	0	SAMD1	0.5072465638165745	4.2751664599060035	0.1472495710384235	1	0.8319459617083784	black		237	271	305	333	341	11.912166999999998	13.773577999999995	14.55520900000001	17.578970000000005	19.37585199999999
L2__chr2_-_84459280	chr2	84459227	84459332	106	-	84459280	Promoter (<=1kb)	2	84423528	84459280	35753	2	8802	ENST00000393868.7	0	SUCLG1	0.33980724427602493	6.052907818716419	0.05748022562438552	1	1.2404815358190697	black		1058	959	1199	1270	1105	53.17755899999996	48.74121300000003	57.218637000000015	67.04288400000003	62.78683800000004
L2__chr13_+_113815607	chr13	113815535	113815692	158	+	113815607	Promoter (<=1kb)	13	113815630	113845744	30115	1	650669	ENST00000458001.2	0	GAS6-AS1	0.5732844640892215	3.759997314175477	0.1851797148340759	1	0.7324065890262806	black		153	128	247	261	198	7.6901340000000005	6.505602999999998	11.787327000000003	13.778107	11.250492999999997
L2__chr11_-_62573891	chr11	62573695	62574097	403	-	62573891	Promoter (<=1kb)	11	62559596	62573891	14296	2	1937	ENST00000329251.5	0	EEF1G	0.29254576652223296	6.619554447704703	0.03761516948334187	0.8275054663632044	1.424636977031971	black		1572	1530	1783	1860	1632	79.01240400000009	77.76230500000018	85.08827199999976	98.18879600000005	92.73134200000007
L2__chr12_-_113767208	chr12	113767199	113767210	12	-	113767208	Promoter (<=1kb)	12	113737448	113767209	29762	2	100506465	ENST00000551982.1	0	LINC01234	0.49462037144733145	4.4331805339103525	0.14440856646884212	1	0.8404070431943769	black		318	288	316	396	364	15.983426	14.637611999999999	15.080141	20.904709	20.682723
L2__chr3_+_194584012	chr3	194583926	194584067	142	+	194584012	Promoter (<=1kb)	3	194583991	194590250	6260	1	100507297	ENST00000447982.7	0	TMEM44-AS1	0.5097138828317493	4.095669543953602	0.15709316132572793	1	0.8038427205179187	black		245	231	227	295	291	12.314276	11.740580999999997	10.832891	15.572955000000004	16.534813999999997
L2__chr17_+_28467784	chr17	28467775	28467790	16	+	28467784	Distal Intergenic	17	28473293	28497778	24486	1	9058	ENST00000444914.7	-5503	SLC13A2	0.398302299772051	5.280746441676601	0.09680991906740258	1	1.0140801429442474	black		553	618	629	694	690	27.795078	31.409875000000003	30.017117000000002	36.636030999999996	39.206258
L2__chr8_-_144950880	chr8	144950793	144950929	137	-	144950880	Promoter (<=1kb)	8	144930358	144950880	20523	2	7564	ENST00000394909.7	0	ZNF16	0.5855427116500994	3.667826008981732	0.20678500629875532	1	0.6844809545422381	black		183	157	142	229	197	9.198001	7.9795269999999965	6.776521999999999	12.088833000000003	11.193671999999996
L2__chr6_-_26199293	chr6	26199012	26199328	317	-	26199293	Promoter (<=1kb)	6	26198784	26199293	510	2	3013	ENST00000341023.2	0	H2AC7	0.2774749244807189	9.04402662556532	0.036497443423177046	0.8133279651541463	1.4377375559844383	black		7566	8010	11322	10222	8771	380.28492699999987	407.1085879999999	540.3080750000001	539.6160110000001	498.37405299999995
L2__chr19_+_54103113	chr19	54103102	54103153	52	+	54103113	Promoter (<=1kb)	19	54103114	54108726	5613	1	4696	ENST00000422029.6	0	NDUFA3	0.21849886274804034	8.192987029752903	0.015060787907254939	0.45446887475376657	1.8221523073635906	black		5044	4834	5200	5403	4841	253.52328900000003	245.688256	248.15421099999995	285.222587	275.0688379999999
L2__chr5_+_171387851	chr5	171387614	171387910	297	+	171387851	Promoter (<=1kb)	5	171387695	171410884	23190	1	4869	ENST00000676613.1	0	NPM1	0.14939994870326476	10.863259623796147	0.0022091240426979288	0.11423101603309872	2.655779897733469	black		31748	32001	34824	32689	31065	1595.7290530000007	1626.4521910000005	1661.869662000001	1725.6415389999993	1765.1339489999987
L2__chr5_-_160419081	chr5	160419051	160419181	131	-	160419081	Promoter (<=1kb)	5	160401641	160419081	17441	2	10569	ENST00000297151.9	0	SLU7	0.3971852103811175	5.200648716257701	0.10044546849333634	1	0.9980696512774098	black		554	517	629	665	640	27.845336000000007	26.276543999999994	30.01712000000001	35.10513500000001	36.365231
L2__chr1_+_43946964	chr1	43946886	43947038	153	+	43946964	Promoter (<=1kb)	1	43946950	43968022	21073	1	9670	ENST00000372343.8	0	IPO13	0.48415972443146565	4.386080535621776	0.1519102078058274	1	0.8184130421688615	black		283	315	293	380	350	14.224240999999996	16.009883999999996	13.982538000000005	20.060078000000022	19.887234
L2__chr19_+_54201161	chr19	54201047	54201463	417	+	54201161	Promoter (<=1kb)	19	54201133	54207647	6515	1	6203	ENST00000391753.6	0	RPS9	0.4100541065530108	5.106433432840145	0.1089737327700614	1	0.9626781725894211	black		587	468	521	621	602	29.503985000000014	23.786111999999974	24.86315100000002	32.782390000000014	34.206048
L2__chr11_+_112074317	chr11	112074215	112074407	193	+	112074317	Promoter (<=1kb)	11	112069737	112074274	4538	2	120379	ENST00000530641.5	0	PIH1D2	0.515524955078991	4.181077998806221	0.17204713587654263	1	0.7643525528214093	black		264	243	244	354	277	13.269250999999999	12.350478999999996	11.644163000000008	18.687545	15.73932899999999
L2__chr16_-_8963882	chr16	8963643	8964021	379	-	8963882	Promoter (<=1kb)	16	8892097	8963906	71810	2	7874	ENST00000344836.9	0	USP7	0.34730359754141077	5.763012641897131	0.07363643172859	1	1.1329072646836378	black		805	836	962	986	944	40.46117999999995	42.489727000000045	45.908538000000036	52.05062000000003	53.63872100000002
L2__chr17_+_62478824	chr17	62478795	62479039	245	+	62478824	Promoter (<=1kb)	17	62478825	62615481	136657	1	11011	ENST00000346027.10	0	TLK2	0.4269235362248781	4.824725493110663	0.120593805734838	1	0.9186749990305866	black		428	400	443	513	485	21.512274000000005	20.33000799999998	21.140837000000015	27.081107000000024	27.558028000000007
L2__chr3_-_101686682	chr3	101686486	101686852	367	-	101686682	Promoter (<=1kb)	3	101681091	101686712	5622	2	6152	ENST00000464595.1	0	RPL24	0.3629070338935553	5.637634129341011	0.0832931947971463	1	1.0793904797790177	black		685	696	991	891	881	34.42969499999998	35.374217	47.292480000000054	47.03560400000003	50.059019000000035
L2__chr6_-_27838375	chr6	27838021	27838436	416	-	27838375	Promoter (<=1kb)	6	27837880	27838375	496	2	8330	ENST00000618958.2	0	H2AC15	0.23129686133250058	8.616570337313481	0.0203218008335656	0.5480198037446602	1.692037809310044	black		6273	6095	7861	7437	6409	315.29570199999984	309.778625	375.1423649999999	392.5967920000001	364.1636500000001
L2__chr11_-_64185681	chr11	64185639	64185729	91	-	64185681	Exon (ENST00000686810.1/ENST00000686810.1, exon 1 of 1)	11	63998558	64166113	167556	2	28992	ENST00000255681.7	-19616	MACROD1	0.46989327980699547	4.5338071863304075	0.14806196678676994	1	0.8295564859482241	black		343	309	353	400	412	17.239983000000002	15.704934999999997	16.845855000000004	21.11587100000001	23.410114
L2__chr9_-_136439833	chr9	136439696	136439914	219	-	136439833	Promoter (<=1kb)	9	136428619	136439845	11227	2	56623	ENST00000371712.4	0	INPP5E	0.5099670903640501	4.192550222657983	0.17204713587654263	1	0.7643525528214093	black		255	244	261	322	311	12.816893999999994	12.401304999999999	12.455438000000004	16.99827700000001	17.671232999999994
L2__chr1_-_244864483	chr1	244863645	244864627	983	-	244864483	Promoter (<=1kb)	1	244840687	244864531	23845	2	3192	ENST00000649899.1	0	HNRNPU	0.17701232610043433	9.589481141450914	0.006336648644028916	0.25567417180377283	2.198140373068831	black		13207	13648	13485	13229	13364	663.8148120000001	693.6601649999999	643.5307020000004	698.3545739999997	759.351393
L2__chrX_+_101391316	chrX	101391165	101391412	248	+	101391316	Promoter (<=1kb)	23	101391202	101395795	4594	1	6173	ENST00000471855.1	0	RPL36A	0.5476433659828471	3.7338666799598346	0.19563746108445187	1	0.7085479819383006	black		178	169	170	224	219	8.946689	8.589426999999995	8.112737999999998	11.824892000000004	12.44373399999999
L2__chr4_-_82429438	chr4	82429273	82429501	229	-	82429438	Promoter (<=1kb)	4	82424625	82429397	4773	2	9987	ENST00000507721.5	0	HNRNPDL	0.27562556372479713	6.90479624752197	0.0391207387280725	0.8451060596206842	1.4075929529003774	black		1951	1797	2265	2148	2089	98.06183800000002	91.33259600000002	108.09025099999995	113.39221400000001	118.69837600000001
L2__chr17_+_59210022	chr17	59209948	59210156	209	+	59210022	Promoter (<=1kb)	17	59210022	59213127	3106	1	55181	ENST00000580498.5	0	SMG8	0.4490702268779613	4.6749769263662575	0.13692139162098682	1	0.8635286954949833	black		405	346	375	452	446	20.356244999999998	17.585459999999994	17.895739000000006	23.860936000000024	25.342021000000003
L2__chr4_-_46724607	chr4	46724584	46724609	26	-	46724607	Distal Intergenic	4	46734832	46876760	141929	2	170712	ENST00000543208.5	152176	COX7B2	0.4608349108930355	4.426434588707738	0.14440856646884212	1	0.8404070431943769	black		306	278	345	393	354	15.380278	14.129361999999999	16.464077	20.746341	20.114516
L2__chr15_-_64162990	chr15	64162876	64163091	216	-	64162990	Promoter (<=1kb)	15	64155740	64163025	7286	2	5479	ENST00000681397.1	0	PPIB	0.17631816260442057	9.770224609239886	0.006388936275327661	0.2568111290746802	2.194571443596077	black		14435	15011	16352	15236	14924	725.5370019999995	762.9347149999998	780.3495500000004	804.3034109999998	847.9916039999999
L2__chr11_-_6612214	chr11	6611986	6612279	294	-	6612214	Promoter (<=1kb)	11	6606294	6612216	5923	2	6881	ENST00000299424.9	0	TAF10	0.2774716537385138	6.914299426074618	0.04032542524141428	0.8642785305262474	1.3944210441739433	black		1909	1964	2170	2199	2072	95.95081600000003	99.82037700000005	103.55666899999996	116.084488	117.73242600000005
L2__chr7_+_20002722	chr7	20002719	20002734	16	+	20002722	Distal Intergenic	7	20096137	20130475	34339	1	105375181	ENST00000590912.1	-93403	LOC105375181	0.312669546967307	6.229564735445132	0.058379316790342306	1	1.233740991840648	black		1121	1146	1415	1341	1320	56.34409199999998	58.245499	67.526579	70.79094900000001	75.003278
L2__chr5_-_40835210	chr5	40835091	40835377	287	-	40835210	Promoter (<=1kb)	5	40825262	40835222	9961	2	6167	ENST00000274242.10	0	RPL37	0.20957677644792305	9.341031295363955	0.014501058597997846	0.44232714705125353	1.8386002924900147	black		10885	10086	12724	11977	10737	547.105665999999	512.621372	607.2142750000002	632.2618789999995	610.0834820000008
L2__chr8_-_53843270	chr8	53843191	53843314	124	-	53843270	Promoter (<=1kb)	8	53715543	53843245	127703	2	51606	ENST00000359530.7	0	ATP6V1H	0.4154464281141505	4.994184805987889	0.11824186232964323	1	0.9272287386826887	black		426	450	576	580	548	21.41175200000001	22.87126499999999	27.487858000000006	30.61801100000001	31.137728999999993
L2__chr17_-_8152404	chr17	8152352	8152476	125	-	8152404	Promoter (<=1kb)	17	8140472	8152404	11933	2	5187	ENST00000317276.9	0	PER1	0.5218659241039543	3.9714558184254116	0.18427986876541347	1	0.7345221057013043	black		203	202	230	284	250	10.203252999999997	10.266655999999998	10.976056000000003	14.992266999999998	14.205166999999996
L2__chr15_-_43371023	chr15	43370903	43371085	183	-	43371023	Promoter (<=1kb)	15	43358175	43371043	12869	2	146050	ENST00000684362.1	0	ZSCAN29	0.538364430430655	3.9252448428676034	0.1944892465548332	1	0.7111044061172105	black		189	217	201	268	249	9.499580999999997	11.02903	9.592119	14.147636000000004	14.148351999999997
L2__chr12_+_53295540	chr12	53295431	53295662	232	+	53295540	Promoter (<=1kb)	12	53295479	53299439	3961	1	5204	ENST00000550069.2	0	PFDN5	0.20332418564591626	8.4959264296606	0.013140902755033934	0.4141328288361582	1.8813747985462153	black		6257	6239	6201	6437	6129	314.4915119999998	317.09743799999984	295.92389900000023	339.807109	348.2538629999998
L2__chr19_+_34428379	chr19	34428324	34428518	195	+	34428379	Promoter (<=1kb)	19	34428352	34438764	10413	1	10054	ENST00000607361.5	0	UBA2	0.28427493801662646	6.627687497342268	0.04583829945048055	0.9389799341279208	1.3387715025801914	black		1583	1634	1703	1780	1715	79.56529400000007	83.04811500000007	81.2705109999999	93.96561800000003	97.44744600000006
L2__chr4_+_16942670	chr4	16942628	16942714	87	+	16942670	Distal Intergenic	4	16402198	16434242	32045	1	105374505	ENST00000511818.1	540430	LOC105374505	0.534253401625422	3.9256931156721384	0.1944892465548332	1	0.7111044061172105	black		215	182	212	290	228	10.806404999999996	9.250154999999998	10.11706	15.309005999999998	12.955116999999994
L2__chr11_-_1763927	chr11	1763837	1764020	184	-	1763927	Promoter (<=1kb)	11	1734821	1763954	29134	2	1509	ENST00000636615.1	0	CTSD	0.32268499618447577	6.083627091910671	0.06673243760672025	1	1.1756630109230577	black		1035	954	1321	1248	1161	52.021520999999936	48.487087000000045	63.04071800000004	65.88151300000003	65.96879400000002
L2__chr14_-_90331941	chr14	90331873	90332023	151	-	90331941	Promoter (<=1kb)	14	90267860	90331941	64082	2	55051	ENST00000354366.8	0	NRDE2	0.5109058971160989	4.13837837400157	0.18130799658386165	1	0.7415830409367109	black		269	211	248	327	281	13.520567999999995	10.724079999999997	11.835049000000005	17.262225	15.966611999999989
L2__chr7_-_143380963	chr7	143380892	143381025	134	-	143380963	Promoter (<=1kb)	7	143379689	143381030	1342	2	100507507	ENST00000429630.2	138	FAM131B-AS2	0.595650187624516	3.5665076259331485	0.23138973600962803	1	0.6356559094000187	black		157	148	136	204	188	7.891185000000002	7.522103999999996	6.490190000000004	10.769096999999999	10.682292999999996
L2__chr3_+_184314604	chr3	184314445	184314675	231	+	184314604	Promoter (<=1kb)	3	184314495	184335357	20863	1	1981	ENST00000352767.7	0	EIF4G1	0.22471312118655135	7.915599804354762	0.021346941350526304	0.5684690481645155	1.670664343109643	black		4106	4051	4238	4351	4101	206.3771980000001	205.89223400000014	202.2456909999997	229.68785600000004	233.02155000000005
L2__chr12_+_4604949	chr12	4604811	4604994	184	+	4604949	Promoter (<=1kb)	12	4604944	4662643	57700	1	4704	ENST00000536588.1	0	NDUFA9	0.46256890220689606	4.498869035977113	0.1556306064415996	1	0.8079049902410379	black		337	311	332	425	366	16.938405	15.806581999999995	15.843698000000003	22.435617000000004	20.796364999999998
L2__chr7_+_100867385	chr7	100867300	100867661	362	+	100867385	Promoter (<=1kb)	7	100867387	100868141	755	1	7205	ENST00000496260.1	0	TRIP6	0.25470533219719066	7.2365795482920365	0.03453815264832987	0.789485841223197	1.4617008953757507	black		2415	2423	2802	2729	2583	121.3835590000001	123.14906600000018	133.7169529999997	144.06301499999978	146.76778700000034
L2__chr12_+_104265271	chr12	104265266	104265323	58	+	104265271	Exon (ENST00000462885.1/ENST00000462885.1, exon 1 of 1)	12	104251546	104284406	32861	1	7296	ENST00000526006.1	13720	TXNRD1	0.14449801890739492	11.691820385639861	0.002785332894748422	0.13547655705415612	2.555122891796392	black		55993	58949	60348	59112	54000	2814.3397249999985	2996.0854529999992	2879.925053999998	3120.5029790000012	3068.315883000001
L2__chr19_-_50511187	chr19	50511097	50511493	397	-	50511187	Promoter (<=1kb)	19	50505998	50511162	5165	2	126119	ENST00000601423.5	0	JOSD2	0.33599080680478305	5.820893223161827	0.07970743697318591	1	1.09850115557083	black		831	942	947	1000	1002	41.767992999999954	47.877179000000076	45.19271200000005	52.78967900000006	56.93432100000003
L2__chr19_-_16628204	chr19	16628115	16628307	193	-	16628204	Promoter (<=1kb)	19	16479067	16628204	149138	2	9441	ENST00000409035.1	0	MED26	0.4000648506585304	5.13222361317168	0.12027780659080486	1	0.9198145003769385	black		537	508	568	618	623	26.990875000000003	25.819115999999983	27.10608000000001	32.624019000000004	35.399277000000005
L2__chr19_-_1174268	chr19	1174186	1174335	150	-	1174268	Promoter (<=1kb)	19	1107638	1174268	66631	2	22904	ENST00000361757.8	0	SBNO2	0.39007029629669737	5.150266603092833	0.11497490493004259	1	0.9393969408613392	black		510	529	602	639	615	25.633794	26.88644199999999	28.728629000000012	33.732599000000015	34.944717000000004
L2__chr6_-_170584637	chr6	170584328	170584728	401	-	170584637	Promoter (<=1kb)	6	170575295	170584637	9343	2	5134	ENST00000541970.6	0	PDCD2	0.25960228534786833	7.0997784629377	0.03906920482435198	0.8451060596206842	1.4081654278822135	black		2227	2188	2512	2489	2345	111.93423200000001	111.20518800000004	119.87757799999991	131.39349399999992	133.24447200000012
L2__chr2_+_206159623	chr2	206159536	206159740	205	+	206159623	Promoter (<=1kb)	2	206159585	206162928	3344	1	1933	ENST00000236957.9	0	EEF1B2	0.25207224991697386	7.26908964839505	0.03600603811220392	0.8068322952032213	1.4436246631515681	black		2606	2610	2592	2743	2683	130.9836750000001	132.65335900000014	123.6953369999999	144.80206999999987	152.4498560000002
L2__chr16_-_67806560	chr16	67806418	67806611	194	-	67806560	Promoter (<=1kb)	16	67723070	67806560	83491	2	57610	ENST00000317506.8	0	RANBP10	0.48256829144973634	4.307255358344117	0.17706177400402656	1	0.7518751888439467	black		301	243	296	354	332	15.128962999999999	12.350484	14.125704000000002	18.687547000000002	18.864462000000003
L2__chr1_-_25232502	chr1	25232279	25232604	326	-	25232502	Promoter (<=1kb)	1	25222276	25232502	10227	2	25949	ENST00000236273.9	0	SYF2	0.2749455765697866	6.802269464611059	0.04812567885040354	0.9629872842200052	1.3176231313763271	black		1866	1818	1898	2057	1887	93.78953400000005	92.3999240000001	90.57629399999986	108.58835200000007	107.22060000000003
L2__chr6_+_159789988	chr6	159789748	159790028	281	+	159789988	Promoter (<=1kb)	6	159789812	159798313	8502	1	29074	ENST00000476826.5	0	MRPL18	0.31749276902475787	6.026208971749857	0.07241855753659691	1	1.1401501298937	black		1067	1022	1082	1191	1116	53.629916999999956	51.94318300000002	51.635174000000035	62.87250000000002	63.411871000000005
L2__chr7_-_127585577	chr7	127585472	127585640	169	-	127585577	Promoter (<=1kb)	7	127580628	127585596	4969	2	79571	ENST00000321407.3	0	GCC1	0.37858251426797934	5.28962314192989	0.11114613779456821	1	0.9541056239559885	black		614	616	591	697	686	30.861077999999992	31.308220999999996	28.203686000000005	36.79440300000001	38.97898300000002
L2__chr16_-_15056039	chr16	15055929	15056121	193	-	15056039	Promoter (<=1kb)	16	15037854	15056079	18226	2	123803	ENST00000622833.4	0	NTAN1	0.478620814611318	4.3091103532412935	0.17706177400402656	1	0.7518751888439467	black		273	303	264	354	332	13.721611999999995	15.399981999999996	12.598602000000005	18.687544000000006	18.864468999999993
L2__chr7_+_143381048	chr7	143380981	143381244	264	+	143381048	Promoter (<=1kb)	7	143379689	143381030	1342	2	100507507	ENST00000429630.2	0	FAM131B-AS2	0.6130139633912407	3.4708445234677527	0.2595506569286586	1	0.5857778675744582	black		133	123	149	198	166	6.684887000000001	6.251475999999995	7.110577000000002	10.452361999999999	9.432239
L2__chr14_+_23321455	chr14	23321321	23321825	505	+	23321455	Promoter (<=1kb)	14	23321457	23326163	4707	1	8106	ENST00000216727.9	0	PABPN1	0.25874973960327435	7.245031542523541	0.04188095461550086	0.8869103947600698	1.3779834277687588	black		2719	2756	2166	2490	2844	136.66330900000042	140.07380500000042	103.36578699999944	131.44629099999975	161.59798600000062
L2__chr11_-_62841809	chr11	62841803	62841818	16	-	62841809	Promoter (<=1kb)	11	62832912	62841809	8898	2	54663	ENST00000525239.5	0	WDR74	0.4452546009344921	4.590122268441966	0.158562812231532	1	0.7997986602490278	black		347	241	476	456	387	17.441034999999996	12.248833999999999	22.715655999999996	24.07209	21.989597
L2__chr11_-_122180632	chr11	122180365	122180637	273	-	122180632	Promoter (<=1kb)	11	122089220	122180521	91302	2	399959	ENST00000656793.1	0	MIR100HG	0.5553850673354233	3.799935103877749	0.22920586915085417	1	0.6397742658181097	black		161	149	238	235	234	8.092233000000002	7.572930000000002	11.357831000000001	12.405581999999997	13.296045999999999
L2__chr14_-_102085363	chr14	102085297	102085435	139	-	102085363	Promoter (<=1kb)	14	102084980	102085707	728	2	3320	ENST00000555662.1	410	HSP90AA1	0.2970196379405263	6.327233999292431	0.06364020271615144	1	1.1962684456444732	black		1296	1409	1246	1402	1432	65.13999399999992	71.61248000000005	59.46157200000004	74.01111800000002	81.367196
L2__chr16_-_89701705	chr16	89701520	89701757	238	-	89701705	Promoter (<=1kb)	16	89696357	89701705	5349	2	124044	ENST00000289805.10	0	SPATA2L	0.40694159093929644	4.8586745927286294	0.13449582934748608	1	0.8712911827207263	black		437	437	437	478	535	21.964641000000007	22.210536999999995	20.854504	25.233463000000015	30.39906499999999
L2__chr19_+_55006225	chr19	55006125	55006310	186	+	55006225	Promoter (<=1kb)	19	55006193	55048086	41894	1	107985325	ENST00000593060.5	0	GP6-AS1	0.5012793526184469	4.237213211386829	0.1963313180152625	1	0.7070104178918625	black		237	269	284	353	302	11.91217	13.671931999999998	13.553040000000001	18.63475700000001	17.159841
L2__chr16_+_85799719	chr16	85799569	85799833	265	+	85799719	Promoter (<=1kb)	16	85778624	85799608	20985	2	10328	ENST00000435200.2	0	EMC8	0.15790224817827758	9.884027956822537	0.005967056911543438	0.24540961475583284	2.224239819998804	black		16727	16616	16431	16549	15863	840.7383109999995	844.5089090000001	784.1195930000005	873.6162519999998	901.3462090000005
L2__chr19_-_10119699	chr19	10119682	10119716	35	-	10119699	Promoter (<=1kb)	19	10118076	10119700	1625	2	8666	ENST00000590940.5	0	EIF3G	0.40331782464576255	4.927767854476765	0.13590440036247806	1	0.8667664812939673	black		428	461	495	583	488	21.512284	23.430344	23.622372	30.776379000000002	27.728485999999997
L2__chr6_+_3258997	chr6	3258863	3259101	239	+	3258997	Promoter (<=1kb)	6	3258897	3267779	8883	1	389362	ENST00000380305.4	0	PSMG4	0.3091422333249728	6.120329962013363	0.07407006369065398	1	1.1303572819112826	black		1153	1184	1058	1255	1204	57.95248199999996	60.17684300000005	50.489846000000036	66.25103500000003	68.41208900000004
L2__chr7_+_99505258	chr7	99505220	99505350	131	+	99505258	Promoter (<=1kb)	7	99505254	99534700	29447	1	23660	ENST00000454175.1	0	ZKSCAN5	0.4698859755874497	4.412693091475961	0.1809291643804698	1	0.7424914225894598	black		292	289	335	396	346	14.676602999999995	14.688436999999993	15.986861000000008	20.90471300000001	19.659952999999998
L2__chr2_+_85539166	chr2	85539101	85539335	235	+	85539166	Promoter (<=1kb)	2	85539168	85541454	2287	1	4144	ENST00000465151.5	0	MAT2A	0.22397161697448156	8.103676501745444	0.027713114444012508	0.6865118489712122	1.55731466476836	black		4506	4291	5372	5240	4416	226.48214300000006	218.09025600000007	256.36239	276.6178740000001	250.92006200000017
L2__chr19_+_57746839	chr19	57746783	57746909	127	+	57746839	Promoter (<=1kb)	19	57746815	57758148	11334	1	284309	ENST00000317178.10	0	ZNF776	0.4470131766887513	4.568167896103789	0.16655714404461175	1	0.7784367346172779	black		350	348	340	441	388	17.591815999999994	17.687112	16.225470000000005	23.28024400000001	22.04641999999999
L2__chr20_-_3767744	chr20	3767661	3767816	156	-	3767744	Promoter (<=1kb)	20	3753508	3767728	14221	2	54976	ENST00000217195.12	0	C20orf27	0.26566634582581944	6.880532825942403	0.04901163455405739	0.9697854958138722	1.309700813382697	black		1889	2032	1993	2005	2137	94.94557499999996	103.276485	95.10987999999996	105.843288	121.42576300000003
L2__chr6_+_32968601	chr6	32968530	32968726	197	+	32968601	Promoter (<=1kb)	6	32968594	32981501	12908	1	6046	ENST00000374825.9	0	BRD2	0.37209110360013414	5.277080660659687	0.11614110579182244	1	0.9350140433190507	black		600	573	638	718	651	30.15740200000001	29.122745999999992	30.446619000000005	37.902989000000034	36.99025600000001
L2__chr6_+_12514073	chr6	12514067	12514099	33	+	12514073	Distal Intergenic	6	12716312	13230363	514052	1	221692	ENST00000693693.1	-202213	PHACTR1	0.4467526152067503	4.573839604979316	0.16655714404461175	1	0.7784367346172779	black		348	300	398	478	357	17.491295999999995	15.247513	18.993344000000004	25.233463	20.284979000000003
L2__chr17_+_75047223	chr17	75047051	75047294	244	+	75047223	Promoter (<=1kb)	17	75047184	75065889	18706	1	23510	ENST00000375286.7	0	KCTD2	0.4490971142732725	4.332517529023737	0.168208834894763	1	0.7741511973295613	black		281	309	274	356	335	14.123712000000001	15.704931	13.075823000000003	18.793134000000013	19.034934000000003
L2__chr6_-_31272092	chr6	31271577	31272179	603	-	31272092	Promoter (<=1kb)	6	31268749	31272050	3302	2	3107	ENST00000487245.5	0	HLA-C	0.1991785207624515	8.466255157675022	0.018048865178933702	0.5096303431722883	1.7435500991334236	black		6293	5741	6318	6303	5986	316.30094899999983	291.78656299999955	301.50737099999986	332.7333050000002	340.1285100000002
L2__chr3_-_185418834	chr3	185418782	185418837	56	-	185418834	Distal Intergenic	3	185482671	185490027	7357	2	90407	ENST00000484062.1	71245	TMEM41A	0.16664984822575182	10.690700194029027	0.008352763397874436	0.31064105351367294	2.078169820336373	black		27849	27439	31769	29318	27644	1399.7561620000001	1394.588354	1516.0790550000002	1547.687546	1570.75045
L2__chr5_+_160422301	chr5	160422300	160422312	13	+	160422301	Promoter (<=1kb)	5	160422207	160428739	6533	1	9232	ENST00000519287.1	93	PTTG1	0.3564629435996554	5.407742175889751	0.10699041490789801	1	0.9706551282874061	black		668	677	655	776	721	33.575248999999985	34.40855300000001	31.257887000000004	40.964785000000006	40.9677
L2__chr19_+_12891268	chr19	12891268	12891274	7	+	12891268	Promoter (<=1kb)	19	12891269	12892283	1015	1	2639	ENST00000585760.5	0	GCDH	0.47408700724866565	4.257972487204814	0.18642470307030304	1	0.7294965399633755	black		263	264	283	325	332	13.218998000000001	13.417811	13.505316	17.156644000000004	18.864462
L2__chr20_+_16730027	chr20	16729898	16730132	235	+	16730027	Promoter (<=1kb)	20	16729961	16741776	11816	1	6629	ENST00000377943.9	0	SNRPB2	0.26008245491343407	7.0383833097604915	0.047209874088641725	0.954216281854961	1.3259671578547232	black		2107	2111	2415	2410	2222	105.90276400000005	107.29166000000005	115.24855099999992	127.22310800000001	126.25552400000007
L2__chr3_-_128123812	chr3	128123706	128123858	153	-	128123812	Promoter (<=1kb)	3	128080810	128123812	43003	2	8607	ENST00000322623.10	0	RUVBL1	0.25386101277710843	7.126736696799271	0.04396211447061801	0.9064659071765541	1.3569214272395131	black		2309	2412	2338	2566	2352	116.05576000000003	122.58999800000001	111.57395499999997	135.45829699999996	133.64220400000008
L2__chr17_-_7857519	chr17	7857332	7857684	353	-	7857519	Promoter (<=1kb)	17	7856685	7857559	875	2	84316	ENST00000575771.6	0	NAA38	0.26268396834943414	6.945895465761706	0.04993542399139205	0.9808665430309668	1.3015912582670706	black		2120	2064	2012	2233	2109	106.55616400000007	104.90287900000008	96.0166029999998	117.87933300000002	119.83479100000007
L2__chr1_-_42817395	chr1	42817208	42817421	214	-	42817395	Promoter (<=1kb)	1	42807052	42817397	10346	2	374969	ENST00000372521.9	0	SVBP	0.481432518082407	4.234672034288383	0.1963313180152625	1	0.7070104178918625	black		278	263	251	322	325	13.972925	13.366977999999996	11.978220000000006	16.998280000000005	18.466723999999996
L2__chr4_+_88457117	chr4	88457048	88457303	256	+	88457117	Promoter (<=1kb)	4	88457119	88506163	49045	1	51191	ENST00000264350.8	0	HERC5	0.40166517881296565	4.921921734508918	0.14237670632918656	1	0.8465610580320044	black		507	435	434	514	547	25.48300100000001	22.10888699999999	20.711338000000016	27.133896000000025	31.08090500000001
L2__chr3_-_45842119	chr3	45842057	45842180	124	-	45842119	Promoter (<=1kb)	3	45823316	45842119	18804	2	54585	ENST00000296135.11	0	LZTFL1	0.4660499310020152	4.272697844517894	0.18642470307030304	1	0.7294965399633755	black		266	262	294	361	304	13.369782999999996	13.316156999999999	14.030262000000004	19.057070000000007	17.273483999999996
L2__chr19_-_2427582	chr19	2427445	2427665	221	-	2427582	Promoter (<=1kb)	19	2425625	2427586	1962	2	26517	ENST00000215570.8	0	TIMM13	0.2086683083950828	8.147021559826882	0.02348468616224269	0.6116353960885309	1.6292152391391066	black		5021	4716	4900	5112	4763	252.3672490000001	239.69089600000007	233.83762599999991	269.860801	270.636832
L2__chr17_-_42423256	chr17	42423053	42423343	291	-	42423256	Promoter (<=1kb)	17	42402449	42423256	20808	2	284119	ENST00000357037.6	0	CAVIN1	0.2692587753804188	6.73539636334074	0.05463622801586806	1	1.2625192911793883	black		1741	1619	1983	1938	1814	87.50674000000002	82.28573700000003	94.6326619999999	102.30638700000003	103.07269500000001
L2__chr11_-_83193663	chr11	83193600	83193695	96	-	83193663	Promoter (<=1kb)	11	83184491	83193642	9152	2	100506282	ENST00000602381.2	0	ANKRD42-DT	0.5803118069580887	3.494225013931016	0.2595506569286586	1	0.5857778675744582	black		124	123	172	198	169	6.232528	6.251478	8.208181	10.452354000000001	9.602694999999997
L2__chr22_+_20507614	chr22	20507534	20507695	162	+	20507614	Promoter (<=1kb)	22	20507541	20564493	56953	1	51586	ENST00000444094.5	0	MED15	0.342943548597121	5.620237387736576	0.10241828559385842	1	0.9896224982083076	black		704	780	866	922	818	35.38468799999997	39.64352900000002	41.32722600000002	48.67207500000002	46.47930800000001
L2__chr17_+_43125638	chr17	43125540	43125713	174	+	43125638	Promoter (<=1kb)	17	43125551	43153649	28099	1	10230	ENST00000657841.1	0	NBR2	0.526303014065038	3.7931777819495256	0.22920586915085417	1	0.6397742658181097	black		172	193	182	252	211	8.645115000000002	9.809228999999997	8.685402000000005	13.302999000000003	11.989163999999992
L2__chr7_-_99552114	chr7	99552006	99552144	139	-	99552114	Promoter (<=1kb)	7	99546300	99552114	5815	2	221786	ENST00000449309.2	0	FAM200A	0.4737397342641416	4.235512973332672	0.1963313180152625	1	0.7070104178918625	black		253	278	264	327	319	12.716369999999998	14.129359	12.598601000000004	17.262225000000008	18.125797000000002
L2__chr9_-_111484383	chr9	111483662	111484489	828	-	111484383	Promoter (<=1kb)	9	111360685	111484383	123699	2	23392	ENST00000684092.1	0	ECPAS	0.3025950343587859	6.163668877775998	0.07879810094238367	1	1.1034842490102146	black		1112	1196	1207	1348	1186	55.89170299999991	60.78673200000001	57.600428000000065	71.16049500000011	67.389336
L2__chr16_+_2513950	chr16	2513673	2514103	431	+	2513950	Promoter (<=1kb)	16	2513965	2527955	13991	1	51005	ENST00000569317.1	0	AMDHD2	0.24367711574443202	7.38544663970068	0.0427630187457219	0.8931601483910386	1.3689316444750934	black		2548	2620	3355	3036	2838	128.068458	133.16160800000003	160.10719799999993	160.26944399999994	161.2570610000001
L2__chr9_-_128275948	chr9	128275899	128276099	201	-	128275948	Promoter (<=1kb)	9	128255829	128276007	20179	2	2801	ENST00000611957.5	0	GOLGA2	0.377257303961555	5.096120216317451	0.1316399957970814	1	0.8806121402435436	black		511	509	562	640	561	25.684056000000016	25.869941999999984	26.81974700000001	33.78539500000003	31.87639700000001
L2__chr6_-_153282753	chr6	153282594	153282761	168	-	153282753	Exon (ENST00000492974.2/ENST00000492974.2, exon 1 of 1)	6	153304595	153427154	122560	2	105378066	ENST00000436953.2	144560	LOC105378066	0.15975925066436283	11.094799078548776	0.008438113259809548	0.31064105351367294	2.073754649636741	black		36155	37580	41692	38508	36668	1817.2352380000004	1910.005107	1989.624104	2032.8246219999999	2083.500124
L2__chr12_+_103930408	chr12	103930267	103930584	318	+	103930408	Promoter (<=1kb)	12	103930425	103930555	131	1	100500842	ENST00000579335.1	0	MIR3652	0.21694707174437916	10.206630962521146	0.030134877599604547	0.7295379913431538	1.5209305681889114	black		17919	22966	20280	20789	20701	900.6510239999993	1167.2479280000014	967.8014310000002	1097.444457999998	1176.244579999997
L2__chr20_-_35394195	chr20	35394190	35394197	8	-	35394195	Promoter (<=1kb)	20	35303453	35394203	90751	2	55245	ENST00000397556.7	13	UQCC1	0.4025231372009144	4.711888462598308	0.15325528873716637	1	0.814584529339822	black		393	379	404	449	458	19.753103000000003	19.262691	19.279673000000003	23.702562	26.023864
L2__chr5_-_141320778	chr5	141320702	141320875	174	-	141320778	Promoter (<=1kb)	5	141318490	141320784	2295	2	6879	ENST00000313368.8	0	TAF7	0.28839878193256435	6.2617957405666855	0.07423599857363815	1	1.1293854452512462	black		1241	1250	1296	1465	1240	62.375570999999965	63.53129900000001	61.84766800000003	77.33686300000001	70.457626
L2__chr16_-_27257581	chr16	27257564	27257603	40	-	27257581	Promoter (<=1kb)	16	27233070	27258151	25082	2	197370	ENST00000563900.5	587	NSMCE1	0.4297117758380417	4.546570513424694	0.17497976577556412	1	0.7570121691427758	black		369	337	320	400	408	18.546806	17.128039	15.271029	21.115868	23.182832
L2__chr6_+_154733414	chr6	154733342	154733510	169	+	154733414	Promoter (<=1kb)	6	154733378	154792946	59569	1	22828	ENST00000461219.5	0	SCAF8	0.35213770728529553	5.312675142113384	0.12161249575487079	1	0.9150217987592321	black		577	561	737	751	645	29.001369000000008	28.512844999999974	35.17109200000002	39.645044000000034	36.64933500000001
L2__chr4_-_70839890	chr4	70839551	70840015	465	-	70839890	Promoter (<=1kb)	4	70815783	70839890	24108	2	2926	ENST00000254799.11	0	GRSF1	0.2702009857786661	6.583629383353118	0.06427917066375542	1	1.1919297351830889	black		1622	1448	1724	1759	1613	81.52551600000005	73.59465400000008	82.27267099999987	92.85703900000003	91.65174000000003
L2__chr12_-_113773651	chr12	113773513	113773745	233	-	113773651	Promoter (<=1kb)	12	113583886	113773686	189801	2	100506465	ENST00000661760.1	0	LINC01234	0.36687144319998033	5.214557087410404	0.13251901122633722	1	0.8777218132107509	black		623	529	579	658	645	31.31343800000001	26.886442999999996	27.631020000000014	34.73560500000001	36.649337
L2__chr6_+_34744136	chr6	34744135	34744169	35	+	34744136	Distal Intergenic	6	34757505	34773857	16353	1	6631	ENST00000244520.10	-13336	SNRPC	0.17520290707980601	9.414790402571898	0.014533843547497064	0.44232714705125353	1.83761951916852	black		11414	11417	12968	12483	11103	573.694455	580.269515	618.858423	658.9734539999997	630.8798390000003
L2__chr11_+_369497	chr11	369395	369592	198	+	369497	Promoter (<=1kb)	11	369499	382117	12619	1	338707	ENST00000329962.11	0	B4GALNT4	0.46280816488020304	4.07579855697605	0.20153578117963797	1	0.6956478369207693	black		252	253	196	286	281	12.666103999999999	12.858732999999997	9.353508000000003	15.09785	15.966612999999992
L2__chr2_-_85612032	chr2	85611843	85612106	264	-	85612032	Promoter (<=1kb)	2	85612103	85625589	13487	1	10713	ENST00000448971.5	0	USP39	0.433381809944255	4.409259679215155	0.1809291643804698	1	0.7424914225894598	black		279	344	299	346	381	14.023190999999997	17.483810999999996	14.268871000000006	18.265232000000008	21.648681999999997
L2__chr1_+_1471776	chr1	1471730	1471902	173	+	1471776	Promoter (<=1kb)	1	1471765	1497848	26084	1	83858	ENST00000673477.1	0	ATAD3B	0.2937741385532215	6.215173266929697	0.08052343897736365	1	1.0940776856338634	black		1235	1239	1179	1336	1280	62.073997999999946	62.97222400000004	56.26420200000003	70.526998	72.73045400000001
L2__chr1_+_153995597	chr1	153995589	153995658	70	+	153995597	Exon (ENST00000431295.1/ENST00000431295.1, exon 1 of 1)	1	153990921	153992146	1226	1	6232	ENST00000477151.2	4668	RPS27	0.14199806571176987	10.605121887601136	0.005462327244115257	0.22997909013563522	2.2626222851453437	black		27887	26080	28606	26859	26257	1401.6661370000002	1325.5171189999999	1365.1344870000003	1417.8777489999998	1491.9401899999991
L2__chr3_+_68635688	chr3	68635681	68635747	67	+	68635688	Exon (ENST00000478110.1/ENST00000478110.1, exon 1 of 1)	3	68500613	68505873	5261	1	105377146	ENST00000658216.1	135068	LOC105377146	0.38979885556810984	4.971520255040834	0.15012634872308325	1	0.8235430779046976	black		538	513	378	487	606	27.041143	26.073245999999994	18.038903	25.70857000000001	34.433322
L2__chr17_+_46923163	chr17	46923091	46923203	113	+	46923163	Promoter (<=1kb)	17	46923117	46941635	18519	1	9570	ENST00000638634.1	0	GOSR2	0.29517195111985656	6.156150658429497	0.08178793187756611	1	1.0873107734146739	black		1170	1098	1239	1292	1218	58.80693999999996	55.805893	59.12751800000002	68.20425500000002	69.20757600000002
L2__chr8_-_98117171	chr8	98117065	98117268	204	-	98117171	Promoter (<=1kb)	8	98102344	98117171	14828	2	10247	ENST00000254878.8	0	RIDA	0.3576068231499531	5.35195790023207	0.12703522961212957	1	0.8960758231035902	black		637	672	609	763	676	32.017112	34.15442600000002	29.062680000000015	40.278522000000024	38.41077400000001
L2__chr16_+_31713242	chr16	31713201	31713366	166	+	31713242	Promoter (<=1kb)	16	31713247	31794869	81623	1	107983990	ENST00000531864.6	0	LOC107983990	0.4830752013925496	4.168099507523043	0.21792415973637605	1	0.6616946198750894	black		220	255	278	301	313	11.057712000000002	12.960380999999996	13.266711000000006	15.889694	17.784875999999993
L2__chr2_-_61888656	chr2	61888402	61888840	439	-	61888656	Promoter (<=1kb)	2	61868085	61888656	20572	2	10575	ENST00000394440.8	0	CCT4	0.1990315778694002	8.265637407504736	0.024939834431518794	0.6325217056298528	1.6031064340056898	black		5438	4977	5543	5565	5124	273.3266429999997	252.95623100000023	264.52284900000006	293.77452200000005	291.14909799999987
L2__chr7_+_103347670	chr7	103347608	103347746	139	+	103347670	Promoter (<=1kb)	7	103347636	103369375	21740	1	5701	ENST00000679250.1	0	PSMC2	0.2593484179113454	6.862723831678605	0.05923382946819011	1	1.2274301893049933	black		2040	1829	1985	2117	1973	102.53519000000006	92.95899800000005	94.72810099999994	111.75572800000002	112.10717400000003
L2__chr7_+_99472910	chr7	99472762	99472970	209	+	99472910	Promoter (<=1kb)	7	99472890	99482326	9437	1	285989	ENST00000483089.5	0	ZNF789	0.5163511467779592	3.7737321787399734	0.2423278239744758	1	0.615596717497555	black		192	189	158	219	233	9.650363999999998	9.605927999999995	7.540073000000002	11.560942000000004	13.239220999999997
L2__chrX_-_15493304	chrX	15493186	15493389	204	-	15493304	Promoter (<=1kb)	23	15384799	15493333	108535	2	8544	ENST00000380420.10	0	PIR	0.38576948041662495	4.972930776765524	0.15012634872308325	1	0.8235430779046976	black		459	446	536	565	533	23.070410000000003	22.667961999999992	25.578979000000007	29.82616900000001	30.285420000000016
L2__chr5_-_177497604	chr5	177497526	177497673	148	-	177497604	Promoter (<=1kb)	5	177483394	177497561	14168	2	9260	ENST00000359895.6	0	PDLIM7	0.2510479562245424	6.996952942638892	0.05475504135755769	1	1.2615758886709727	black		2166	1989	2303	2336	2147	108.868248	101.09100700000003	109.90368399999994	123.31666900000002	121.99396800000001
L2__chr11_-_45917843	chr11	45917809	45917926	118	-	45917843	Promoter (<=1kb)	11	45909663	45917877	8215	2	9409	ENST00000378750.10	0	PEX16	0.3905448434422469	4.795014112394417	0.1550014474779441	1	0.809664246160363	black		408	416	433	513	451	20.507035000000002	21.143212999999992	20.663615000000007	27.08110200000001	25.626124000000008
L2__chr12_-_93083716	chr12	93083697	93083720	24	-	93083716	Intron (ENST00000550324.6/643339, intron 1 of 2)	12	93003390	93139132	135743	2	643339	ENST00000550324.6	55435	LOC643339	0.48705172967662064	3.9922941294947925	0.224318978788034	1	0.6491339808342058	black		173	181	303	311	227	8.695385	9.199332	14.459755000000001	16.417589	12.898291
L2__chr17_-_28552631	chr17	28552549	28552686	138	-	28552631	Promoter (<=1kb)	17	28546708	28552624	5917	2	9094	ENST00000335765.9	0	UNC119	0.3823272977963495	4.891190978946939	0.14916632120727005	1	0.8263292208640449	black		440	445	470	522	509	22.115426000000006	22.617140999999993	22.429329000000006	27.556211000000005	28.921720999999994
L2__chr5_+_10250278	chr5	10250133	10250417	285	+	10250278	Promoter (<=1kb)	5	10250216	10264925	14710	1	22948	ENST00000515390.5	0	CCT5	0.17648102673835286	8.959775246479062	0.016303680150751083	0.47393976653484676	1.7877143533404953	black		8767	8181	9115	8737	8434	440.6500059999996	415.79967299999964	434.98570299999994	461.2233549999999	479.22549399999986
L2__chr5_-_77776306	chr5	77776204	77776420	217	-	77776306	Promoter (<=1kb)	5	77691166	77776339	85174	2	6902	ENST00000380377.9	0	TBCA	0.18488503144676616	8.60512631511756	0.019687326774890018	0.5390987270080423	1.7058132501255172	black		6668	6671	6959	6868	6591	335.1493429999998	339.0538539999997	332.0971490000002	362.55945599999995	374.505007
L2__chr7_-_56106476	chr7	56106384	56106660	277	-	56106476	Promoter (<=1kb)	7	56101573	56106476	4904	2	51142	ENST00000395422.4	0	CHCHD2	0.17740395406966042	8.84136886979754	0.016757716850317208	0.4824410807826457	1.7757851519857462	black		8089	7753	8138	8244	7587	406.5721319999998	394.0465529999998	388.36134100000044	435.1980430000002	431.0983870000001
L2__chr20_-_50958532	chr20	50958464	50958568	105	-	50958532	Promoter (<=1kb)	20	50934867	50958550	23684	2	8813	ENST00000466152.5	0	DPM1	0.30843095381704166	5.916893156674545	0.09548980169074552	1	1.0200430085831418	black		1049	908	982	1149	980	52.72519999999997	46.14913600000001	46.862974000000015	60.65533100000001	55.684254
L2__chr7_-_75528121	chr7	75528024	75528234	211	-	75528121	Promoter (<=1kb)	7	75507747	75528051	20305	2	5387	ENST00000394921.8	0	PMS2P3	0.42697218972635664	4.524145657944538	0.18385574244113032	1	0.735522801087213	black		350	302	360	415	380	17.59181	15.349159999999992	17.179913000000006	21.907719000000018	21.591862
L2__chr1_+_156591774	chr1	156591711	156591911	201	+	156591774	Promoter (<=1kb)	1	156591756	156599795	8040	1	128240	ENST00000679913.1	0	NAXE	0.2476649202713488	7.062109747601776	0.05415997351662414	1	1.2663215566860364	black		2079	2405	2274	2349	2332	104.49541800000009	122.23422100000003	108.51974999999987	124.00294000000004	132.50579600000017
L2__chr20_+_46118268	chr20	46118234	46118341	108	+	46118268	Promoter (<=1kb)	20	46118278	46129659	11382	1	958	ENST00000620709.4	0	CD40	0.47332120356826773	4.161453495071777	0.21792415973637605	1	0.6616946198750894	black		273	218	260	304	305	13.721616000000001	11.079854999999995	12.407713000000001	16.048059000000006	17.33031099999999
L2__chr7_+_72879355	chr7	72879306	72879504	199	+	72879355	Promoter (<=1kb)	7	72879349	72948299	68951	1	9883	ENST00000627934.3	0	POM121	0.34830865558354623	5.353705939849142	0.12703522961212957	1	0.8960758231035902	black		589	594	751	737	697	29.604519000000014	30.19006799999999	35.83920200000002	38.90598900000003	39.60400700000002
L2__chr1_-_28982645	chr1	28982613	28982650	38	-	28982645	Distal Intergenic	1	29119434	29122501	3068	2	399474	ENST00000420504.2	139888	TMEM200B	0.1328805227056095	11.14249889693305	0.004496987735020863	0.19959130563934263	2.347078296915052	black		40270	38057	41884	40098	36813	2024.064807	1934.2486580000002	1998.786718	2116.760191	2091.739125
L2__chr1_-_78004554	chr1	78004528	78004558	31	-	78004554	Exon (ENST00000608684.1/ENST00000608684.1, exon 1 of 1)	1	77965069	77979110	14042	2	8880	ENST00000421641.1	-25448	FUBP1	0.4606979035319315	4.32071159090204	0.2107062414113882	1	0.6763225997958924	black		225	268	365	402	289	11.309029	13.621111	17.418518	21.221445999999997	16.421173
L2__chr10_+_78035350	chr10	78035315	78035382	68	+	78035350	Promoter (<=1kb)	10	78035566	78040697	5132	1	6229	ENST00000645195.1	-184	RPS24	0.1605559958222543	9.85507576065261	0.011543111114349192	0.3806725064707356	1.9376771237888155	black		16382	15071	17360	16312	15494	823.3978039999997	765.9842209999999	828.4532850000003	861.1050989999998	880.3793750000001
L2__chr19_+_55635020	chr19	55634956	55635129	174	+	55635020	Promoter (<=1kb)	19	55635016	55642818	7803	1	107983998	ENST00000592881.1	0	LOC107983998	0.43555131958943666	4.479260228255345	0.1932117987663603	1	0.7139663562711271	black		318	321	335	437	336	15.983421999999996	16.314833999999998	15.986862000000002	23.069090000000017	19.091744999999996
L2__chr1_-_228457868	chr1	228457460	228457944	485	-	228457868	Promoter (<=1kb)	1	228456979	228457873	895	2	92815	ENST00000366695.3	0	H2AW	0.24989758958428815	8.130047694636232	0.0571097278367044	1	1.2432899095130274	black		4013	4301	6032	5328	4607	201.70280000000005	218.59850400000008	287.8588910000002	281.2633720000001	261.77281199999993
L2__chr17_-_7857211	chr17	7857063	7857304	242	-	7857211	Promoter (<=1kb)	17	7856699	7857263	565	2	84316	ENST00000576384.1	0	NAA38	0.2542639953489814	6.892881027938716	0.06009593121833347	1	1.2211549308132894	black		1959	2058	1967	2162	2008	98.46393000000005	104.59793200000007	93.86911399999987	114.13126500000003	114.09590300000008
L2__chr22_+_18150073	chr22	18149922	18150187	266	+	18150073	Promoter (<=1kb)	22	18150170	18177397	27228	1	11274	ENST00000215794.8	0	USP18	0.4615070740135327	4.0373179011430205	0.21258501674341332	1	0.6724673483497259	black		213	256	212	255	293	10.705869000000002	13.011204999999991	10.117063000000005	13.461373	16.648455999999992
L2__chr5_+_138338264	chr5	138338195	138338337	143	+	138338264	Promoter (<=1kb)	5	138338266	138343023	4758	1	51307	ENST00000511024.5	0	FAM53C	0.3458586930226897	5.3486169753215975	0.12703522961212957	1	0.8960758231035902	black		673	619	630	771	659	33.826560999999984	31.4607	30.064838	40.700838000000005	37.444818000000005
L2__chr3_-_179604638	chr3	179604544	179604704	161	-	179604638	Promoter (<=1kb)	3	179604690	179617418	12729	1	4711	ENST00000488002.5	0	NDUFB5	0.2571244902139245	6.689064840322008	0.06313702932631471	1	1.1997158560443728	black		1719	1559	1911	1856	1757	86.40097300000002	79.23623800000003	91.19667699999997	97.977632	99.83391300000001
L2__chr6_+_89721153	chr6	89721150	89721199	50	+	89721153	Distal Intergenic	6	89673469	89675783	2315	1	101929057	ENST00000438877.1	47681	MDN1-AS1	0.16174579955683532	9.475302825546795	0.012486611279984187	0.3983121887617186	1.903555408069973	black		12501	12057	12896	12970	11498	628.3296269999996	612.7975410000001	615.422441	684.6820219999998	653.3240000000001
L2__chr17_-_81927735	chr17	81927558	81927865	308	-	81927735	Promoter (<=1kb)	17	81918270	81927735	9466	2	4097	ENST00000357736.9	0	MAFG	0.3351240196864154	5.573542422011145	0.12073456748369854	1	0.9181683693549247	black		743	724	809	889	788	37.344918999999976	36.79732400000001	38.60707400000002	46.93002200000003	44.77469400000001
L2__chr6_-_27807929	chr6	27807761	27808044	284	-	27807929	Promoter (<=1kb)	6	27807479	27807929	451	2	8340	ENST00000377401.4	0	H2BC13	0.21744578151622987	7.7814430261285645	0.03846294690693181	0.8395641607636017	1.4149574445803816	black		3597	3604	4121	4145	3541	180.79366600000012	183.17345000000017	196.66221699999988	218.81318899999985	201.20197900000002
L2__chr15_-_64703215	chr15	64703152	64703285	134	-	64703215	Promoter (<=1kb)	15	64687573	64703281	15709	2	4947	ENST00000326005.10	0	OAZ2	0.31998378820429574	5.685141233604125	0.11039104013267476	1	0.9570661746036384	black		792	814	873	932	874	39.80777399999994	41.37158200000003	41.661279000000015	49.19997600000002	49.661262000000015
L2__chr17_+_82032163	chr17	82031906	82032236	331	+	82032163	Promoter (<=1kb)	17	82032061	82033790	1730	1	5881	ENST00000580965.5	0	RAC3	0.2683620146705927	6.517823930766513	0.07271979595688301	1	1.138347348363153	black		1471	1504	1599	1680	1536	73.93591	76.44085800000003	76.30742799999997	88.68665200000004	87.27655000000003
L2__chr16_+_715146	chr16	715068	715294	227	+	715146	Promoter (<=1kb)	16	715118	719655	4538	1	79006	ENST00000568223.7	0	METRN	0.3085679433283354	5.898763343701387	0.10317010363017692	1	0.9864461332269449	black		972	914	1017	1028	1066	48.85499599999994	46.454082000000035	48.533243000000034	54.26778600000003	60.57083400000003
L2__chrX_+_54808376	chrX	54808328	54808409	82	+	54808376	Promoter (<=1kb)	23	54808338	54815694	7357	1	10916	ENST00000218439.8	0	MAGED2	0.413446693997755	4.517732214008625	0.18385574244113032	1	0.735522801087213	black		317	351	342	367	417	15.933159999999994	17.839584	16.320917	19.373811000000003	23.694223
L2__chr19_-_10119902	chr19	10119823	10119975	153	-	10119902	Promoter (<=1kb)	19	10115014	10119899	4886	2	8666	ENST00000253108.9	0	EIF3G	0.23287420213304552	7.339672153011121	0.04980846155090629	0.9807019083923362	1.302696872246145	black		2680	2608	2978	2989	2679	134.70309300000002	132.55171100000007	142.11600999999996	157.7883229999999	152.222561
L2__chr19_+_58387267	chr19	58387190	58387346	157	+	58387267	Promoter (<=1kb)	19	58387264	58394804	7541	1	6193	ENST00000598098.5	0	RPS5	0.13905239852487258	10.465133360419863	0.006633193436360445	0.26266459659520985	2.17827733767539	black		24096	24570	26329	24859	23314	1211.1215670000006	1248.7712980000001	1256.4715830000011	1312.2984099999992	1324.7169789999984
L2__chr17_+_63827458	chr17	63827383	63827759	377	+	63827458	Promoter (<=1kb)	17	63819433	63827663	8231	2	117246	ENST00000427159.7	0	FTSJ3	0.22191441897538497	7.586518434411681	0.043362277504374803	0.8986283657132305	1.362887915547005	black		3302	3299	3244	3408	3294	165.9662630000003	167.6718060000004	154.8100599999997	179.90719599999971	187.16727800000004
L2__chr17_-_42824281	chr17	42824179	42824360	182	-	42824281	Promoter (<=1kb)	17	42810134	42824263	14130	2	8678	ENST00000361523.8	0	BECN1	0.3039764298256491	5.975744733775719	0.10171039486727054	1	0.992634659635772	black		1070	990	1009	1095	1115	53.780707999999954	50.31679000000002	48.15146600000003	57.80469400000003	63.35504700000001
L2__chr1_-_166277606	chr1	166277581	166277631	51	-	166277606	Exon (ENST00000400979.2/ENST00000400979.2, exon 1 of 1)	1	166069299	166167001	97703	2	149297	ENST00000354422.4	-110630	FAM78B	0.3510290189715916	5.3206005783858155	0.13841531127151285	1	0.8588158662887154	black		585	632	665	733	669	29.403472999999998	32.121424	31.735106000000002	38.694828	38.01302500000001
L2__chr17_+_80101586	chr17	80101502	80101680	179	+	80101586	Promoter (<=1kb)	17	80101556	80107718	6163	1	2548	ENST00000570803.5	0	GAA	0.35622033422348054	5.244260360993787	0.1446837206458221	1	0.8395803315722022	black		578	581	617	678	649	29.051631000000004	29.52934599999999	29.44445700000001	35.79140000000002	36.876619000000005
L2__chr19_+_10928843	chr19	10928719	10928885	167	+	10928843	Promoter (<=1kb)	19	10928811	10930254	1444	1	90580	ENST00000270502.7	0	TIMM29	0.3906205378139652	4.825835695898808	0.17160476688762463	1	0.765470652360057	black		406	412	470	502	483	20.406503999999998	20.939910999999988	22.429330000000007	26.500417000000013	27.444388000000007
L2__chr19_-_15379785	chr19	15379702	15379880	179	-	15379785	Promoter (<=1kb)	19	15353385	15379787	26403	2	10270	ENST00000269701.7	0	AKAP8	0.3188867015192833	5.631219888513794	0.11544350788822967	1	0.9376304851599275	black		798	796	788	895	841	40.109346999999985	40.45672700000001	37.604913000000025	47.246761000000035	47.78619100000001
L2__chr15_-_43876273	chr15	43876230	43876276	47	-	43876273	Promoter (<=1kb)	15	43875849	43876244	396	2	728758	ENST00000451079.1	0	PIN4P1	0.2824304590889007	6.279774693556317	0.08744366714515724	1	1.0582716375689827	black		1389	1224	1226	1401	1327	69.81440100000002	62.209849	58.507129	73.95833	75.40102
L2__chr3_-_50337450	chr3	50337257	50337570	314	-	50337450	Promoter (<=1kb)	3	50337511	50338300	790	1	102060282	ENST00000629828.1	0	RASSF1-AS1	0.36414222620721176	5.109824117909666	0.1511097345510848	1	0.8207075573311059	black		559	511	533	640	567	28.096645000000002	25.97158599999998	25.43581600000001	33.78539900000003	32.217318
L2__chr17_-_29622859	chr17	29622810	29622932	123	-	29622859	Promoter (<=1kb)	17	29614762	29622899	8138	2	84940	ENST00000345068.9	0	CORO6	0.525980154329285	3.659848031656816	0.27130027332875045	1	0.5665497686965378	black		154	164	172	220	194	7.740397	8.335304999999998	8.208179	11.613727999999998	11.023212999999998
L2__chr14_+_30622317	chr14	30622248	30622371	124	+	30622317	Promoter (<=1kb)	14	30622291	30735809	113519	1	23256	ENST00000678760.1	0	SCFD1	0.27211622095407173	6.426001969532284	0.08035942174021177	1	1.0949631970599099	black		1432	1440	1403	1629	1392	71.97568	73.18805800000001	66.95391599999998	85.99437100000002	79.09436900000003
L2__chr6_-_32176059	chr6	32176014	32176140	127	-	32176059	Promoter (<=1kb)	6	32168212	32176084	7873	2	10554	ENST00000375107.8	0	AGPAT1	0.5238346235402269	3.6792723849249844	0.27130027332875045	1	0.5665497686965378	black		183	152	163	231	190	9.198003	7.7254029999999965	7.778683000000001	12.194419000000007	10.795929
L2__chr22_+_28742037	chr22	28741992	28742158	167	+	28742037	Promoter (<=1kb)	22	28742039	28757510	15472	1	150274	ENST00000216027.8	0	HSCB	0.4533480114258527	4.282263760270165	0.22177787100148744	1	0.6540817899334598	black		281	250	301	350	316	14.123718999999998	12.706256999999995	14.364316	18.476382000000008	17.955333999999993
L2__chr19_-_18388918	chr19	18388646	18389046	401	-	18388918	Distal Intergenic	19	18391149	18397611	6463	2	126364	ENST00000595840.1	8965	LRRC25	0.44790137001328256	4.161142193533418	0.21792415973637605	1	0.6616946198750894	black		155	243	364	285	317	7.790652000000003	12.35047899999999	17.370804000000007	15.045064000000005	18.012158000000007
L2__chr8_-_143616725	chr8	143616654	143616727	74	-	143616725	Promoter (<=1kb)	8	143614405	143616726	2322	2	7264	ENST00000525274.5	0	GFUS	0.3118034497939035	5.839976431215764	0.1122425733632111	1	0.9498423848821292	black		938	928	910	1019	993	47.146080999999995	47.165639000000006	43.426987	53.792674	56.422920999999995
L2__chr11_-_90223049	chr11	90223006	90223170	165	-	90223049	Promoter (<=1kb)	11	90200429	90223049	22621	2	26973	ENST00000320585.11	0	CHORDC1	0.24938195937962845	6.895407513178202	0.06493911394409037	1	1.1874936413616566	black		1925	2011	2073	2112	2054	96.75501900000005	102.20915800000004	98.92763699999992	111.49178900000004	116.70965200000005
L2__chr11_-_67443476	chr11	67443429	67443533	105	-	67443476	Promoter (<=1kb)	11	67435510	67443476	7967	2	57175	ENST00000341356.10	0	CORO1B	0.28768561165313017	6.151486460654804	0.09405095286458082	1	1.0266368000951744	black		1085	1124	1297	1293	1202	54.534644999999976	57.12734400000002	61.89538800000001	68.25704100000002	68.298441
L2__chr6_-_32128236	chr6	32128162	32128300	139	-	32128236	Promoter (<=1kb)	6	32115264	32128246	12983	2	1388	ENST00000375203.8	0	ATF6B	0.3757134857773899	4.921178094862195	0.16458096687665583	1	0.7836203906206319	black		458	461	469	536	516	23.020150000000008	23.43034199999999	22.38160500000001	28.295265000000008	29.319467000000003
L2__chr7_+_6729779	chr7	6729700	6729920	221	+	6729779	Exon (ENST00000348899.7/ENST00000348899.7, exon 1 of 2)	7	6735305	6751392	16088	1	441194	ENST00000403974.6	-5385	PMS2CL	0.43380405601968947	4.332367972669021	0.2107062414113882	1	0.6763225997958924	black		282	268	321	354	333	14.173974999999999	13.621108999999995	15.318754000000006	18.68755400000002	18.921285999999988
L2__chr9_-_136363772	chr9	136363514	136363796	283	-	136363772	Promoter (<=1kb)	9	136359480	136363719	4240	2	728489	ENST00000371739.3	0	DNLZ	0.3250896456439903	5.603444881545129	0.12521983253126223	1	0.9023268813750306	black		773	815	740	859	845	38.85278299999997	41.42240400000001	35.31425700000002	45.34632899999999	48.01346800000001
L2__chr1_+_150293859	chr1	150293809	150293963	155	+	150293859	Promoter (<=1kb)	1	150293861	150308979	15119	1	54460	ENST00000614145.5	0	MRPS21	0.20309947866792027	7.960293797505406	0.036009804361410436	0.8068322952032213	1.4435792381119332	black		4419	3986	4472	4480	4168	222.1093210000001	202.58861900000014	213.4126229999999	236.4977189999999	236.8285319999999
L2__chr19_-_15419022	chr19	15418941	15419180	240	-	15419022	Promoter (<=1kb)	19	15380050	15418988	38939	2	26993	ENST00000397410.10	0	AKAP8L	0.33299183644919966	5.4381395143456635	0.13207215797900348	1	0.87918872599265	black		698	659	705	773	743	35.08311699999998	33.493697000000004	33.643991000000014	40.80641600000002	42.217757999999996
L2__chr20_+_49982978	chr20	49982972	49983029	58	+	49982978	Promoter (<=1kb)	20	49982980	49988886	5907	1	6615	ENST00000244050.3	0	SNAI1	0.5159090017835272	3.6493903672345454	0.27130027332875045	1	0.5665497686965378	black		148	142	199	219	190	7.438826	7.217155	9.496671	11.56094	10.795925999999998
L2__chr3_-_9363022	chr3	9362925	9363070	146	-	9363022	Promoter (<=1kb)	3	9362971	9365190	2220	1	25917	ENST00000417036.1	0	THUMPD3	0.47370790105205285	4.090937464693283	0.24216903361755998	1	0.6158813912871846	black		228	230	252	288	288	11.459806	11.689755999999996	12.025940000000004	15.203431999999996	16.364354999999993
L2__chr6_+_151240408	chr6	151240160	151240619	460	+	151240408	Promoter (<=1kb)	6	151240374	151356773	116400	1	9590	ENST00000253332.5	0	AKAP12	0.2540730456700502	6.8114700850763805	0.07134621077540029	1	1.1466290874832352	black		1756	1684	2231	2046	1891	88.26067200000016	85.58935800000016	106.46771399999975	108.00767800000014	107.44789600000004
L2__chr17_-_17836986	chr17	17836902	17837092	191	-	17836986	Promoter (<=1kb)	17	17811334	17836986	25653	2	6720	ENST00000261646.11	0	SREBF1	0.27229419309465347	6.435403909772762	0.08524544373414172	1	1.0693288242298997	black		1282	1370	1665	1578	1459	64.43632399999998	69.63030200000006	79.45707299999992	83.302104	82.90134900000002
L2__chr17_+_76738117	chr17	76737958	76738123	166	+	76738117	Promoter (<=1kb)	17	76738071	76778727	40657	1	79157	ENST00000590514.5	0	MFSD11	0.5098316046920975	3.6698363546599757	0.27130027332875045	1	0.5665497686965378	black		167	155	175	206	208	8.393802000000003	7.8778769999999945	8.351348999999999	10.874680999999999	11.81870499999999
L2__chr19_+_54200857	chr19	54200786	54200982	197	+	54200857	Promoter (<=1kb)	19	54200809	54206847	6039	1	6203	ENST00000484121.5	0	RPS9	0.14413027064058462	10.066682554158476	0.0103687999054276	0.354001463437868	1.9842715063507042	black		19311	17863	19610	18762	17836	970.6162219999997	907.8877400000003	935.8277060000003	990.439791	1013.4533780000005
L2__chr12_+_56042145	chr12	56042071	56042361	291	+	56042145	Promoter (<=1kb)	12	56042140	56044223	2084	1	6231	ENST00000548590.1	0	RPS26	0.13396337132264863	10.919979211868936	0.007422705647184185	0.2864734078036447	2.129437761370839	black		34876	34077	33938	34554	31394	1752.9496860000004	1731.964979000001	1619.5879990000008	1824.094265999999	1783.8279519999976
L2__chr3_-_48717188	chr3	48717158	48717348	191	-	48717188	Promoter (<=1kb)	3	48688003	48717221	29219	2	51447	ENST00000328631.10	0	IP6K2	0.2540859295079925	6.573164712367107	0.075426883308252	1	1.122473837266061	black		1604	1499	1676	1777	1552	80.62080500000008	76.18673700000002	79.98201399999991	93.80724800000009	88.18567600000003
L2__chr16_+_74296812	chr16	74296727	74297062	336	+	74296812	Promoter (<=1kb)	16	74054151	74296751	242601	2	101928035	ENST00000569389.5	0	PSMD7-DT	0.21334786911796227	7.641608803087371	0.04621503914842892	0.943070109212768	1.3352166747394747	black		3400	3532	3323	3599	3348	170.89197600000017	179.51404600000012	158.5800899999998	189.99002599999983	190.2355930000001
L2__chr5_-_181243906	chr5	181243528	181244031	504	-	181243906	Promoter (<=1kb)	5	181236897	181243906	7010	2	10399	ENST00000512805.6	0	RACK1	0.14800151218257182	9.790852876024344	0.012080763225673375	0.39233015207278293	1.9179056274510036	black		15483	14879	16480	15575	14693	778.2119409999995	756.2258020000003	786.4579649999998	822.1991150000001	834.8660390000002
L2__chr19_+_55485186	chr19	55485153	55485268	116	+	55485186	Promoter (<=1kb)	19	55485188	55487566	2379	1	57106	ENST00000205194.5	0	NAT14	0.46036199600315186	4.108567487816128	0.24216903361755998	1	0.6158813912871846	black		256	203	265	287	294	12.867158999999997	10.317480999999997	12.646324000000003	15.150639000000004	16.705278999999997
L2__chr6_+_37257770	chr6	37257643	37257861	219	+	37257770	Promoter (<=1kb)	6	37212178	37257652	45475	2	221468	ENST00000651039.1	0	TMEM217	0.4086224753080357	4.448142366955988	0.20307644790577778	1	0.6923404416255744	black		316	302	342	364	379	15.882894999999994	15.349158999999997	16.320916000000008	19.215443000000008	21.535038000000004
L2__chr3_-_47282579	chr3	47282513	47282620	108	-	47282579	Promoter (<=1kb)	3	47228652	47282577	53926	2	64147	ENST00000452770.6	0	KIF9	0.4093292161285759	4.547210707758247	0.2050636477137382	1	0.6881113215750966	black		363	320	352	436	369	18.245224999999994	16.264008999999994	16.798136000000007	23.016298	20.966831000000006
L2__chr1_-_153958597	chr1	153958503	153958769	267	-	153958597	Promoter (<=1kb)	1	153947669	153958615	10947	2	200186	ENST00000303569.10	0	CRTC2	0.4444311302922046	4.254429168629385	0.23348448863145402	1	0.6317419661707966	black		274	284	256	306	341	13.771881999999989	14.434305	12.216828000000005	16.153651000000007	19.375856
L2__chr1_+_1013982	chr1	1013952	1014252	301	+	1013982	Promoter (<=1kb)	1	1013497	1014540	1044	1	9636	ENST00000649529.1	455	ISG15	0.4854186164880655	3.866484596393309	0.2641674926652265	1	0.5781206258763499	black		194	186	210	230	252	9.750889999999995	9.453455999999992	10.02161400000001	12.141631000000004	14.31881599999998
L2__chr8_+_143246950	chr8	143246865	143247020	156	+	143246950	Promoter (<=1kb)	8	143246931	143248490	1560	1	286128	ENST00000522233.1	0	ZFP41	0.4745376779513755	3.7116757420368103	0.25633369293647135	1	0.5911943056586125	black		173	162	186	236	189	8.695384	8.233652999999995	8.876288000000006	12.458367	10.739110999999994
L2__chr1_+_77129078	chr1	77129077	77129093	17	+	77129078	Distal Intergenic	1	77067920	77078482	10563	1	81849	ENST00000454305.1	61157	ST6GALNAC5	0.24374302040941448	6.74422861668517	0.07119314759064654	1	1.1475618056157426	black		1836	1711	1863	1916	1821	92.28167200000003	86.96164800000001	88.90601899999999	101.14500900000002	103.470432
L2__chr8_+_73008862	chr8	73008793	73008941	149	+	73008862	Promoter (<=1kb)	8	73008856	73025699	16844	1	7013	ENST00000678358.1	0	TERF1	0.32779012950923975	5.511846226987384	0.14224438230422837	1	0.8469648763033695	black		693	725	762	835	763	34.83180399999997	36.848154000000015	36.36413900000001	44.07937700000002	43.35417600000001
L2__chr22_-_42614883	chr22	42614829	42614999	171	-	42614883	Promoter (<=1kb)	22	42583721	42614869	31149	2	84271	ENST00000445215.5	0	POLDIP3	0.3018754564813065	5.856731485341888	0.12035213670278275	1	0.9195461949611108	black		920	912	990	1061	970	46.241354999999935	46.35243500000004	47.24475400000004	56.009843000000025	55.116056
L2__chr11_+_65570602	chr11	65570600	65570718	119	+	65570602	Promoter (<=1kb)	11	65570603	65572892	2290	1	10534	ENST00000533115.5	0	ZNRD2	0.2834931727796765	6.125366239708594	0.10496982274809227	1	0.9789355361459157	black		1187	1060	1195	1255	1189	59.66140599999997	53.87454500000002	57.02774600000001	66.25103800000002	67.55977200000001
L2__chr1_-_213015744	chr1	213015673	213015905	233	-	213015744	Promoter (<=1kb)	1	212992182	213015826	23645	2	90806	ENST00000360506.6	0	ANGEL2	0.4604709824595563	3.9129235969096325	0.2500511592483851	1	0.6019711277029569	black		219	211	186	237	259	11.007449	10.724079999999995	8.876290000000001	12.511155	14.716558999999995
L2__chr12_+_53299749	chr12	53299649	53300039	391	+	53299749	Promoter (<=1kb)	12	53299695	53307177	7483	1	60314	ENST00000267103.10	0	MYG1	0.3195784995085013	5.522672138236145	0.13653998746444207	1	0.8647401413563488	black		777	668	758	845	761	39.05383699999991	33.951117999999994	36.17325600000003	44.60727500000004	43.24054
L2__chr19_-_336174	chr19	336155	336175	21	-	336174	Promoter (<=1kb)	19	327064	336194	9131	2	54531	ENST00000621180.4	39	MIER2	0.47628983745939385	3.859452262149609	0.2641674926652265	1	0.5781206258763499	black		201	170	218	219	258	10.102732	8.640257	10.403388000000001	11.560937	14.659732
L2__chr1_-_149812372	chr1	149812343	149812434	92	-	149812372	Promoter (<=1kb)	1	149782689	149812373	29685	2	440689	ENST00000545683.1	0	H2BC18	0.27810026614808114	9.773630327039943	0.10262165116504701	1	0.9887610018995031	black		11848	12823	20038	17786	13816	595.5083149999998	651.7295240000001	956.2527050000002	938.917073	785.0343030000001
L2__chr17_+_7572827	chr17	7572628	7572900	273	+	7572827	Promoter (<=1kb)	17	7572824	7575171	2348	1	100533955	ENST00000584054.5	0	SENP3-EIF4A1	0.13671239397197238	10.330888044054621	0.009803764268438826	0.3402200541669807	2.0086071399074186	black		22701	21825	23844	23001	20868	1141.0055850000003	1109.2565590000004	1137.8825000000006	1214.2152059999996	1185.7336309999996
L2__chr11_-_119057202	chr11	119057019	119057277	259	-	119057202	Promoter (<=1kb)	11	119044188	119057205	13018	2	10525	ENST00000617285.5	0	HYOU1	0.23385072836823828	7.087496984172908	0.06766216560409449	1	1.169654106239776	black		2076	2414	2424	2513	2236	104.3446270000001	122.6916430000001	115.67805199999975	132.66045099999985	127.05100900000008
L2__chr14_+_39175252	chr14	39175124	39175483	360	+	39175252	Promoter (<=1kb)	14	39175183	39179246	4064	1	5411	ENST00000553331.5	0	PNN	0.22590924877792865	7.226345545590819	0.061925115448120245	1	1.2081331750782605	black		2582	2470	2588	2658	2555	129.77737700000003	125.53785000000003	123.50444999999993	140.31495199999986	145.1768050000001
L2__chr8_-_22669095	chr8	22669041	22669170	130	-	22669095	Promoter (<=1kb)	8	22620418	22669121	48704	2	55909	ENST00000276416.11	0	BIN3	0.35700550505600104	4.97747057211445	0.17270079659529206	1	0.7627056592122646	black		516	458	482	564	526	25.935368	23.277863999999994	23.001991000000007	29.773378000000005	29.887673000000003
L2__chr1_+_32222405	chr1	32222333	32222506	174	+	32222405	Promoter (<=1kb)	1	32214477	32222333	7857	2	56063	ENST00000491434.5	0	TMEM234	0.24467635891077094	6.8272530042221184	0.07791600132741769	1	1.1083733436807515	black		1951	1789	1997	2112	1858	98.06184100000004	90.92600000000003	95.30076299999989	111.49178400000007	105.57279600000003
L2__chr11_+_47248905	chr11	47248863	47248977	115	+	47248905	Promoter (<=1kb)	11	47248916	47268812	19897	1	10062	ENST00000395397.7	0	NR1H3	0.43854418324233796	4.105083261903159	0.24216903361755998	1	0.6158813912871846	black		229	245	252	302	274	11.510072	12.452132	12.025937000000004	15.942484000000002	15.568867999999993
L2__chr2_-_55693844	chr2	55693681	55693916	236	-	55693844	Promoter (<=1kb)	2	55634061	55693844	59784	2	87178	ENST00000447944.7	0	PNPT1	0.32568656876971364	5.498653716685026	0.14818089573843451	1	0.8292077842797283	black		728	678	755	806	774	36.59098299999997	34.45937600000002	36.03008800000001	42.548480000000026	43.979200000000006
L2__chr12_-_6753091	chr12	6752885	6753179	295	-	6753091	Promoter (<=1kb)	12	6747996	6753141	5146	2	8079	ENST00000203630.10	0	MLF2	0.18878444862676813	8.198764666240868	0.03728136375996638	0.8273355974399206	1.4285082094458683	black		4977	5241	5040	5145	5005	250.15570500000015	266.3740419999999	240.5187019999999	271.6028500000001	284.387438
L2__chrX_-_119791643	chrX	119791505	119791782	278	-	119791643	Promoter (<=1kb)	23	119786504	119791630	5127	2	6170	ENST00000361575.4	0	RPL39	0.23833484757874973	7.126916361639738	0.07396313303409424	1	1.1309847006686247	black		1976	2238	2908	2651	2245	99.31839699999999	113.74644100000003	138.77547699999988	139.945416	127.56239700000002
L2__chr7_+_56051763	chr7	56051597	56052062	466	+	56051763	Promoter (<=1kb)	7	56011068	56051604	40537	2	5723	ENST00000395471.7	0	PSPH	0.19636690950212635	7.988548425160651	0.043027379659041125	0.8951711877502071	1.3662551013789872	black		4489	4049	4625	4587	4212	225.62767100000016	205.79058600000027	220.71409299999976	242.1462199999997	239.32864800000007
L2__chr10_+_73785604	chr10	73785538	73785677	140	+	73785604	Promoter (<=1kb)	10	73785606	73801793	16188	1	23053	ENST00000604729.6	0	ZSWIM8	0.4097769781669672	4.285111831771211	0.22177787100148744	1	0.6540817899334598	black		286	281	277	335	321	14.375026999999996	14.281833999999995	13.218990000000002	17.684540000000016	18.239436999999995
L2__chr15_-_43106035	chr15	43105998	43106172	175	-	43106035	Promoter (<=1kb)	15	42942897	43106038	163142	2	197131	ENST00000290650.9	0	UBR1	0.35057429687263547	5.05358457260087	0.17275838258492163	1	0.7625608705989063	black		526	488	531	572	577	26.43799000000001	24.80261399999998	25.340368000000016	30.19569200000001	32.78552800000001
L2__chr1_-_35189281	chr1	35189210	35189384	175	-	35189281	Promoter (1-2kb)	1	35176378	35188042	11665	2	6421	ENST00000460428.5	-1342	SFPQ	0.4821855950660872	3.825989554580486	0.27920618441827766	1	0.5540749663175525	black		203	188	179	240	227	10.203251	9.555101999999998	8.542237	12.669529	12.898297999999995
L2__chr17_-_75393901	chr17	75393676	75393986	311	-	75393901	Promoter (<=1kb)	17	75318076	75393864	75789	2	2885	ENST00000392564.5	0	GRB2	0.5166284807101372	3.5550830748205144	0.3044708787713214	1	0.5164542392994953	black		142	176	130	206	172	7.137248000000002	8.945203999999993	6.2038590000000005	10.874677	9.773160999999995
L2__chr8_+_143990099	chr8	143990017	143990172	156	+	143990099	Promoter (<=1kb)	8	143990056	143993415	3360	1	2907	ENST00000395068.9	0	GRINA	0.24383102441254206	6.82083882773096	0.08056055448333264	1	1.0938775532759013	black		1951	1751	2012	2120	1832	98.06183100000007	88.99464600000007	96.01659699999988	111.91410100000003	104.09546200000005
L2__chr19_-_43596072	chr19	43595974	43596182	209	-	43596072	Promoter (<=1kb)	19	43584367	43596134	11768	2	126298	ENST00000422989.6	0	IRGQ	0.46131583966134915	3.869471498990451	0.2641674926652265	1	0.5781206258763499	black		180	204	212	230	249	9.047215999999999	10.368303999999995	10.117061000000007	12.141633	14.14835699999998
L2__chr1_-_228108317	chr1	228108305	228108342	38	-	228108317	Promoter (<=1kb)	1	228106679	228108325	1647	2	128308	ENST00000459783.5	0	MRPL55	0.44986681965757114	4.071448813905427	0.25540435797445366	1	0.5927716966258131	black		238	227	239	279	283	11.962438	11.537284	11.405549000000002	14.728319	16.080249
L2__chr12_-_14771131	chr12	14770947	14771202	256	-	14771131	Promoter (<=1kb)	12	14770720	14771131	412	2	121504	ENST00000539745.2	0	H4-16	0.1992945528136109	8.110528568502406	0.04619221521560658	0.943070109212768	1.3354312100235248	black		4667	4323	5348	5262	4349	234.57437600000003	219.71665900000002	255.21706199999994	277.77924600000006	247.1130740000001
L2__chr12_+_110124378	chr12	110124302	110124474	173	+	110124378	Promoter (<=1kb)	12	110124335	110169182	44848	1	28981	ENST00000361948.8	0	IFT81	0.4794232562470839	3.838056961396901	0.27920618441827766	1	0.5540749663175525	black		190	175	213	254	218	9.549841	8.894377999999998	10.16478200000001	13.408580000000002	12.386911999999986
L2__chr9_-_136728184	chr9	136727967	136728258	292	-	136728184	Promoter (<=1kb)	9	136721366	136728184	6819	2	84973	ENST00000414282.5	0	SNHG7	0.20513321890743397	7.699407849755125	0.05127844368090592	0.9921526092699184	1.290065164281974	black		3589	3560	3562	3917	3306	180.39156400000002	180.937152	169.98563499999997	206.77714499999996	187.84912500000002
L2__chr16_-_4343291	chr16	4343284	4343293	10	-	4343291	Promoter (<=1kb)	16	4340249	4343550	3302	2	51025	ENST00000573236.5	266	PAM16	0.3462312128321145	5.115363420894308	0.17255043553953622	1	0.7630839401558701	black		588	523	506	614	588	29.55426	26.581497000000002	24.147314	32.412859	33.410551
L2__chr7_+_128830408	chr7	128830243	128830545	303	+	128830408	Promoter (<=1kb)	7	128830406	128859272	28867	1	2318	ENST00000325888.13	0	FLNC	0.3747254527034751	4.840444379763963	0.19790659532730331	1	0.7035397324912978	black		437	427	443	520	471	21.964639000000002	21.70228799999999	21.140833000000008	27.450638000000016	26.76253799999999
L2__chr2_+_27663887	chr2	27663856	27663966	111	+	27663887	Promoter (<=1kb)	2	27663889	27694972	31084	1	22950	ENST00000618046.4	0	SLC4A1AP	0.3847196698299289	4.816463503189123	0.20726702478200043	1	0.6834697866391589	black		436	389	456	541	438	21.914384	19.770937999999997	21.76121800000001	28.559211	24.887455999999993
L2__chr11_-_66345056	chr11	66345011	66345140	130	-	66345056	Promoter (<=1kb)	11	66337333	66345119	7787	2	25855	ENST00000425825.6	0	BRMS1	0.29754479031321623	5.791464056018684	0.13104770071113467	1	0.8825705945359739	black		903	879	912	991	942	45.38689499999997	44.67520700000003	43.52243800000002	52.31456800000004	53.52506800000002
L2__chr20_+_41028822	chr20	41028647	41029139	493	+	41028822	Promoter (<=1kb)	20	41028822	41124487	95666	1	7150	ENST00000361337.3	0	TOP1	0.19838958783569993	7.981048762683077	0.0475533914623679	0.9575401244936538	1.3228185041552099	black		4226	3975	4900	4519	4238	212.4086680000003	202.02953600000026	233.8376319999995	238.55652999999953	240.8059890000003
L2__chr4_+_6640827	chr4	6640597	6641008	412	+	6640827	Promoter (<=1kb)	4	6640685	6642729	2045	1	93621	ENST00000382581.5	0	MRFAP1	0.24865897387529093	6.778185572338643	0.08858371571382416	1	1.0526461068446058	black		1715	1571	2267	1903	1928	86.19991400000004	79.84613600000007	108.18569799999986	100.45874900000005	109.55025
L2__chr11_-_4393684	chr11	4393664	4393755	92	-	4393684	Promoter (<=1kb)	11	4384897	4393702	8806	2	6737	ENST00000254436.8	0	TRIM21	0.41617045045352075	4.3593000149101	0.23603695773816025	1	0.627019991584488	black		286	287	321	332	363	14.375027	14.586783999999996	15.318753000000008	17.526170000000008	20.625907999999995
L2__chr8_-_144291413	chr8	144291306	144291501	196	-	144291413	Promoter (<=1kb)	8	144262045	144291438	29394	2	23246	ENST00000569669.6	0	BOP1	0.2265415565317522	7.17426503249608	0.07053040551822097	1	1.1516236191495937	black		2186	2682	2492	2466	2554	109.87348600000003	136.31275700000006	118.92314099999992	130.17932799999994	145.11998500000013
L2__chr8_-_120443309	chr8	120443250	120443316	67	-	120443309	Promoter (1-2kb)	8	120413991	120445092	31102	2	28998	ENST00000518918.1	1842	MRPL13	0.32313290204006945	5.376168898834173	0.15613514884976415	1	0.806499318377939	black		671	671	632	773	673	33.726033	34.103603	30.160280999999998	40.806414999999994	38.240308
L2__chr19_-_14572071	chr19	14571904	14572213	310	-	14572071	Promoter (<=1kb)	19	14566078	14572062	5985	2	4713	ENST00000593353.5	0	NDUFB7	0.1705452178299601	8.712600006891119	0.029961352136293275	0.7278129399256302	1.5234385911034054	black		7362	7436	7151	7470	6960	370.03140899999977	377.93501099999986	341.25976500000024	394.3388420000003	395.471828
L2__chr12_-_71663836	chr12	71663741	71663945	205	-	71663836	Promoter (<=1kb)	12	71609599	71663848	54250	2	196441	ENST00000378743.9	0	ZFC3H1	0.35903844730601187	4.928073193489423	0.18910150925835695	1	0.7233050049468138	black		420	494	489	553	499	21.11018200000001	25.10756299999998	23.33604800000001	29.192691000000025	28.353520000000003
L2__chr1_-_149927803	chr1	149927695	149927845	151	-	149927803	Promoter (<=1kb)	1	149923317	149927803	4487	2	10262	ENST00000271628.9	0	SF3B4	0.21450668351245322	7.456840629359797	0.06186669533095427	1	1.2085430816179767	black		2851	2784	3397	3169	2937	143.29794900000005	141.49691399999998	162.11151499999988	167.29046999999994	166.88229500000003
L2__chr19_+_45040182	chr19	45040180	45040197	18	+	45040182	Promoter (<=1kb)	19	45040270	45064046	23777	1	11129	ENST00000587112.1	-73	CLASRP	0.37805938311105775	4.6497751403517125	0.20634678671731807	1	0.6854022896739077	black		357	391	382	434	424	17.943658000000003	19.872591999999997	18.22979	22.91071800000001	24.091962
L2__chr1_+_8866337	chr1	8866276	8866470	195	+	8866337	Distal Intergenic	1	8878835	8879894	1060	1	100505975	ENST00000442636.1	-12365	ENO1-AS1	0.42524818239800805	4.206658505213633	0.24586761398965934	1	0.6092986733429248	black		266	165	365	367	257	13.36977899999999	8.386128999999995	17.418520000000008	19.37381200000002	14.602917999999994
L2__chr16_-_4351297	chr16	4351225	4351408	184	-	4351297	Promoter (<=1kb)	16	4331549	4351265	19717	2	51025	ENST00000577031.5	0	PAM16	0.20451375976825614	7.677582533768634	0.055071987258701785	1	1.2590692518296573	black		3618	3524	3403	3643	3454	181.84917200000007	179.1074460000001	162.3978479999999	192.3127649999998	196.258575
L2__chr1_+_1615863	chr1	1615807	1615937	131	+	1615863	Promoter (<=1kb)	1	1615879	1630604	14726	1	142678	ENST00000487053.5	0	MIB2	0.5244441627728916	3.5161957149201926	0.3228817597631133	1	0.4909564884544357	black		146	149	138	162	202	7.338301000000001	7.572926999999996	6.585634999999999	8.551929999999999	11.477778999999995
L2__chr8_+_1823924	chr8	1823901	1824110	210	+	1823924	Promoter (<=1kb)	8	1823926	1958641	134716	1	9639	ENST00000349830.8	0	ARHGEF10	0.4519124941786027	4.022440697027106	0.2694531764769184	1	0.5695166923119113	black		256	233	185	271	270	12.867156999999999	11.842229999999992	8.828567000000003	14.306005	15.341583999999987
L2__chr7_+_65751049	chr7	65751009	65751142	134	+	65751049	Promoter (<=1kb)	7	65751037	65764225	13189	1	643253	ENST00000686363.1	0	CCT6P1	0.4639509036133508	3.815924253500398	0.27920618441827766	1	0.5540749663175525	black		175	175	221	264	198	8.795906000000002	8.894377999999998	10.546561000000004	13.936478000000005	11.250496999999989
L2__chr19_-_8321375	chr19	8321307	8321429	123	-	8321375	Promoter (<=1kb)	19	8308283	8321379	13097	2	4701	ENST00000598884.1	0	NDUFA7	0.21924274280868777	7.291011288400693	0.06745110699340734	1	1.171010918383727	black		2761	2649	2595	2830	2615	138.77434400000013	134.6355330000001	123.83849799999989	149.39476599999992	148.586044
L2__chr10_+_78033861	chr10	78033696	78033971	276	+	78033861	Promoter (<=1kb)	10	78033760	78040713	6954	1	6229	ENST00000435275.5	0	RPS24	0.14744329886842106	10.07915724908634	0.01827584461303795	0.5123007811002112	1.7381225431085114	black		19111	17679	20465	18940	18026	960.5637489999995	898.5359240000001	976.6299950000003	999.8363519999997	1024.2493020000002
L2__chr19_-_40425992	chr19	40425930	40426069	140	-	40425992	Promoter (<=1kb)	19	40421589	40425992	4404	2	29950	ENST00000357949.5	0	SERTAD1	0.32569078059495077	5.313680693908496	0.16361751854795098	1	0.7861701982112386	black		669	572	646	702	678	33.62550899999998	29.07192299999999	30.828391000000003	37.058351000000016	38.524415
L2__chr4_-_168318752	chr4	168318636	168318844	209	-	168318752	Promoter (<=1kb)	4	168216294	168318752	102459	2	55601	ENST00000393743.8	0	DDX60	0.43162112798765034	4.059012074327788	0.25540435797445366	1	0.5927716966258131	black		247	221	233	293	261	12.414794999999994	11.232330999999995	11.119220000000006	15.467381000000001	14.830197999999994
L2__chr8_+_124539121	chr8	124539053	124539273	221	+	124539121	Promoter (<=1kb)	8	124539101	124580648	41548	1	105375740	ENST00000606244.2	0	LOC105375740	0.15916999538706836	9.17305952363414	0.024829547392430817	0.6312275389598402	1.605031196948106	black		10255	10209	9882	10393	9409	515.4403779999991	518.87286	471.5884480000001	548.6430529999993	534.6256330000003
L2__chr17_-_7687486	chr17	7687413	7687610	198	-	7687486	Promoter (<=1kb)	17	7687440	7703502	16063	1	55135	ENST00000457584.6	0	WRAP53	0.2878593742804748	5.833083127357893	0.12994123670330235	1	0.886253004194753	black		853	872	1066	1054	933	42.87377699999994	44.31943200000001	50.871618000000026	55.64031500000003	53.01367800000003
L2__chr16_+_68539289	chr16	68539227	68539379	153	+	68539289	Promoter (<=1kb)	16	68539291	68563078	23788	1	146198	ENST00000564323.5	0	ZFP90	0.5192489015755654	3.520590006692027	0.3228817597631133	1	0.4909564884544357	black		144	143	149	195	172	7.237774000000001	7.267979999999996	7.110575	10.293988000000002	9.773156999999994
L2__chr15_+_82750570	chr15	82750512	82750754	243	+	82750570	Promoter (<=1kb)	15	82750564	82754937	4374	1	100505616	ENST00000544685.2	0	SNHG21	0.3427199878589034	4.958267754720323	0.18071267701065083	1	0.7430113805732101	black		484	456	503	572	498	24.326972000000005	23.176213999999995	24.004152000000012	30.19569800000003	28.296699999999994
L2__chr19_-_32971948	chr19	32971874	32972095	222	-	32971948	Promoter (<=1kb)	19	32875925	32971958	96034	2	84902	ENST00000305768.10	0	CEP89	0.3954246551477702	4.5976581200876785	0.2271661086749395	1	0.6436564613121059	black		385	353	341	433	398	19.351000000000003	17.941234999999992	16.273194000000007	22.857929000000013	22.614629000000015
L2__chr12_-_75390901	chr12	75390871	75391044	174	-	75390901	Promoter (<=1kb)	12	75277229	75390922	113694	2	84698	ENST00000328705.7	0	CAPS2	0.4509728784393905	4.1492416155080925	0.27284606713145754	1	0.5640823018603695	black		249	256	243	296	302	12.515314999999996	13.011202999999991	11.596443000000002	15.625746000000001	17.159848999999983
L2__chr19_-_12696631	chr19	12696584	12696668	85	-	12696631	Promoter (<=1kb)	19	12688053	12696619	8567	2	84261	ENST00000587296.1	0	FBXW9	0.546131818448793	3.450756916285933	0.342671455876417	1	0.4651220702758747	black		147	133	126	172	176	7.388564000000003	6.759725999999999	6.012970999999999	9.079826	10.000440999999997
L2__chr7_-_98386607	chr7	98386578	98386609	32	-	98386607	Exon (ENST00000398259.2/ENST00000398259.2, exon 1 of 1)	7	98355041	98400337	45297	2	55971	ENST00000479789.1	13759	BAIAP2L1	0.2872152374052607	5.937404035311971	0.13122255408560138	1	0.8819915134885801	black		1005	908	1094	1101	1038	50.51366	46.149138	52.207829000000004	58.121427999999995	58.979851000000004
L2__chr5_+_86617945	chr5	86617873	86618138	266	+	86617945	Promoter (<=1kb)	5	86617928	86620766	2839	1	1350	ENST00000511472.5	0	COX7C	0.15669296356921042	9.533497990970435	0.02421416636016667	0.6211429394625325	1.6159304781520958	black		12626	12439	14019	13545	11886	634.6124149999997	632.2127029999996	669.0142110000003	715.0360919999993	675.3704280000004
L2__chr19_+_45995465	chr19	45995421	45995543	123	+	45995465	Promoter (<=1kb)	19	45995461	46018615	23155	1	729440	ENST00000536603.5	0	CCDC61	0.46690310113405986	3.609989415638651	0.28731366847618195	1	0.5416437126694571	black		159	156	164	214	175	7.991709	7.928705999999999	7.826401999999999	11.296992000000001	9.943615999999999
L2__chr6_+_34757503	chr6	34757366	34757595	230	+	34757503	Promoter (<=1kb)	6	34757505	34773857	16353	1	6631	ENST00000244520.10	0	SNRPC	0.2361108764638594	6.772311239166089	0.0853595569684665	1	1.0687478476446177	black		1869	1837	1820	2054	1754	93.94032500000007	93.36559700000005	86.85397899999994	108.42998600000001	99.66345100000005
L2__chr6_-_27146855	chr6	27146715	27146954	240	-	27146855	Promoter (<=1kb)	6	27146361	27146855	495	2	85236	ENST00000356950.2	0	H2BC12	0.19839095445362082	9.85304051345269	0.054033553486891164	1	1.2673364703841539	black		15445	14232	18596	17905	14428	776.3019779999997	723.3420040000001	887.4376390000001	945.199044	819.8085520000002
L2__chr20_-_653200	chr20	653019	653268	250	-	653200	Promoter (<=1kb)	20	646615	653200	6586	2	140809	ENST00000381962.4	0	SRXN1	0.24143155448602638	6.7119619134113595	0.09149180652909845	1	1.0386177970650188	black		1558	2125	1592	1695	1942	78.30873300000005	108.00321000000004	75.97337199999987	89.47849600000004	110.34573900000001
L2__chr6_-_10694605	chr6	10694509	10694670	162	-	10694605	Promoter (<=1kb)	6	10671418	10694533	23116	2	347744	ENST00000460742.6	0	C6orf52	0.47202128753417016	3.7764708155461544	0.2952427398450794	1	0.5298207730844285	black		208	171	170	220	226	10.454566999999999	8.691078999999998	8.112738000000004	11.613731000000005	12.84147199999999
L2__chr11_+_8682757	chr11	8682687	8683099	413	+	8682757	Promoter (<=1kb)	11	8682788	8683779	992	1	6157	ENST00000529227.5	0	RPL27A	0.237089259490329	6.814890652651507	0.08847002010187864	1	1.0532038740495073	black		1843	1887	1968	2034	1886	92.63349200000012	95.90683600000021	93.91683899999958	107.37420400000006	107.16378900000008
L2__chr7_-_40134619	chr7	40134292	40134686	395	-	40134619	Promoter (<=1kb)	7	40126027	40134622	8596	2	136647	ENST00000306984.8	0	MPLKIP	0.2360725422370265	6.700794283305845	0.0892675357021023	1	1.0493064540885884	black		1689	1760	1808	1882	1733	84.89309800000007	89.45206800000004	86.28131499999992	99.35016199999993	98.47021900000001
L2__chr3_-_9792435	chr3	9792249	9792588	340	-	9792435	Promoter (<=1kb)	3	9792495	9806442	13948	1	10093	ENST00000498623.6	0	ARPC4	0.31950532324050057	5.407911401150285	0.16865680677240621	1	0.772996126552801	black		679	659	687	735	739	34.128123999999985	33.49369400000002	32.78499800000002	38.80041300000002	41.99048
L2__chr6_+_27808171	chr6	27808104	27808224	121	+	27808171	Promoter (<=1kb)	6	27808173	27808667	495	1	8329	ENST00000358739.5	0	H2AC13	0.23748289834500846	9.829276344966202	0.09201437447851037	1	1.0361443219038968	black		12926	14450	19605	18210	14115	649.6911219999997	734.421864	935.589097	961.2998979999994	802.0236810000005
L2__chr19_+_12610934	chr19	12610875	12611015	141	+	12610934	Promoter (<=1kb)	19	12610918	12633840	22923	1	163049	ENST00000446165.2	0	ZNF791	0.3185947914611358	5.346131643612833	0.1697310603552469	1	0.7702386756165803	black		670	612	654	754	658	33.67576799999999	31.104919999999993	31.210169000000008	39.803412	37.38800300000001
L2__chr1_-_25232212	chr1	25232132	25232232	101	-	25232212	Promoter (<=1kb)	1	25229015	25232432	3418	2	25949	ENST00000474160.1	300	SYF2	0.3368836639858779	5.135640454950005	0.1877107017871112	1	0.7265109666189415	black		547	548	553	638	579	27.493502999999997	27.852121999999998	26.390247	33.679812	32.899167
L2__chr17_-_67366577	chr17	67366351	67366707	357	-	67366577	Promoter (<=1kb)	17	67337916	67366577	28662	2	5718	ENST00000356126.8	0	PSMD12	0.18381719416266026	8.620030888634501	0.04703530733249863	0.952959566837205	1.3275760139145392	black		6710	7443	6323	6802	6782	337.2603539999995	378.2907869999995	301.74598300000025	359.0753409999999	385.35775799999993
L2__chr7_-_129410550	chr7	129410529	129410556	28	-	129410550	Distal Intergenic	7	129366827	129374486	7660	2	107986847	ENST00000668770.1	-36070	LOC107986847	0.3264332242954343	5.216741727449529	0.17897787371179363	1	0.7472006557174752	black		556	582	619	662	624	27.945867	29.580175	29.539897999999997	34.946761	35.456095
L2__chr19_+_12938607	chr19	12938529	12938734	206	+	12938607	Promoter (<=1kb)	19	12938578	12940147	1570	1	811	ENST00000587486.6	0	CALR	0.13498295149644254	10.0954253197548	0.01565353491026574	0.4655600325291839	1.8053875738575051	black		19762	19119	19154	19382	17836	993.2845419999993	971.7239920000003	914.06649	1023.1693909999995	1013.4533770000002
L2__chr12_-_80103356	chr12	80103342	80103362	21	-	80103356	Distal Intergenic	12	79774406	79935460	161055	2	4659	ENST00000437004.6	-167902	PPP1R12A	0.206572532538491	7.439610776886034	0.06617298188197417	1	1.1793192947699047	black		3050	2933	2939	3157	2859	153.300162	149.06984999999997	140.254851	166.65698899999998	162.45028000000002
L2__chr4_+_52712822	chr4	52712799	52712875	77	+	52712822	Promoter (<=1kb)	4	52712824	52713741	918	1	57291	ENST00000675191.1	0	DANCR	0.3781250810085034	4.6031106558641275	0.2271661086749395	1	0.6436564613121059	black		369	334	389	460	371	18.546805000000003	16.975564	18.563844000000003	24.283250000000006	21.080468
L2__chr13_-_113364130	chr13	113364007	113364181	175	-	113364130	Promoter (<=1kb)	13	113324163	113364130	39968	2	79774	ENST00000375431.9	0	GRTP1	0.4020806952491299	4.327785583478273	0.24826208903065075	1	0.6050895945084207	black		305	281	289	342	334	15.330013999999995	14.281833999999996	13.791654000000007	18.054070000000014	18.978105000000003
L2__chr19_-_44500520	chr19	44500462	44500567	106	-	44500520	Promoter (<=1kb)	19	44474428	44500522	26095	2	7733	ENST00000221327.8	0	ZNF180	0.49347198848271556	3.501283464839972	0.3228817597631133	1	0.4909564884544357	black		134	142	157	196	162	6.735151	7.217152999999999	7.492352000000001	10.346779000000002	9.204949999999998
L2__chr6_+_31666104	chr6	31665885	31666163	279	+	31666104	Promoter (<=1kb)	6	31666080	31670067	3988	1	1460	ENST00000375882.7	0	CSNK2B	0.1945212065817115	7.7817669670778375	0.05731892634292535	1	1.2417019530916853	black		3671	3682	4043	3991	3619	184.5130730000001	187.1378040000001	192.939907	210.6835789999999	205.63399200000006
L2__chr1_-_202967252	chr1	202967189	202967293	105	-	202967252	Promoter (<=1kb)	1	202961873	202967257	5385	2	51706	ENST00000367249.9	0	CYB5R1	0.3749922249589412	4.596043120652386	0.2271661086749395	1	0.6436564613121059	black		373	362	350	435	389	18.747851000000004	18.398660999999993	16.702691000000005	22.963508000000004	22.103240999999997
L2__chr8_+_124450818	chr8	124450796	124450934	139	+	124450818	Promoter (<=1kb)	8	124450820	124453026	2207	1	55039	ENST00000328599.4	0	TRMT12	0.5189076294844153	3.440174161195855	0.342671455876417	1	0.4651220702758747	black		148	117	142	191	152	7.438824000000001	5.946527999999999	6.776521000000001	10.082831000000002	8.636746000000002
L2__chr5_+_138341182	chr5	138341179	138341206	28	+	138341182	Promoter (<=1kb)	5	138341181	138345308	4128	1	51307	ENST00000505136.1	0	FAM53C	0.37485416608176986	4.684004341190878	0.22752130996621872	1	0.6429779204692162	black		398	391	371	480	402	20.004414	19.872591	17.704849000000003	25.339043000000007	22.841907999999997
L2__chr17_-_60526184	chr17	60526035	60526272	238	-	60526184	Promoter (<=1kb)	17	60443158	60526242	83085	2	10513	ENST00000083182.8	0	APPBP2	0.317528535588797	5.442090146396589	0.17443127017150925	1	0.7583756567567667	black		619	670	793	794	719	31.112389000000004	34.052771	37.843526000000004	41.91500200000001	40.85406200000001
L2__chr18_-_57620652	chr18	57620594	57620653	60	-	57620652	Promoter (1-2kb)	18	57613624	57621737	8114	2	4677	ENST00000590123.1	1143	NARS1	0.4764657386583633	3.750963489771276	0.3123609838769181	1	0.5053432178970405	black		176	185	176	210	227	8.846173	9.402631	8.399067	11.085832	12.898292999999999
L2__chr4_+_56436258	chr4	56436026	56436363	338	+	56436258	Promoter (<=1kb)	4	56436039	56441863	5825	1	10606	ENST00000504188.1	0	PAICS	0.1863062488422004	8.015177421650602	0.05136812379491589	0.9921526092699184	1.2893062964597273	black		4414	4391	4638	4531	4389	221.8580010000001	223.17275400000014	221.33447799999985	239.1899999999999	249.385906
L2__chr14_-_60981079	chr14	60980986	60981189	204	-	60981079	Promoter (<=1kb)	14	60981114	61083712	102599	1	145389	ENST00000354886.6	0	SLC38A6	0.360070513600445	4.7910749855627275	0.21708022560476753	1	0.6633797357434978	black		443	415	406	490	459	22.266211000000002	21.09238699999998	19.375122000000005	25.86694600000002	26.080694999999995
L2__chr15_+_41556933	chr15	41556930	41557022	93	+	41556933	Promoter (<=1kb)	15	41557675	41578805	21131	1	7301	ENST00000559066.5	-653	TYRO3	0.232295021412444	6.784963485171142	0.09412706607109081	1	1.0262854780058375	black		1912	1807	1865	1978	1852	96.10160900000001	91.84085100000001	89.00146299999997	104.41797000000001	105.23187200000002
L2__chr19_-_5903756	chr19	5903619	5903913	295	-	5903756	Promoter (<=1kb)	19	5867615	5903703	36089	2	126328	ENST00000585661.1	0	NDUFA11	0.1527393361840082	9.139316916005058	0.027667116477278826	0.6865118489712122	1.558036101547971	black		10171	9664	9875	9870	9406	511.2183489999996	491.17320899999976	471.25440000000015	521.0340439999995	534.4551770000006
L2__chr15_+_65304676	chr15	65304671	65304684	14	+	65304676	Promoter (<=1kb)	15	65304677	65304792	116	1	26832	ENST00000363286.1	0	RNU5B-1	0.4482430982729665	3.7852266455404777	0.2952427398450794	1	0.5298207730844285	black		153	165	243	258	190	7.690138999999999	8.386132	11.596437	13.619735	10.795927
L2__chr19_-_6424811	chr19	6424484	6424939	456	-	6424811	Promoter (<=1kb)	19	6413102	6424811	11710	2	8570	ENST00000600480.2	0	KHSRP	0.195244474893372	8.27870857207892	0.06119274105232203	1	1.2133000926893474	black		5825	5403	4855	5085	5650	292.7781679999996	274.6076969999998	231.690145	268.4354740000001	321.0367639999997
L2__chr12_-_3211950	chr12	3211930	3211955	26	-	3211950	Distal Intergenic	12	3296202	3300224	4023	2	100128253	ENST00000505276.2	88294	LOC100128253	0.4337772581637138	3.9856004832029908	0.2843752924087942	1	0.5461081394354348	black		224	190	248	294	230	11.258765	9.656758000000002	11.835047000000001	15.520164000000001	13.068754
L2__chr6_-_116254075	chr6	116254014	116254164	151	-	116254075	Promoter (<=1kb)	6	116249964	116254075	4112	2	23270	ENST00000420283.3	0	TSPYL4	0.41742444672233114	4.1543653135119945	0.27284606713145754	1	0.5640823018603695	black		251	266	242	280	312	12.61584399999999	13.519455999999998	11.548719000000006	14.781110000000007	17.728046000000006
L2__chr10_-_68075283	chr10	68075054	68075405	352	-	68075283	Promoter (<=1kb)	10	67921905	68075283	153379	2	26091	ENST00000373700.9	0	HERC4	0.3544180252914446	4.871747862773598	0.21671306716178443	1	0.6641149012082814	black		448	422	478	532	475	22.517524000000012	21.44815999999999	22.81110500000001	28.08411	26.989824000000016
L2__chr1_-_46303277	chr1	46303085	46303393	309	-	46303277	Promoter (<=1kb)	1	46278401	46303366	24966	2	10489	ENST00000343304.10	0	LRRC41	0.28959582594386096	5.657374091571037	0.15572944472816252	1	0.8076292649273016	black		782	876	790	841	904	39.30514399999996	44.522729000000034	37.70036000000004	44.39611900000004	51.36589100000002
L2__chr19_-_12957223	chr19	12956899	12957320	422	-	12957223	Promoter (<=1kb)	19	12953119	12957223	4105	2	90480	ENST00000316939.3	0	GADD45GIP1	0.17490489814126858	8.309085146267453	0.04631288660953975	0.9432597861659989	1.3342981492690078	black		5721	5409	5418	5542	5361	287.5508829999997	274.9126459999997	258.5576060000002	292.5603640000001	304.6155960000001
L2__chr2_+_130182260	chr2	130182108	130182561	454	+	130182260	Promoter (<=1kb)	2	130182224	130190699	8476	1	80097	ENST00000651060.1	0	MZT2B	0.17090278888246174	8.4346520430694	0.04320433710067299	0.8971005824490619	1.364472654010451	black		5801	6050	6247	6168	5723	291.57186399999904	307.49149699999884	298.1191210000005	325.606692	325.1846820000001
L2__chr9_-_96854514	chr9	96854296	96854546	251	-	96854514	Promoter (<=1kb)	9	96816269	96854514	38246	2	158431	ENST00000481138.6	0	ZNF782	0.48331068569855845	3.6929975009448097	0.33065431899651826	1	0.48062580018182044	black		167	137	209	222	197	8.393801999999999	6.9630249999999965	9.973893000000006	11.719314	11.193674999999997
L2__chr9_-_95875461	chr9	95875426	95875594	169	-	95875461	Promoter (<=1kb)	9	95813599	95875551	61953	2	100128782	ENST00000660143.1	0	ERCC6L2-AS1	0.4246025356522797	3.978338665337126	0.2843752924087942	1	0.5461081394354348	black		228	218	212	289	230	11.459810000000001	11.079852999999993	10.117061000000009	15.256216000000004	13.068756999999996
L2__chr22_-_39319622	chr22	39319259	39319710	452	-	39319622	Promoter (<=1kb)	22	39312882	39319623	6742	2	6122	ENST00000216146.9	0	RPL3	0.10811894964738923	10.911622846997085	0.007258440920012025	0.28217851343054046	2.139156653755746	black		34367	33347	35411	33525	31332	1727.3661470000004	1694.8626980000006	1689.8824540000007	1769.773700999999	1780.3050729999986
L2__chr12_+_112938472	chr12	112938195	112938677	483	+	112938472	Promoter (<=1kb)	12	112938284	112973247	34964	1	4940	ENST00000681346.1	0	OAS3	0.2510615355042802	6.3604010543585465	0.11998478645168964	1	0.9208738171102353	black		1420	1379	1305	1421	1430	71.37252500000002	70.08772300000007	62.27717400000005	75.01413100000006	81.25356200000002
L2__chr7_-_93117978	chr7	93117903	93118074	172	-	93117978	Promoter (<=1kb)	7	93099513	93118023	18511	2	54809	ENST00000620985.4	0	SAMD9	0.4806161819083804	3.6981802665488686	0.33065431899651826	1	0.48062580018182044	black		166	150	199	203	216	8.343544999999999	7.623753999999997	9.496674000000004	10.716307000000002	12.273269999999984
L2__chr6_-_73520128	chr6	73520059	73520594	536	-	73520128	Promoter (<=1kb)	6	73515765	73520591	4827	2	1915	ENST00000615060.5	0	EEF1A1	0.4264261944149471	4.1143192716175845	0.28754202888969765	1	0.5412986672149325	black		232	236	267	280	296	11.66085499999999	11.994700999999985	12.741771000000021	14.781117000000005	16.81892599999997
L2__chr7_+_5045858	chr7	5045759	5046055	297	+	5045858	Promoter (<=1kb)	7	5045911	5073221	27311	1	100533952	ENST00000396904.2	0	RBAK-RBAKDN	0.3360930009346868	5.033469707576763	0.2057542679431803	1	0.6866511474889698	black		511	475	544	607	522	25.684048999999998	24.14188899999998	25.960755000000013	32.04333600000001	29.660394999999998
L2__chr3_+_49022119	chr3	49021974	49022223	250	+	49022119	Promoter (<=1kb)	3	49022113	49023287	1175	1	25915	ENST00000496152.1	0	NDUFAF3	0.253556588197697	6.303611997557281	0.12301054960762407	1	0.910057641081683	black		1308	1231	1408	1429	1316	65.74314500000001	62.56562400000003	67.1925309999999	75.43643900000004	74.776004
L2__chr3_-_160565571	chr3	160565293	160565640	348	-	160565571	Promoter (<=1kb)	3	160495007	160565571	70565	2	3840	ENST00000334256.9	0	KPNA4	0.24095465124951906	6.5145052520925875	0.11114982116672595	1	0.9540912317177264	black		1470	1461	1674	1685	1491	73.88563599999998	74.25537600000001	79.88657799999996	88.95060300000002	84.71961900000002
L2__chr19_-_45423917	chr19	45423808	45423972	165	-	45423917	Promoter (<=1kb)	19	45407334	45423917	16584	2	2067	ENST00000300853.8	0	ERCC1	0.3563023980209678	4.768345872026062	0.22736859471683477	1	0.6432695224235302	black		406	402	438	431	497	20.406509	20.431665	20.90222500000001	22.752351000000008	28.239876000000002
L2__chr4_-_77075991	chr4	77075939	77076073	135	-	77075991	Promoter (<=1kb)	4	77047155	77075989	28835	2	10983	ENST00000237654.9	0	CCNI	0.47668665568504165	3.693188787014792	0.33065431899651826	1	0.48062580018182044	black		142	146	227	235	184	7.137251000000001	7.420454999999999	10.832887000000003	12.405578	10.455007999999996
L2__chr12_-_124989108	chr12	124988985	124989186	202	-	124989108	Promoter (<=1kb)	12	124946826	124989131	42306	2	57647	ENST00000308736.7	0	DHX37	0.2556686684924182	6.213939838727307	0.1276009772763667	1	0.8941459994071131	black		1278	1234	1180	1313	1262	64.23527299999995	62.718095	56.311926000000035	69.31284000000001	71.70768200000002
L2__chr19_+_58544453	chr19	58544357	58545122	766	+	58544453	Promoter (<=1kb)	19	58544457	58547888	3432	1	10155	ENST00000594806.5	0	TRIM28	0.18061768950407103	8.264286848911583	0.05426477657600735	1	1.2654819807679367	black		5002	5031	6017	5546	5057	251.41225900000038	255.7007840000003	287.14306200000095	292.7715220000005	287.34211700000014
L2__chr7_-_105013047	chr7	105013002	105013096	95	-	105013047	Promoter (<=1kb)	7	105011711	105013065	1355	2	100216545	ENST00000690819.1	0	KMT2E-AS1	0.40712241894648465	4.276100492611157	0.27480527595342974	1	0.5609749335649405	black		287	289	262	350	302	14.425291999999999	14.688432999999998	12.503158000000003	18.476384000000007	17.159843000000002
L2__chr20_+_62303564	chr20	62303527	62303589	63	+	62303564	Promoter (<=1kb)	20	62303258	62306734	3477	1	11047	ENST00000462554.2	269	ADRM1	0.2803585660807099	5.856642502516355	0.15390467167668145	1	0.8127481972405748	black		966	955	915	1038	975	48.55342899999999	48.53791600000002	43.665597000000005	54.795677	55.40015
L2__chr11_+_65919772	chr11	65919637	65920107	471	+	65919772	Promoter (<=1kb)	11	65919724	65921554	1831	1	10589	ENST00000532933.1	0	DRAP1	0.4389747700778869	4.074564674838639	0.3031165259926128	1	0.5183903851376691	black		250	224	234	291	271	12.565572999999999	11.384802999999993	11.166946000000012	15.361801000000007	15.398414999999982
L2__chr4_+_20700456	chr4	20700392	20700495	104	+	20700456	Promoter (<=1kb)	4	20700413	20713521	13109	1	133015	ENST00000510051.5	0	PACRGL	0.4555594415090566	3.8834401973111214	0.3171073387718235	1	0.4987937070387382	black		190	185	230	254	231	9.549841999999998	9.402627999999995	10.976054000000005	13.408579000000001	13.125578999999995
L2__chr12_-_112013165	chr12	112013088	112013197	110	-	112013165	Promoter (<=1kb)	12	111931282	112013125	81844	2	89894	ENST00000550831.7	0	TMEM116	0.4885087037790084	3.4178405245975396	0.342671455876417	1	0.4651220702758747	black		124	138	141	190	143	6.232526000000001	7.013851999999997	6.728800000000001	10.030038999999999	8.125355
L2__chr5_+_160421854	chr5	160421772	160421974	203	+	160421854	Promoter (<=1kb)	5	160421855	160423003	1149	1	9232	ENST00000524244.5	0	PTTG1	0.19554979038713624	7.633939674616698	0.06932474891913117	1	1.1591116946780966	black		3382	3433	3446	3626	3240	169.98725500000012	174.48236700000007	164.4498899999998	191.41534299999984	184.09895600000007
L2__chr8_+_143684485	chr8	143684421	143684543	123	+	143684485	Promoter (<=1kb)	8	143684452	143691474	7023	1	286075	ENST00000532003.5	0	ZNF707	0.40337866849824955	4.282271704475143	0.27480527595342974	1	0.5609749335649405	black		273	274	298	348	306	13.721617999999998	13.926058999999999	14.221149000000004	18.370810000000006	17.387128
L2__chr5_+_1008800	chr5	1008735	1008892	158	+	1008800	Promoter (<=1kb)	5	1008802	1038943	30142	1	85409	ENST00000296849.10	0	NKD2	0.4459920286446213	3.7448429179488207	0.3123609838769181	1	0.5053432178970405	black		172	185	183	208	222	8.645122999999998	9.402631999999999	8.733120000000003	10.980253999999999	12.614192999999997
L2__chr17_-_82037697	chr17	82037580	82037804	225	-	82037697	Promoter (<=1kb)	17	82035858	82037697	1840	2	51181	ENST00000306869.7	0	DCXR	0.1946494991502868	7.836891066658975	0.06958885777150339	1	1.157460291937293	black		3774	4272	3772	3801	4085	189.69010400000002	217.1245790000001	180.00725099999997	200.65353899999985	232.11241900000005
L2__chr22_+_29268292	chr22	29268212	29268353	142	+	29268292	Promoter (<=1kb)	22	29268253	29282424	14172	1	2130	ENST00000436425.5	0	EWSR1	0.1874331629630778	7.891702458705786	0.0629038901454083	1	1.201322495787753	black		3974	4003	4355	4351	3848	199.74257300000008	203.45264800000012	207.82915999999992	229.68785299999996	218.64591899999996
L2__chr21_-_6499247	chr21	6499147	6499313	167	-	6499247	Promoter (<=1kb)	21	6484623	6499248	14626	2	102724594	ENST00000610664.5	0	LOC102724594	0.2486106893717754	6.277672030257124	0.12453489591029192	1	0.9047089379033634	black		1301	1311	1261	1648	1059	65.39131099999999	66.63162900000003	60.17740000000001	86.99738200000004	60.173087
L2__chr11_+_64251528	chr11	64251464	64251635	172	+	64251528	Promoter (<=1kb)	11	64251530	64267923	16394	1	5331	ENST00000279230.12	0	PLCB3	0.3029451607102981	5.427465904647963	0.18166840732108588	1	0.7407205912339142	black		655	729	679	717	767	32.921832999999964	37.051450000000024	32.403219000000014	37.850199000000025	43.581452000000006
L2__chr5_-_173616650	chr5	173616292	173616721	430	-	173616650	Promoter (<=1kb)	5	173607145	173616650	9506	2	91272	ENST00000311086.9	0	BOD1	0.30687846537631286	5.265005612014273	0.18571388018730975	1	0.7311556360368365	black		590	593	649	688	635	29.654778999999994	30.139243999999994	30.971559	36.319302000000036	36.081135
L2__chr11_+_65525096	chr11	65525020	65525155	136	+	65525096	Promoter (<=1kb)	11	65525077	65538704	13628	1	57410	ENST00000525364.5	0	SCYL1	0.31271829284126995	5.304004342456459	0.19232294363384503	1	0.7159689024531856	black		631	618	631	702	662	31.715538000000002	31.409872	30.11256200000001	37.05834700000001	37.615285000000014
L2__chr17_+_76265351	chr17	76265147	76265402	256	+	76265351	Promoter (<=1kb)	17	76265348	76271298	5951	1	283991	ENST00000327490.8	0	UBALD2	0.28445114587170395	5.764915002926824	0.1632802502003463	1	0.7870663428060322	black		864	847	945	972	915	43.42665899999997	43.04880500000002	45.097261000000024	51.311554	51.990917
L2__chr6_+_26156328	chr6	26156292	26156934	643	+	26156328	Promoter (<=1kb)	6	26156329	26157115	787	1	3008	ENST00000304218.6	0	H1-4	0.1786265338636584	8.994605718420749	0.056097246288849156	1	1.251058456941876	black		9648	7619	9433	9288	8341	484.9311219999978	387.2359849999978	450.16129800000135	490.310477000001	473.941185
L2__chr6_-_140898422	chr6	140898214	140898503	290	-	140898422	Promoter (<=1kb)	6	140575812	140898381	322570	2	102723724	ENST00000650553.2	0	LOC102723724	0.2760358260490875	5.815883157104178	0.15556903187182022	1	0.8080768509563951	black		906	870	987	1029	924	45.53768499999997	44.21778300000005	47.101581000000024	54.32057500000002	52.502295999999994
L2__chr16_+_2019786	chr16	2019691	2020276	586	+	2019786	Promoter (<=1kb)	16	2019785	2020755	971	1	283869	ENST00000566435.4	0	NPW	0.17466795249981684	8.221633019323786	0.05295783479969685	1	1.2760697794929519	black		5233	4915	5439	5222	5035	263.02284799999956	249.80507400000047	259.55977600000006	275.6676700000004	286.09206399999954
L2__chr6_-_30213363	chr6	30213298	30213461	164	-	30213363	Promoter (<=1kb)	6	30184455	30213406	28952	2	7726	ENST00000454678.7	0	TRIM26	0.3120202931861796	5.244558204743409	0.19371142679148184	1	0.7128447600443635	black		547	684	566	667	638	27.493499000000007	34.764321	27.010636000000012	35.21070900000001	36.251583000000004
L2__chr15_+_40440951	chr15	40440839	40441015	177	+	40440951	Promoter (<=1kb)	15	40440953	40468236	27284	1	22893	ENST00000416165.6	0	BAHD1	0.4399139868984559	3.7323519758742143	0.3123609838769181	1	0.5053432178970405	black		174	188	173	211	214	8.745644	9.555102999999999	8.255903	11.138624	12.159622
L2__chr1_+_151254743	chr1	151254641	151254838	198	+	151254743	Promoter (<=1kb)	1	151254709	151267459	12751	1	5710	ENST00000368881.8	0	PSMD4	0.20985919646262916	7.236180590757765	0.08750258983246303	1	1.057979092882797	black		2662	2505	2560	2704	2515	133.79836700000007	127.316727	122.16822999999995	142.74326599999998	142.90397800000005
L2__chr1_-_150974846	chr1	150974646	150975224	579	-	150974846	Promoter (<=1kb)	1	150965173	150974843	9671	2	29956	ENST00000345896.8	0	CERS2	0.22803284237927707	6.823648310910351	0.10662323820147405	1	0.9721481318684949	black		1946	2069	1719	1964	1961	97.81050600000013	105.15698900000014	82.03407299999965	103.6789240000001	111.42533500000006
L2__chr2_+_27771721	chr2	27771659	27771830	172	+	27771721	Promoter (<=1kb)	2	27771717	27779734	8018	1	9553	ENST00000379666.7	0	MRPL33	0.19408259819662046	7.652242330261375	0.07245217644702968	1	1.1399485638886255	black		3385	3224	3807	3676	3275	170.13804800000017	163.85993400000004	181.67751999999996	194.05482999999992	186.08768600000016
L2__chr17_-_81833291	chr17	81833224	81833339	116	-	81833291	Promoter (<=1kb)	17	81822361	81833291	10931	2	348262	ENST00000455127.7	0	MCRIP1	0.37934635291140967	4.307506344313697	0.26117062311834477	1	0.5830756747748491	black		300	289	278	352	309	15.078703999999998	14.688435999999994	13.266708000000001	18.581965000000004	17.557588
L2__chr19_-_3761668	chr19	3761578	3761701	124	-	3761668	Promoter (<=1kb)	19	3750772	3761692	10921	2	9546	ENST00000316757.4	0	APBA3	0.35480827217098615	4.750561940435977	0.23815564673604472	1	0.6231391167884106	black		420	411	397	494	426	21.110180000000007	20.889087999999987	18.945626000000008	26.07810200000001	24.205609000000003
L2__chr7_+_151059601	chr7	151059526	151059754	229	+	151059601	Promoter (<=1kb)	7	151059589	151076523	16935	1	6522	ENST00000413384.7	0	SLC4A2	0.26232362387151426	6.070995648963879	0.14365105853745735	1	0.8426911694264171	black		1127	1198	997	1107	1218	56.64566099999992	60.88839000000008	47.578808000000045	58.43817100000007	69.20757900000002
L2__chr5_+_77582355	chr5	77582328	77582358	31	+	77582355	Distal Intergenic	5	77410424	77428195	17772	1	8622	ENST00000505283.1	171904	PDE8B	0.15044576578883945	9.688700452480573	0.03401239159677021	0.7856192364610203	1.468362829379758	black		13437	14374	15802	14405	13811	675.37519	730.5591640000001	754.102467	760.435201	784.750197
L2__chr17_+_2030151	chr17	2030061	2030186	126	+	2030151	Promoter (<=1kb)	17	2030137	2043898	13762	1	1801	ENST00000674200.2	0	DPH1	0.3918380422368873	4.260512264084671	0.27480527595342974	1	0.5609749335649405	black		289	282	261	310	328	14.525815999999999	14.332659999999997	12.455435000000001	16.364799	18.637181
L2__chr7_+_150368820	chr7	150368684	150368973	290	+	150368820	Promoter (<=1kb)	7	150368790	150396915	28126	1	285971	ENST00000478789.5	0	ZNF775	0.29361181069264336	5.524887942751105	0.17848968706365745	1	0.7483868718808346	black		744	759	718	788	801	37.39517699999993	38.576197000000036	34.26437900000002	41.59826400000002	45.513359000000015
L2__chr22_-_38755980	chr22	38755875	38756061	187	-	38755980	Promoter (<=1kb)	22	38734734	38755998	21265	2	25777	ENST00000689035.1	0	SUN2	0.3650273210680483	4.6329354658863995	0.2500900203452366	1	0.6019036381194318	black		327	336	462	442	402	16.435784	17.077211999999992	22.047553000000004	23.33304000000003	22.84191499999999
L2__chr12_-_6607383	chr12	6607311	6607583	273	-	6607383	Promoter (<=1kb)	12	6556886	6607367	50482	2	1108	ENST00000644480.2	0	CHD4	0.23020568236330663	6.639064942636838	0.11128024247112693	1	0.9535819367205596	black		1638	1342	2082	1965	1499	82.32972400000001	68.20720100000011	99.35713599999974	103.73170499999998	85.17418400000004
L2__chr9_-_21974851	chr9	21974651	21974993	343	-	21974851	Promoter (<=1kb)	9	21967752	21974857	7106	2	1029	ENST00000304494.10	0	CDKN2A	0.32878353231775687	4.953223818571999	0.21600333286362458	1	0.6655395477698366	black		481	534	424	506	550	24.176181000000003	27.14056699999998	20.234118000000016	26.711579	31.251374000000002
L2__chr1_+_1407375	chr1	1407318	1407439	122	+	1407375	Promoter (1-2kb)	1	1409096	1410618	1523	1	116435301	ENST00000607307.1	-1657	MRPL20-DT	0.4798917546830241	3.6494082991364887	0.3502272356800182	1	0.45565008370770577	black		174	154	165	193	209	8.745644999999998	7.827055999999996	7.874126	10.188409000000002	11.87552099999999
L2__chr19_-_53103422	chr19	53103353	53103495	143	-	53103422	Promoter (<=1kb)	19	53066614	53103422	36809	2	90338	ENST00000683776.1	0	ZNF160	0.4164763079128013	3.9314072549866736	0.30023611264906963	1	0.5225370716498224	black		200	198	239	275	223	10.052463999999999	10.063354999999998	11.405552000000005	14.517164000000001	12.671014999999995
L2__chr1_-_11909925	chr1	11909906	11909932	27	-	11909925	Exon (ENST00000364931.1/ENST00000364931.1, exon 1 of 1)	1	11920183	11926403	6221	2	90231	ENST00000616327.1	16497	KIAA2013	0.401330869887964	4.099973189748985	0.28754202888969765	1	0.5412986672149325	black		181	208	348	329	239	9.097485	10.571609	16.607244	17.367803000000002	13.58014
L2__chr8_-_143617507	chr8	143617426	143617594	169	-	143617507	Promoter (<=1kb)	8	143612618	143617482	4865	2	7264	ENST00000529064.5	0	GFUS	0.24573511650891755	6.290067738136604	0.13169150833817422	1	0.880442228081273	black		1300	1365	1244	1378	1330	65.34104599999996	69.37617600000004	59.36612900000004	72.74417200000003	75.57148800000003
L2__chr7_-_100479200	chr7	100478960	100479313	354	-	100479200	Promoter (<=1kb)	7	100466519	100479214	12696	2	81628	ENST00000300181.7	0	TSC22D4	0.3017295166981916	5.300203579760913	0.19232294363384503	1	0.7159689024531856	black		627	624	630	691	663	31.514486	31.714819999999982	30.064845000000016	36.477667000000025	37.672109000000006
L2__chr2_-_32916312	chr2	32916261	32916341	81	-	32916312	Distal Intergenic	2	32557520	32574818	17299	2	103752586	ENST00000623382.1	-341523	BIRC6-AS2	0.24330355664931477	6.31376852154219	0.130016426892982	1	0.886001773398707	black		1430	1217	1337	1478	1279	71.875161	61.854074	63.80427200000002	78.02312800000001	72.67363199999998
L2__chr16_-_27549913	chr16	27549834	27550015	182	-	27549913	Promoter (<=1kb)	16	27460613	27549913	89301	2	2975	ENST00000356183.9	0	GTF3C1	0.22207601656335224	6.870210349592753	0.10760162869496774	1	0.9681811549904108	black		2014	1960	1974	2100	1952	101.22836600000007	99.61707800000003	94.20316099999987	110.85830599999996	110.91394200000005
L2__chr9_-_32573159	chr9	32572963	32573224	262	-	32573159	Promoter (<=1kb)	9	32553001	32573159	20159	2	4712	ENST00000379847.8	0	NDUFB6	0.1803904008112318	7.989688730688508	0.06451726234363304	1	1.1903240692787125	black		4532	4293	4396	4591	4161	227.78896400000005	218.1919040000001	209.78576199999978	242.35737499999993	236.43078900000006
L2__chr16_+_3112584	chr16	3112528	3112707	180	+	3112584	Promoter (<=1kb)	16	3112560	3120517	7958	1	7755	ENST00000382192.7	0	ZNF205	0.44531269272479707	3.698143384536944	0.33065431899651826	1	0.48062580018182044	black		181	157	182	221	194	9.097481	7.9795289999999985	8.685400000000003	11.666516000000001	11.023213999999989
L2__chr6_-_87589987	chr6	87589889	87590046	158	-	87589987	Promoter (<=1kb)	6	87513459	87589977	76519	2	57038	ENST00000493269.2	0	RARS2	0.3308008956707241	4.916148403344486	0.22588006918856343	1	0.6461220879078576	black		410	439	558	550	482	20.607560000000003	22.312188999999993	26.628858000000008	29.034322	27.387563
L2__chr16_+_89711876	chr16	89711805	89711914	110	+	89711876	Promoter (<=1kb)	16	89711856	89718165	6310	1	100128881	ENST00000562866.1	0	VPS9D1-AS1	0.2412214483413712	6.313512845614838	0.130016426892982	1	0.886001773398707	black		1276	1294	1419	1417	1333	64.134755	65.76760100000001	67.71746799999997	74.80296299999998	75.74195099999999
L2__chr19_+_39391376	chr19	39391301	39391488	188	+	39391376	Promoter (<=1kb)	19	39391303	39399976	8674	1	55588	ENST00000599417.2	0	MED29	0.28954999676253396	5.564435909471889	0.1838760397919326	1	0.7354748583861165	black		803	717	771	855	781	40.36066199999998	36.441554000000004	36.793638000000016	45.135171000000014	44.37694600000002
L2__chr3_+_23917147	chr3	23916992	23917267	276	+	23917147	Promoter (<=1kb)	3	23917132	23920989	3858	1	6138	ENST00000307839.10	0	RPL15	0.10730322004559108	11.024595994664617	0.01054237734119608	0.357635042797518	1.977061443227644	black		36901	36619	38021	36732	33420	1854.7309420000001	1861.1622400000008	1814.4367800000005	1939.0701629999985	1898.9466159999984
L2__chr16_+_88803787	chr16	88803687	88803960	274	+	88803787	Promoter (<=1kb)	16	88803789	88809258	5470	1	81620	ENST00000301019.9	0	CDT1	0.2665248805102142	5.9477662165543235	0.16001764068105562	1	0.7958321371682766	black		900	811	1351	1120	1019	45.236109999999954	41.21910300000006	64.47238199999998	59.12443200000005	57.90026600000003
L2__chr17_+_39980805	chr17	39980710	39980917	208	+	39980805	Promoter (<=1kb)	17	39980807	39997959	17153	1	5709	ENST00000264639.9	0	PSMD3	0.20235798731402266	7.3205086981065515	0.08960909094503196	1	1.0476479284295728	black		2708	2625	2893	2827	2692	136.11043400000008	133.41573200000008	138.05964799999992	149.23639699999993	152.961236
L2__chr12_-_120194715	chr12	120194645	120194765	121	-	120194715	Promoter (<=1kb)	12	120127202	120194715	67514	2	10985	ENST00000300648.7	0	GCN1	0.22748787562291153	6.566297563283171	0.11773255827000853	1	0.9291034188755675	black		1572	1595	1623	1717	1559	79.012412	81.06594299999999	77.45274899999997	90.63986799999999	88.58342100000003
L2__chr11_-_14519041	chr11	14519035	14519043	9	-	14519041	Promoter (1-2kb)	11	14514342	14520072	5731	2	5682	ENST00000526443.5	1037	PSMA1	0.3243519726298928	4.997373127884319	0.22467551812652453	1	0.648444248105193	black		458	450	590	544	547	23.020156	22.871268999999998	28.155959000000003	28.717583	31.080903
L2__chr5_-_150447735	chr5	150447681	150447739	59	-	150447735	Promoter (<=1kb)	5	150444238	150447735	3498	2	6208	ENST00000518139.5	0	RPS14	0.3377575314758919	4.661500215985486	0.23853026176493378	1	0.622456515224252	black		376	386	393	467	388	18.898641	19.618464	18.754735	24.652779	22.046419999999998
L2__chr17_+_63600893	chr17	63600826	63601082	257	+	63600893	Promoter (<=1kb)	17	63600882	63608364	7483	1	51204	ENST00000581120.1	0	TACO1	0.24190886293190436	6.35718492616915	0.13544304579263008	1	0.8682432885371958	black		1326	1393	1391	1452	1385	66.64786300000006	70.79927800000009	66.38125599999991	76.65060900000006	78.69662600000002
L2__chr3_-_12841514	chr3	12841299	12841626	328	-	12841514	Promoter (<=1kb)	3	12834485	12841565	7081	2	6161	ENST00000429711.7	0	RPL32	0.1705819778269659	8.265091249188997	0.058832387741814825	1	1.2303835251965947	black		5202	5406	5468	5720	4859	261.46473399999996	274.76017700000006	260.943702	301.9569179999998	276.09161800000004
L2__chr11_-_904863	chr11	904842	904866	25	-	904863	Promoter (<=1kb)	11	870419	904864	34446	2	66005	ENST00000526714.5	0	CHID1	0.3018320228421239	5.228631871519564	0.20204641095288114	1	0.694548859733597	black		591	540	657	675	611	29.705046	27.445523	31.353331	35.633027999999996	34.717426
L2__chr9_-_137070538	chr9	137070434	137070640	207	-	137070538	Promoter (<=1kb)	9	137062127	137070557	8431	2	89958	ENST00000409687.5	0	SAPCD2	0.2698860120429943	5.791839748760279	0.16768997222313742	1	0.7754929072112562	black		843	890	988	941	969	42.371152999999964	45.23428400000003	47.14930500000002	49.675085000000024	55.05923
L2__chr17_-_79009793	chr17	79009695	79009854	160	-	79009793	Promoter (<=1kb)	17	78991716	79009764	18049	2	124583	ENST00000392446.10	0	CANT1	0.28237953839847435	5.564479537959381	0.1838760397919326	1	0.7354748583861165	black		745	769	782	874	759	37.44543999999997	39.08445200000003	37.318583000000004	46.138175000000025	43.12689100000001
L2__chr17_-_8162948	chr17	8162848	8163019	172	-	8162948	Promoter (<=1kb)	17	8150816	8162975	12160	2	6844	ENST00000498285.1	0	VAMP2	0.3848783190758984	4.456423488635761	0.28939768226211826	1	0.5385049513952926	black		329	323	320	390	353	16.536307999999995	16.416483999999997	15.271034000000006	20.587975000000004	20.057700999999998
L2__chr1_+_634375	chr1	633832	634890	1059	+	634375	Exon (ENST00000514057.1/ENST00000514057.1, exon 1 of 1)	1	778747	805994	27248	1	105378580	ENST00000655765.1	-143857	LINC01409	0.17904099147388464	8.151887883052915	0.06974542456306079	1	1.1564842776915258	black		5062	4938	4808	5519	4303	254.42795800000144	250.97401000000139	229.44724899999812	291.34621699999883	244.49935200000115
L2__chr18_+_59139893	chr18	59139815	59139996	182	+	59139893	Promoter (<=1kb)	18	59139866	59157311	17446	1	90701	ENST00000509791.7	0	SEC11C	0.20292571098093262	7.207333931640302	0.09587501640764946	1	1.0182945487196144	black		2531	2595	2457	2598	2499	127.21399900000004	131.89098100000012	117.2528739999999	137.14756399999973	141.99484900000016
L2__chr22_+_31944533	chr22	31944403	31944789	387	+	31944533	Promoter (<=1kb)	22	31944522	31956482	11961	1	7533	ENST00000443669.5	0	YWHAH	0.20597054480611074	7.133736029042575	0.09939867319089515	1	1.0026194126823507	black		2289	2277	2645	2447	2397	115.05050500000011	115.72861000000023	126.22460999999967	129.17632799999987	136.1991430000002
L2__chr11_+_34052339	chr11	34052061	34052605	545	+	34052339	Promoter (<=1kb)	11	34049967	34052132	2166	2	101929918	ENST00000664488.1	0	LOC101929918	0.21822861754958212	6.804565590705129	0.11365230317464999	1	0.9444217588311693	black		1797	1801	2098	1967	1893	90.32142500000005	91.5358900000002	100.12069499999978	103.83728600000012	107.56153700000004
L2__chr8_-_85220356	chr8	85220334	85220482	149	-	85220356	Promoter (<=1kb)	8	85214048	85220374	6327	2	401466	ENST00000619594.5	0	RBIS	0.1571626656615388	8.67843819431503	0.04907160706546085	0.9697854958138722	1.3091697189044926	black		7005	7188	7340	7492	6539	352.0877539999998	365.33040399999993	350.27921400000025	395.50020900000004	371.5503289999997
L2__chr16_-_29926215	chr16	29926064	29926275	212	-	29926215	Promoter (<=1kb)	16	29905012	29926209	21198	2	253980	ENST00000308768.9	0	KCTD13	0.2990787813638168	5.384259411935631	0.20516520994541287	1	0.6878962810343654	black		661	689	651	712	725	33.223400999999996	35.018449	31.06700500000001	37.586249000000024	41.194986
L2__chr11_+_62881697	chr11	62881641	62881985	345	+	62881697	Promoter (<=1kb)	11	62881698	62888880	7183	1	6520	ENST00000541649.2	0	SLC3A2	0.32678248691501816	4.980622093320792	0.23477651320133677	1	0.6293453516205393	black		461	472	543	545	534	23.170929000000005	23.989413999999975	25.913033000000027	28.770377000000035	30.342245999999996
L2__chr5_-_179623671	chr5	179623560	179623783	224	-	179623671	Promoter (<=1kb)	5	179614178	179623710	9533	2	3187	ENST00000393432.8	0	HNRNPH1	0.20578188930066196	7.536273301671533	0.10025419543970643	1	0.9988974439627586	black		2755	2923	3911	3421	3019	138.47276400000013	148.5615940000001	186.64060799999973	180.5934659999998	171.5415910000001
L2__chr1_-_37808178	chr1	37807918	37808255	338	-	37808178	Promoter (<=1kb)	1	37802945	37808208	5264	2	79693	ENST00000373044.3	0	YRDC	0.22826826153644506	6.593815781072349	0.12600063228562472	1	0.8996272755374465	black		1747	1622	1507	1770	1573	87.80831799999999	82.43821400000003	71.91700500000002	93.437719	89.37891400000001
L2__chr1_+_206684903	chr1	206684863	206685055	193	+	206684903	Promoter (<=1kb)	1	206684905	206734281	49377	1	9261	ENST00000367103.4	0	MAPKAPK2	0.3664819048751685	4.483885808141477	0.2756579752465264	1	0.5596294381368115	black		338	357	302	359	392	16.98867099999999	18.144533999999982	14.412038000000011	18.951497000000018	22.273705000000003
L2__chr9_+_127424438	chr9	127424354	127424507	154	+	127424438	Promoter (<=1kb)	9	127424374	127445371	20998	1	7633	ENST00000543471.5	0	ZNF79	0.36442188218434346	4.584303232278945	0.27497816721877005	1	0.5607017870163706	black		366	332	383	410	402	18.39601400000001	16.873908999999987	18.277518	21.643770000000018	22.841913999999996
L2__chr19_+_48999318	chr19	48999316	48999343	28	+	48999318	Promoter (<=1kb)	19	48999319	49015894	16576	1	10856	ENST00000594338.1	0	RUVBL2	0.18680763391213046	7.611001886749672	0.0806110629478266	1	1.09360535214661	black		3343	3387	3393	3469	3258	168.02703400000001	172.144421	161.920623	183.12736599999994	185.12172400000003
L2__chr19_-_36013422	chr19	36013402	36013424	23	-	36013422	Promoter (<=1kb)	19	36009121	36013422	4302	2	84964	ENST00000461668.5	0	ALKBH6	0.32707764746201545	4.830453700644374	0.2373570548804126	1	0.6245978553713651	black		432	434	451	509	457	21.713335	22.058068000000002	21.522606	26.869943	25.967043
L2__chr6_-_73373312	chr6	73373264	73373317	54	-	73373312	Intron (ENST00000370363.5/441161, intron 2 of 3)	6	73368555	73369897	1343	2	441161	ENST00000370359.6	-3420	OOEP	0.18124721262514137	10.239485136530345	0.07519235943533782	1	1.1238262873825011	black		19462	18968	25033	22330	19614	978.20584	964.0494160000002	1194.623911	1178.793329	1114.480512
L2__chr19_-_48868614	chr19	48868447	48868682	236	-	48868614	Promoter (<=1kb)	19	48837097	48868454	31358	2	57664	ENST00000355496.9	0	PLEKHA4	0.39286583773096545	4.075578763521144	0.3031165259926128	1	0.5183903851376691	black		253	232	234	275	277	12.716364999999994	11.791406999999996	11.166946000000006	14.517164000000003	15.739330999999993
L2__chr2_+_46542731	chr2	46542589	46542765	177	+	46542731	Promoter (<=1kb)	2	46542736	46576656	33921	1	23433	ENST00000432183.5	0	RHOQ	0.3770186807139	4.461658524595544	0.28939768226211826	1	0.5385049513952926	black		346	319	313	337	403	17.390765000000002	16.213184	14.936980000000002	17.790124000000002	22.89872999999999
L2__chr2_-_175181709	chr2	175181385	175181830	446	-	175181709	Promoter (<=1kb)	2	175176258	175181710	5453	2	518	ENST00000284727.9	0	ATP5MC3	0.13569851875601108	9.502244543496898	0.03216657343458984	0.756664014931	1.4925952001396579	black		13159	12293	12990	12810	11843	661.4022439999998	624.7922449999998	619.9083129999999	676.2356809999994	672.9271420000005
L2__chr6_-_27132795	chr6	27132525	27132887	363	-	27132795	Promoter (<=1kb)	6	27132316	27132795	480	2	8970	ENST00000339812.3	0	H2BC11	0.1747486719287192	10.20933722180546	0.06961591591928594	1	1.1572914585832503	black		18946	19531	23753	22546	18464	952.2704519999999	992.6639009999999	1133.5398070000006	1190.195912	1049.1367609999988
L2__chr15_+_65296050	chr15	65296047	65296058	12	+	65296050	Promoter (<=1kb)	15	65296051	65296166	116	1	26831	ENST00000362698.1	0	RNU5A-1	0.37508917630647576	4.35137327585869	0.2897434389547419	1	0.5379863895594053	black		226	267	412	380	304	11.359290999999999	13.570286	19.66145	20.060076000000002	17.273483
L2__chr11_-_47426250	chr11	47426145	47426556	412	-	47426250	Promoter (<=1kb)	11	47418769	47426266	7498	2	5702	ENST00000602866.5	0	PSMC3	0.19036144040209796	7.507182370148241	0.08803537485738978	1	1.0553427821872707	black		3243	3118	3036	3194	3067	163.00079200000013	158.4724770000002	144.8838889999997	168.6102089999999	174.268993
L2__chr19_-_51366347	chr19	51366302	51366470	169	-	51366347	Promoter (<=1kb)	19	51345169	51366388	21220	2	2109	ENST00000309244.9	0	ETFB	0.21831896726430933	6.661336075152954	0.12081851517940176	1	0.9178665059129165	black		1800	1759	1570	1805	1685	90.47222100000003	89.4012420000001	74.92349299999995	95.28535900000004	95.74282600000004
L2__chr11_+_63813454	chr11	63813348	63813662	315	+	63813454	Promoter (<=1kb)	11	63813456	63827716	14261	1	144097	ENST00000294244.9	0	SPINDOC	0.2728182395437191	5.689649708183183	0.18498762414978498	1	0.7328573253442384	black		880	868	769	846	928	44.230856999999894	44.11612800000006	36.698199000000024	44.66007100000004	52.729589
L2__chr4_+_2041993	chr4	2041909	2042126	218	+	2041993	Promoter (<=1kb)	4	2041995	2043964	1970	1	401115	ENST00000409248.10	0	C4orf48	0.18108446541257328	7.785503869204424	0.07872812105858558	1	1.1038701133950894	black		3792	3709	3965	3760	3814	190.59481900000011	188.51007800000002	189.2175919999998	198.48915899999994	216.71401599999996
L2__chr16_-_1771540	chr16	1771456	1771628	173	-	1771540	Promoter (<=1kb)	16	1770320	1771495	1176	2	4832	ENST00000564628.1	0	NME3	0.2772717139047888	5.550012568017147	0.1912249793754416	1	0.718455377246472	black		732	729	817	811	798	36.79203499999996	37.051451	38.988849000000016	42.812422000000026	45.34289600000001
L2__chr9_+_101398858	chr9	101398703	101398986	284	+	101398858	Promoter (<=1kb)	9	101398851	101410654	11804	1	7743	ENST00000339664.7	0	ZNF189	0.36789809720153915	4.554832419824684	0.2883686051467027	1	0.5400520232651057	black		336	353	366	430	367	16.888140999999997	17.94123199999999	17.46624500000001	22.699562999999998	20.853184999999996
L2__chr10_-_95693926	chr10	95693855	95693996	142	-	95693926	Promoter (<=1kb)	10	95659823	95693952	34130	2	26123	ENST00000680353.1	0	TCTN3	0.2808523147323548	5.541581505222158	0.1988536801363715	1	0.7014663672219819	black		727	717	818	844	760	36.54072399999998	36.44155200000001	39.036569000000014	44.554484	43.183711
L2__chr17_+_81035149	chr17	81035142	81035212	71	+	81035149	Promoter (<=1kb)	17	81035148	81085100	49953	1	10458	ENST00000576470.5	0	BAIAP2	0.21949978112242052	6.569857056473165	0.1277731471812558	1	0.8935604079645136	black		1598	1535	1684	1689	1583	80.319231	78.01643900000002	80.36378599999998	89.16175399999999	89.947113
L2__chr7_-_75486299	chr7	75486182	75486402	221	-	75486299	Promoter (<=1kb)	7	75416786	75486299	69514	2	100101267	ENST00000615331.5	0	POM121C	0.3639382962677821	4.462095841686638	0.28939768226211826	1	0.5385049513952926	black		318	289	379	398	343	15.983419999999999	14.688434999999993	18.086627000000007	21.010294000000005	19.489493000000003
L2__chr16_+_30651594	chr16	30651565	30651729	165	+	30651594	Promoter (<=1kb)	16	30651190	30656413	5224	1	78994	ENST00000542965.2	375	PRR14	0.4123443743989515	3.853112286568344	0.33506776877008293	1	0.47486734631729455	black		197	215	184	250	216	9.901677	10.927382	8.780843000000003	13.197421	12.27326699999999
L2__chr19_+_38899968	chr19	38899874	38900111	238	+	38899968	Promoter (<=1kb)	19	38899952	38908538	8587	1	4793	ENST00000572515.5	0	NFKBIB	0.26496286465116475	5.729889798911032	0.18285178333029692	1	0.7379007996861742	black		853	857	893	942	884	42.87377299999994	43.55705500000001	42.61572200000004	49.72787500000004	50.22947700000002
L2__chr7_+_107748878	chr7	107748871	107748886	16	+	107748878	5' UTR	7	107744437	107758820	14384	1	79872	ENST00000420796.1	4434	CBLL1	0.25911275707601633	5.953673679618322	0.1760099091184324	1	0.7544628813090687	black		1014	1006	1044	1122	1020	50.966021999999995	51.129992	49.82173100000001	59.230012	57.957078
L2__chr8_+_144104494	chr8	144104315	144104691	377	+	144104494	Promoter (<=1kb)	8	144104461	144107611	3151	1	84232	ENST00000322428.10	0	MAF1	0.1995151849123953	7.230954268001277	0.10486336375076123	1	0.9793762153333051	black		2524	2618	2580	2719	2462	126.86216000000005	133.05995300000006	123.1226729999998	143.53512199999966	139.8924910000002
L2__chr13_-_110915027	chr13	110914800	110915220	421	-	110915027	Promoter (<=1kb)	13	110878540	110915069	36530	2	55608	ENST00000267339.6	0	ANKRD10	0.19811062811040261	7.262003002121431	0.10323470818131741	1	0.9861742655244804	black		2592	2490	2825	2800	2494	130.28000100000017	126.55435100000005	134.81456099999977	147.81107899999975	141.71075100000022
L2__chr12_-_102118583	chr12	102118559	102118585	27	-	102118583	Promoter (<=1kb)	12	102074197	102118583	44387	2	79023	ENST00000251074.5	0	NUP37	0.4125285379632438	3.9903365315572894	0.337152052863215	1	0.4721741916318551	black		215	219	234	267	253	10.806405	11.130683999999999	11.166939000000001	14.094844	14.375629
L2__chr12_-_56724548	chr12	56724508	56724577	70	-	56724548	Promoter (<=1kb)	12	56712825	56724919	12095	2	4666	ENST00000549259.5	411	NACA	0.39163473884058375	4.027565127795535	0.3196309644771198	1	0.49535115473304847	black		192	206	298	265	266	9.650371	10.469956999999999	14.221147000000002	13.989263	15.114298
L2__chr14_-_34630142	chr14	34629990	34630210	221	-	34630142	Promoter (<=1kb)	14	34561093	34630148	69056	2	58533	ENST00000362031.10	0	SNX6	0.26678432143472103	5.762531517705861	0.18755334780742955	1	0.7268751793334837	black		920	834	910	952	918	46.24135699999998	42.38808	43.42699300000003	50.25576900000003	52.16137100000001
L2__chr3_+_133573708	chr3	133573528	133574254	727	+	133573708	Promoter (<=1kb)	3	133573686	133590261	16576	1	55573	ENST00000264993.8	0	CDV3	0.1934045393906769	7.289963013511242	0.09967592756508069	1	1.00140971418554	black		2688	2608	2773	2764	2619	135.10516400000037	132.5516870000005	132.3330229999992	145.91065499999957	148.8133450000006
L2__chr7_+_102363881	chr7	102363765	102363969	205	+	102363881	Promoter (<=1kb)	7	102363872	102404625	40754	1	100630923	ENST00000477886.5	0	LOC100630923	0.3044506754761951	5.106975680193687	0.2312403587618878	1	0.6359363655026508	black		499	510	625	636	542	25.08090600000001	25.920765999999986	29.826233000000013	33.574233000000014	30.796807000000015
L2__chr19_-_40690650	chr19	40690564	40690759	196	-	40690650	Promoter (<=1kb)	19	40665905	40690651	24747	2	9253	ENST00000252891.8	0	NUMBL	0.3449343436959887	4.593331452350814	0.27497816721877005	1	0.5607017870163706	black		384	344	366	402	409	19.300735000000003	17.483808999999987	17.46624200000001	21.221449000000007	23.239654
L2__chr3_-_32570812	chr3	32570748	32570901	154	-	32570812	Promoter (<=1kb)	3	32525974	32570858	44885	2	51143	ENST00000273130.9	0	DYNC1LI1	0.22603754649325197	6.464083143472947	0.13951113938495607	1	0.8553911143955806	black		1480	1368	1615	1556	1486	74.38827599999998	69.52865300000009	77.07097699999998	82.14073200000003	84.43551000000002
L2__chr2_-_232550557	chr2	232550491	232550659	169	-	232550557	Promoter (<=1kb)	2	232550474	232550573	100	2	100847037	ENST00000580185.1	0	MIR5001	0.44868013094615744	3.5780762942294935	0.37119713955377504	1	0.43039537911480746	black		146	145	179	206	170	7.338296000000002	7.369625999999997	8.542237000000004	10.874679	9.659517
L2__chr9_+_40992259	chr9	40992205	40992420	216	+	40992259	Promoter (<=1kb)	9	40992245	41035931	43687	1	100132352	ENST00000690347.1	0	FRG1HP	0.4087532886832338	3.996902730857201	0.337152052863215	1	0.4721741916318551	black		238	193	242	282	241	11.962429999999994	9.809226999999995	11.548720000000005	14.886694000000006	13.69378499999999
L2__chr8_-_144901453	chr8	144901396	144901501	106	-	144901453	Promoter (<=1kb)	8	144876497	144901479	24983	2	58500	ENST00000528258.5	0	ZNF250	0.42357451497472953	3.6307103345075586	0.3502272356800182	1	0.45565008370770577	black		168	150	177	193	195	8.444073000000001	7.623753999999999	8.446791000000001	10.188411000000002	11.080029999999994
L2__chr7_+_151062619	chr7	151062439	151062672	234	+	151062619	Promoter (<=1kb)	7	151062547	151076522	13976	1	6522	ENST00000392826.6	0	SLC4A2	0.42341605828852363	3.6463701994309163	0.3502272356800182	1	0.45565008370770577	black		155	174	172	222	173	7.790660000000002	8.843553999999996	8.208180000000002	11.719313	9.829985999999995
L2__chr5_-_177473624	chr5	177473521	177473796	276	-	177473624	Promoter (<=1kb)	5	177456608	177473741	17134	2	1627	ENST00000309007.9	0	DBN1	0.22873182789540383	6.411019217742075	0.1434743951081205	1	0.8432255975742726	black		1368	1412	1511	1465	1465	68.75888299999995	71.76494900000013	72.1078939999998	77.33688300000006	83.242282
L2__chr17_+_7219913	chr17	7219841	7220010	170	+	7219913	Promoter (<=1kb)	17	7189890	7219841	29952	2	1742	ENST00000648172.8	0	DLG4	0.1905506573306987	7.48852178375061	0.09740218033217204	1	1.0114313214003086	black		2961	3305	3006	3036	3136	148.82680400000007	167.976762	143.4522279999999	160.26943899999995	178.189609
L2__chr19_-_3985463	chr19	3985365	3985552	188	-	3985463	Promoter (<=1kb)	19	3976056	3985463	9408	2	1938	ENST00000309311.7	0	EEF2	0.14443719589156873	9.981203772850318	0.04656817236912665	0.946649183351025	1.3319108062068123	black		17188	16586	19788	18057	16462	863.9092569999999	842.9841550000003	944.3222190000001	953.223073	935.3817790000004
L2__chr17_-_82051809	chr17	82051739	82051908	170	-	82051809	Promoter (<=1kb)	17	82051875	82057470	5596	1	2873	ENST00000320548.8	0	GPS1	0.3710835335450045	4.428695749777511	0.30385670289303146	1	0.5173311789403332	black		297	302	359	373	350	14.927910999999996	15.349157999999996	17.132189000000007	19.69055	19.887232999999995
L2__chr13_+_110713259	chr13	110713243	110713289	47	+	110713259	Promoter (<=1kb)	13	110713460	110720175	6716	1	3621	ENST00000375775.3	-171	ING1	0.4732749213143674	3.5296768867986543	0.3936965794865185	1	0.40483835842943894	black		140	141	166	212	153	7.036728	7.1663310000000005	7.921847000000001	11.191410000000001	8.693563
L2__chr14_+_58247748	chr14	58247746	58247799	54	+	58247748	Promoter (<=1kb)	14	58247789	58258081	10293	1	5684	ENST00000556321.1	0	PSMA3	0.2990480661016535	5.180173509345986	0.22921348881912823	1	0.6397598284701744	black		567	566	591	643	596	28.498752000000003	28.766974	28.203681	33.94375900000001	33.865117999999995
L2__chr12_+_104287020	chr12	104286864	104287459	596	+	104287020	Promoter (<=1kb)	12	104286881	104350283	63403	1	7296	ENST00000526691.5	0	TXNRD1	0.17373341424679417	7.919499465631329	0.07934671416945703	1	1.1004710531261466	black		4066	3999	4566	4349	3961	204.36668800000052	203.24932800000033	217.8985049999992	229.58228299999934	225.06667200000044
L2__chr19_-_55580845	chr19	55580816	55580887	72	-	55580845	Promoter (<=1kb)	19	55576774	55580848	4075	2	163033	ENST00000325421.7	0	ZNF579	0.4035436078194093	3.9906360355492363	0.337152052863215	1	0.4721741916318551	black		207	213	251	261	257	10.404302999999999	10.825731000000003	11.978218000000005	13.778104	14.602916999999996
L2__chr16_-_30354709	chr16	30354704	30354710	7	-	30354709	Promoter (<=1kb)	16	30352847	30354934	2088	2	10421	ENST00000569466.1	230	CD2BP2	0.422725888604757	3.821211615482712	0.35420423153656383	1	0.45074625477213753	black		186	161	235	248	208	9.348796	8.182832	11.214661999999999	13.091837	11.818699
L2__chr3_-_50359515	chr3	50359375	50359643	269	-	50359515	Promoter (<=1kb)	3	50354750	50359521	4772	2	11070	ENST00000266025.4	0	TMEM115	0.2952749421071236	5.232535079584818	0.22705408739983352	1	0.6438706755766457	black		636	582	574	669	617	31.966847000000005	29.580169999999978	27.39241300000001	35.31629300000002	35.058358999999996
L2__chr6_+_33272585	chr6	33272324	33272725	402	+	33272585	Promoter (<=1kb)	6	33272132	33276510	4379	1	6222	ENST00000490191.5	192	RPS18	0.3845686954502666	4.155645964595043	0.3205414077641259	1	0.4941158600550578	black		233	253	284	315	273	11.711123999999996	12.858733999999998	13.553040000000005	16.628754	15.512043999999994
L2__chr17_-_81824555	chr17	81824527	81824557	31	-	81824555	Promoter (<=1kb)	17	81822801	81824546	1746	2	348262	ENST00000570507.5	0	MCRIP1	0.3835123329265565	4.029835821418892	0.3196309644771198	1	0.49535115473304847	black		247	241	206	274	257	12.4148	12.248835	9.830725	14.46437	14.602912
L2__chr7_-_100586129	chr7	100586082	100586248	167	-	100586129	Promoter (<=1kb)	7	100574011	100586129	12119	2	4034	ENST00000310300.11	0	LRCH4	0.29844227792961564	5.117703286609413	0.2312403587618878	1	0.6359363655026508	black		494	602	549	574	606	24.829598000000015	30.596668999999984	26.19936300000002	30.301271000000007	34.43332600000001
L2__chr1_+_32180059	chr1	32179873	32180181	309	+	32180059	Promoter (<=1kb)	1	32180065	32198285	18221	1	200081	ENST00000373609.1	0	TXLNA	0.42137239064690424	3.950886847683476	0.3557523856864447	1	0.4488521788417541	black		192	227	226	268	238	9.650359000000002	11.537278999999995	10.785169000000002	14.147639	13.523321999999993
L2__chr2_-_74472687	chr2	74472505	74472738	234	-	74472687	Promoter (<=1kb)	2	74471982	74472680	699	2	116540	ENST00000258105.8	0	MRPL53	0.19141088684071622	7.332642107374599	0.10280723945755003	1	0.9879763022107371	black		2822	2722	2771	2882	2663	141.840342	138.34575900000004	132.23756599999993	152.13983699999994	151.31343800000008
L2__chr5_+_76376646	chr5	76376634	76376674	41	+	76376646	Distal Intergenic	5	76403285	76708132	304848	1	10788	ENST00000274364.11	-26611	IQGAP2	0.18093409968114055	7.654852528241659	0.0904201362754206	1	1.0437348427604882	black		3507	3392	3562	3617	3307	176.2700580000001	172.398546	169.98563599999994	190.94023999999996	187.905939
L2__chr7_+_100875102	chr7	100875026	100875245	220	+	100875102	Promoter (<=1kb)	7	100875103	100888664	13562	1	51593	ENST00000611405.5	0	SRRT	0.21454846606087544	6.790764963532154	0.13187006126504436	1	0.8798537920445074	black		1870	1790	1982	1946	1871	93.99058500000005	90.97682100000013	94.58494399999992	102.72869700000004	106.31146600000005
L2__chr1_-_2391554	chr1	2391504	2391746	243	-	2391554	Promoter (<=1kb)	1	2321253	2391554	70302	2	79906	ENST00000378531.8	0	MORN1	0.39699056315130354	3.858621167724542	0.33506776877008293	1	0.47486734631729455	black		220	164	220	230	234	11.057709	8.335303999999994	10.498835000000009	12.141625000000005	13.296043999999982
L2__chr1_-_151327381	chr1	151327351	151327463	113	-	151327381	Promoter (<=1kb)	1	151291804	151327416	35613	2	5298	ENST00000368873.6	0	PI4KB	0.38070741717829315	4.292036184586801	0.32025733734079065	1	0.4945009114502125	black		286	297	273	314	337	14.375023999999998	15.095034000000005	13.028102000000004	16.57596000000001	19.148567
L2__chr1_+_35268965	chr1	35268595	35269146	552	+	35268965	Promoter (<=1kb)	1	35268709	35422058	153350	1	9202	ENST00000314607.11	0	ZMYM4	0.26038494538741586	5.717233302904702	0.1898535497991781	1	0.7215812781987576	black		846	833	905	916	889	42.52192799999991	42.33724600000002	43.18838800000007	48.35535000000008	50.51359400000002
L2__chr1_+_26921754	chr1	26921606	26921874	269	+	26921754	Promoter (<=1kb)	1	26921743	26946871	25129	1	10726	ENST00000321265.10	0	NUDC	0.152277732464301	8.632343141137465	0.05864517192112551	1	1.2317677362223298	black		6757	7092	7027	6886	6651	339.62268199999954	360.4511979999996	335.342249	363.50967000000014	377.91424499999965
L2__chr4_+_169660238	chr4	169660172	169660289	118	+	169660238	Promoter (<=1kb)	4	169660062	169723187	63126	1	1182	ENST00000613795.4	110	CLCN3	0.3942869187567807	3.844210736936946	0.33506776877008293	1	0.47486734631729455	black		160	185	254	254	206	8.041972000000001	9.402630000000002	12.121382000000004	13.408577000000005	11.705063999999997
L2__chr10_-_123008795	chr10	123008695	123008899	205	-	123008795	Promoter (<=1kb)	10	122990807	123008795	17989	2	64376	ENST00000368886.10	0	IKZF5	0.3464251897794578	4.561998712155553	0.2883686051467027	1	0.5400520232651057	black		355	361	351	417	377	17.843130000000002	18.347834999999993	16.750416000000005	22.013295000000006	21.421393000000002
L2__chr3_-_51995951	chr3	51995691	51996067	377	-	51995951	Promoter (<=1kb)	3	51993522	51995857	2336	2	6159	ENST00000648640.1	0	RPL29	0.1808563804584824	7.611966433251904	0.09240612906083345	1	1.0342992221887513	black		3442	3251	3459	3426	3287	173.00299100000015	165.2322010000002	165.07028399999973	180.85741099999984	186.76953500000016
L2__chr6_-_113971139	chr6	113970868	113971516	649	-	113971139	Promoter (<=1kb)	6	113971495	113993356	21862	1	101927768	ENST00000521888.5	0	HDAC2-AS2	0.1788173339426283	7.705591287489369	0.09029663114369567	1	1.044328452377477	black		3404	3516	3938	3693	3472	171.09301800000026	178.70084000000026	187.9291109999994	194.95226799999944	197.28135900000032
L2__chr3_+_47950619	chr3	47950619	47950627	9	+	47950619	Distal Intergenic	3	47849555	47849629	75	1	100302232	ENST00000408658.1	101064	MIR1226	0.43682873694562097	3.7651256538526745	0.374612681567903	1	0.4264175247671369	black		200	166	185	242	196	10.052469	8.436957	8.828563	12.775099	11.136851
L2__chr1_-_43172279	chr1	43172114	43172359	246	-	43172279	Promoter (<=1kb)	1	43164184	43172290	8107	2	10969	ENST00000236051.3	0	EBNA1BP2	0.17593521836133882	7.821480589579514	0.0877999885563862	1	1.0565055406986656	black		3872	4025	3867	3992	3769	194.61581500000008	204.57079100000004	184.54083999999986	210.73636699999994	214.15709299999995
L2__chr3_-_183099496	chr3	183099440	183099620	181	-	183099496	Promoter (<=1kb)	3	183015218	183099496	84279	2	56922	ENST00000265594.9	0	MCCC1	0.39127634246577314	3.8526964935140406	0.33506776877008293	1	0.47486734631729455	black		170	222	209	260	203	8.544592000000002	11.283154	9.973894000000001	13.725316000000003	11.534596999999993
L2__chr10_+_96750264	chr10	96750264	96750305	42	+	96750264	Promoter (<=1kb)	10	96750288	96750899	612	1	728658	ENST00000439189.1	0	RPL13AP5	0.39326131464193936	4.011196965130332	0.337152052863215	1	0.4721741916318551	black		249	209	225	256	268	12.515322999999999	10.622432	10.737442	13.514156	15.227938999999992
L2__chr1_+_42846618	chr1	42846569	42846666	98	+	42846618	Promoter (<=1kb)	1	42846573	42852473	5901	1	51058	ENST00000372502.5	0	ZNF691	0.43127750918796354	3.5622379592251794	0.37119713955377504	1	0.43039537911480746	black		148	162	155	194	174	7.438826000000002	8.233653999999998	7.3969059999999995	10.241198000000002	9.886797999999997
L2__chr12_+_118376553	chr12	118376479	118376735	257	+	118376553	Promoter (<=1kb)	12	118376555	118418033	41479	1	64426	ENST00000543473.2	0	SUDS3	0.306575656073292	5.143675020489896	0.24927244047588348	1	0.603325734375753	black		545	635	489	563	642	27.39297800000001	32.273895	23.336045000000013	29.72058600000001	36.47886900000001
L2__chr17_-_75667154	chr17	75667076	75667232	157	-	75667154	Promoter (<=1kb)	17	75626854	75667142	40289	2	9400	ENST00000423245.6	0	RECQL5	0.29547714255993257	5.222168679751846	0.23664692009343957	1	0.6258991434044305	black		606	540	636	702	577	30.458982000000002	27.445518999999994	30.351174000000015	37.05834500000001	32.785529
L2__chr11_-_3057418	chr11	3057335	3057494	160	-	3057418	Promoter (<=1kb)	11	3000922	3057437	56516	2	833	ENST00000531387.5	0	CARS1	0.21542817677120601	6.610395818173332	0.13874363396118763	1	0.8577869346842386	black		1667	1605	1689	1749	1614	83.78732900000001	81.57419000000003	80.6024009999999	92.32913600000002	91.70855500000005
L2__chr9_+_128552585	chr9	128552537	128552644	108	+	128552585	Promoter (<=1kb)	9	128552558	128633662	81105	1	6709	ENST00000372731.8	0	SPTAN1	0.24464363371174527	5.952434982378715	0.1760099091184324	1	0.7544628813090687	black		1039	987	1049	1101	1026	52.22257999999999	50.164316	50.06034100000001	58.12142700000001	58.29800400000001
L2__chr2_+_236167448	chr2	236167395	236167560	166	+	236167448	Exon (ENST00000685281.1/ENST00000685281.1, exon 1 of 3)	2	236045937	236125482	79546	1	116987	ENST00000453371.2	121458	AGAP1	0.28432511733462806	5.299788212819786	0.224786119632528	1	0.6482305096203846	black		585	610	699	708	638	29.403466	31.003269999999986	33.35765900000001	37.375090000000014	36.251587000000015
L2__chr1_-_36464379	chr1	36463986	36464458	473	-	36464379	Promoter (<=1kb)	1	36455718	36464384	8667	2	64960	ENST00000373116.6	0	MRPS15	0.17696552992240375	7.895810944862122	0.09130645006729515	1	1.039498541965266	black		3611	4490	4295	4268	3915	181.4973250000002	228.20443300000017	204.96584299999995	225.30631699999978	222.45291600000002
L2__chr20_-_63472655	chr20	63472372	63472773	402	-	63472655	Promoter (<=1kb)	20	63400208	63472655	72448	2	3785	ENST00000359125.7	0	KCNQ2	0.2935875655431219	5.221445436481624	0.23664692009343957	1	0.6258991434044305	black		614	566	600	625	647	30.861069000000004	28.766968	28.633185000000015	32.993555000000015	36.762979
L2__chr1_-_52033790	chr1	52033621	52033846	226	-	52033790	Promoter (<=1kb)	1	52032103	52033810	1708	2	112970	ENST00000371614.2	0	KTI12	0.3891644169406261	4.003434873505877	0.337152052863215	1	0.4721741916318551	black		237	242	199	269	252	11.912171999999998	12.299657999999999	9.496673999999999	14.200425000000001	14.318809999999994
L2__chr16_-_28879922	chr16	28879860	28879985	126	-	28879922	Promoter (<=1kb)	16	28878957	28879895	939	2	100289092	ENST00000561547.5	0	ATP2A1-AS1	0.36877756615743124	4.033859590321507	0.3196309644771198	1	0.49535115473304847	black		218	261	221	263	266	10.957187000000001	13.265332	10.546558000000003	13.883685000000002	15.114302999999996
L2__chr4_+_73740567	chr4	73740432	73740596	165	+	73740567	Promoter (<=1kb)	4	73740541	73742330	1790	1	3576	ENST00000401931.1	0	CXCL8	0.33473057384795585	4.738534068249879	0.28481410730891477	1	0.5454385031858825	black		417	374	436	476	428	20.959396000000005	19.008563999999996	20.806779000000002	25.127887	24.319246
L2__chr1_+_32222536	chr1	32222525	32222636	112	+	32222536	Promoter (<=1kb)	1	32222440	32229208	6769	1	8668	ENST00000483517.5	85	EIF3I	0.20983344035176765	6.860038386241396	0.13526435956060714	1	0.8688166194051025	black		2008	1857	2068	2125	1882	100.92679599999998	94.38210400000004	98.68902099999995	112.17805000000001	106.93649
L2__chr5_+_33440991	chr5	33440906	33441112	207	+	33440991	Promoter (<=1kb)	5	33440964	33468085	27122	1	6897	ENST00000508361.5	0	TARS1	0.1912186759228277	7.259859121086382	0.11152041469719967	1	0.952645624285784	black		2628	2513	2767	2723	2544	132.08944000000017	127.7233220000001	132.0466859999998	143.74627499999988	144.55177800000013
L2__chr3_+_184812169	chr3	184812091	184812259	169	+	184812169	Promoter (<=1kb)	3	184812143	185052614	240472	1	23355	ENST00000287546.8	0	VPS8	0.35184445319306756	4.441142860645968	0.30385670289303146	1	0.5173311789403332	black		343	291	338	393	333	17.239983999999996	14.790084	16.130028000000003	20.746341000000008	18.92128499999999
L2__chr2_+_70087480	chr2	70087376	70087496	121	+	70087480	Promoter (<=1kb)	2	70048687	70087421	38735	2	151516	ENST00000413791.5	0	ASPRV1	0.2566312368183266	5.7060725535774175	0.1971070770264106	1	0.705297782324609	black		779	817	974	938	852	39.154364999999984	41.524057	46.48119500000001	49.516714	48.411207
L2__chr3_+_51385289	chr3	51385193	51385402	210	+	51385289	Promoter (<=1kb)	3	51385291	51389397	4107	1	7873	ENST00000528157.7	0	MANF	0.19786324298115887	7.152304506947294	0.12189916913828476	1	0.9139992545119535	black		2283	2480	2552	2458	2433	114.7489340000001	126.04609900000004	121.78646099999985	129.75700999999987	138.24468100000013
L2__chr4_+_1707225	chr4	1707217	1707227	11	+	1707225	Distal Intergenic	4	1712891	1728219	15329	1	10460	ENST00000458173.4	-5664	TACC3	0.22516217758290405	6.343635732903144	0.15751566548112272	1	0.8026762476287664	black		1415	1294	1383	1326	1458	71.12122500000001	65.767606	65.999476	69.999104	82.84452900000001
L2__chr6_-_43053851	chr6	43053673	43053970	298	-	43053851	Promoter (<=1kb)	6	43037617	43053851	16235	2	9820	ENST00000265348.9	0	CUL7	0.3479222008608264	4.535313830322678	0.3024341170232769	1	0.5193692184645247	black		331	335	381	375	401	16.636829	17.026381999999987	18.18207400000001	19.79613100000001	22.785092000000006
L2__chr19_+_1383905	chr19	1383685	1383976	292	+	1383905	Promoter (<=1kb)	19	1383875	1395584	11710	1	374291	ENST00000545446.5	0	NDUFS7	0.17755983644559228	7.693110277035669	0.0963317501162784	1	1.016230549555649	black		3522	3665	3562	3674	3426	177.02398600000006	186.27378000000004	169.98563799999997	193.94925299999997	194.667605
L2__chr11_-_123741660	chr11	123741546	123741711	166	-	123741660	Promoter (<=1kb)	11	123723914	123741660	17747	2	7753	ENST00000530393.6	0	ZNF202	0.34863004070754466	4.426959774978234	0.30385670289303146	1	0.5173311789403332	black		320	310	332	357	358	16.083947000000002	15.755758	15.843698000000003	18.845913000000007	20.341798999999995
L2__chr12_-_68643029	chr12	68643021	68643042	22	-	68643029	Distal Intergenic	12	68627234	68627375	142	2	100379132	ENST00000383923.1	-15667	SNORA70G	0.16309794406438397	8.102766055107265	0.07856104066793126	1	1.104792772250809	black		4850	4779	4749	4754	4640	243.77239300000002	242.89287900000002	226.631605	250.96209100000002	263.647885
L2__chr22_+_31081316	chr22	31081244	31081414	171	+	31081316	Promoter (<=1kb)	22	31081318	31088574	7257	1	6525	ENST00000426927.5	0	SMTN	0.24549309078613182	5.902300270036507	0.18483070942546032	1	0.7332258695553072	black		1022	1002	937	1057	995	51.36811499999997	50.92668900000001	44.71548300000002	55.79868600000002	56.536563000000015
L2__chr10_-_97401340	chr10	97401226	97401381	156	-	97401340	Promoter (<=1kb)	10	97356701	97401340	44640	2	23223	ENST00000370992.9	0	RRP12	0.2689147477016774	5.506573433063631	0.21498900269684912	1	0.6675837549226595	black		709	720	783	842	716	35.636000999999965	36.59402400000001	37.36630500000001	44.44890800000001	40.68360199999999
L2__chr12_+_69239567	chr12	69239509	69239678	170	+	69239567	Promoter (<=1kb)	12	69239569	69274358	34790	1	11052	ENST00000435070.7	0	CPSF6	0.21091101683110589	6.631514933868808	0.1410114627233574	1	0.8507455824144136	black		1736	1623	1682	1749	1657	87.255433	82.48904000000005	80.26834999999996	92.329139	94.15184500000005
L2__chrX_-_72277217	chrX	72277091	72277423	333	-	72277217	Promoter (<=1kb)	23	72272042	72277248	5207	2	6191	ENST00000316084.10	0	RPS4X	0.14229652820923125	9.50707233291462	0.05504197298028488	1	1.2593060072018063	black		12670	11794	14086	13060	11754	636.8239579999997	599.4305479999996	672.211588	689.4330979999993	667.870099000001
L2__chr16_-_30355308	chr16	30355073	30355431	359	-	30355308	Promoter (<=1kb)	16	30350773	30355308	4536	2	10421	ENST00000305596.8	0	CD2BP2	0.2797621962569962	5.394732230591686	0.22893664872549938	1	0.640284678862275	black		615	610	812	766	675	30.911336000000006	31.00327099999999	38.750238000000024	40.43689000000002	38.35395200000001
L2__chr8_-_144465438	chr8	144465287	144465510	224	-	144465438	Promoter (<=1kb)	8	144450576	144465430	14855	2	50626	ENST00000526887.5	0	CYHR1	0.36205879544885544	4.17536665056098	0.3205414077641259	1	0.4941158600550578	black		276	255	255	287	303	13.872403999999996	12.960379999999994	12.169109000000008	15.150642000000001	17.216669999999997
L2__chr12_+_6537118	chr12	6537098	6537238	141	+	6537118	Promoter (<=1kb)	12	6536605	6538374	1770	1	2597	ENST00000619601.1	493	GAPDH	0.44135427940663363	3.5402304965703153	0.3936965794865185	1	0.40483835842943894	black		126	140	191	212	152	6.333053000000004	7.115500999999995	9.114899000000003	11.191413000000006	8.636745000000001
L2__chr1_+_78004937	chr1	78004752	78004989	238	+	78004937	Promoter (<=1kb)	1	78004935	78016299	11365	1	11080	ENST00000476396.1	0	DNAJB4	0.2811453333232995	5.337275980760286	0.23157748524547678	1	0.6353036664858897	black		603	623	723	687	692	30.308190000000003	31.663994	34.50298600000001	36.26650800000001	39.319905999999996
L2__chr9_-_136398439	chr9	136398432	136398450	19	-	136398439	Promoter (<=1kb)	9	136375577	136398797	23221	2	6621	ENST00000298532.2	365	SNAPC4	0.2567204601790875	5.734827481032697	0.20200130395304328	1	0.6946458270990021	black		865	885	867	990	840	43.47693099999999	44.980163	41.374942	52.261775	47.729358000000005
L2__chr14_+_104865266	chr14	104865236	104865479	244	+	104865266	Promoter (<=1kb)	14	104865268	104896747	31480	1	283638	ENST00000414716.8	0	CEP170B	0.2731732572764283	5.495126178868516	0.22351555540415508	1	0.6506922470684814	black		744	722	722	799	746	37.39517999999991	36.695675000000065	34.455265000000026	42.178955000000045	42.38822699999999
L2__chr16_-_67935666	chr16	67935589	67935841	253	-	67935666	Promoter (<=1kb)	16	67930925	67935641	4717	2	5699	ENST00000573493.1	0	PSMB10	0.2061157143924743	6.801803697206111	0.1382042497453093	1	0.8594786023123231	black		1936	1888	1869	1911	1920	97.30790400000008	95.95767600000005	89.19235799999987	100.88106700000003	109.09568700000004
L2__chr17_+_38752759	chr17	38752613	38752950	338	+	38752759	Promoter (<=1kb)	17	38752741	38764225	11485	1	5691	ENST00000619426.5	0	PSMB3	0.12589655131411145	9.641513879402511	0.039188310687446846	0.8451060596206842	1.406843457494925	black		14416	14010	14024	14008	13040	724.5820179999996	712.0588479999999	669.2528160000002	739.4776979999999	740.9414720000004
L2__chr12_+_118136122	chr12	118135996	118136251	256	+	118136122	Promoter (<=1kb)	12	118117667	118136026	18360	2	101928274	ENST00000539956.1	0	LOC101928274	0.1670079718064998	7.935179933117463	0.08748788427673569	1	1.0580520859043114	black		4145	4085	4562	4327	4048	208.33743100000015	207.6202910000002	217.70760499999986	228.42089999999985	230.01005800000004
L2__chr6_-_34263699	chr6	34263674	34263725	52	-	34263699	Distal Intergenic	6	34246381	34249108	2728	2	221491	ENST00000636500.1	-14617	SMIM29	0.1620514536302033	8.13992522828794	0.0816276644282377	1	1.0881626295748115	black		5134	4911	4708	5085	4566	258.04689900000005	249.60178500000004	224.67500499999994	268.43547199999995	259.44315700000004
L2__chr9_-_136400170	chr9	136400106	136400273	168	-	136400170	Promoter (<=1kb)	9	136375567	136400176	24610	2	6621	ENST00000689006.1	0	SNAPC4	0.24898975575590895	5.920915648443148	0.19580967369294622	1	0.7081658563138483	black		983	1022	995	1122	964	49.40788499999995	51.94319200000004	47.483358000000024	59.23001300000003	54.775127000000005
L2__chr14_+_77458094	chr14	77457987	77458239	253	+	77458094	Promoter (<=1kb)	14	77458032	77468760	10729	1	10598	ENST00000535854.6	0	AHSA1	0.1772384394814399	7.637698887572943	0.10174922162022251	1	0.9924689044352751	black		3498	3303	3548	3610	3224	175.81768800000026	167.87511000000015	169.31753199999974	190.57070499999983	183.1898300000001
L2__chr12_-_102120092	chr12	102120027	102120157	131	-	102120092	Promoter (<=1kb)	12	102073103	102120114	47012	2	79023	ENST00000552283.6	0	NUP37	0.324234103901778	4.646960483161098	0.28680309142580934	1	0.5424161717562097	black		379	381	387	414	424	19.049426	19.364337999999996	18.468405000000008	21.854926000000003	24.09196199999999
L2__chr2_+_37198487	chr2	37198457	37198498	42	+	37198487	Promoter (1-2kb)	2	37196523	37202692	6170	1	100505876	ENST00000397226.2	1934	CEBPZOS	0.4362236335377942	3.712695547936623	0.3963994882033577	1	0.4018669149097721	black		169	186	172	228	191	8.494336	9.453458000000001	8.208178	12.036045999999999	10.852748
L2__chr6_+_44249791	chr6	44249650	44249834	185	+	44249791	Promoter (1-2kb)	6	44247866	44253883	6018	1	3326	ENST00000371554.2	1784	HSP90AB1	0.3353048581541622	4.631885159354466	0.3004791720487132	1	0.5221856260832141	black		390	408	329	397	434	19.602308999999998	20.736608999999987	15.70053300000001	20.957502000000012	24.660172
L2__chr20_-_41618373	chr20	41618355	41618451	97	-	41618373	Promoter (<=1kb)	20	41402083	41618377	216295	2	84181	ENST00000373233.8	0	CHD6	0.4085773709363087	3.7752526276221965	0.374612681567903	1	0.4264175247671369	black		197	171	193	213	222	9.901677999999999	8.691078999999998	9.210343000000002	11.244198000000003	12.61419399999999
L2__chr7_+_107744143	chr7	107744088	107744239	152	+	107744143	Promoter (<=1kb)	7	107742751	107744104	1354	2	101927974	ENST00000653575.2	0	CBLL1-AS1	0.250218187827539	5.84671164736081	0.2012842340772614	1	0.6961902406175249	black		945	939	960	1044	933	47.497914999999956	47.72471300000003	45.81308700000001	55.112415	53.013685
L2__chr11_+_9660396	chr11	9660392	9660407	16	+	9660396	Distal Intergenic	11	9664077	9751821	87745	1	23075	ENST00000447399.6	-3670	SWAP70	0.22624285282982687	6.251184773250123	0.16992616758464194	1	0.7697397373019782	black		1149	1285	1400	1349	1266	57.751439000000005	65.310179	66.81074899999997	71.213265	71.93496300000001
L2__chr1_+_109090757	chr1	109090677	109090853	177	+	109090757	Promoter (<=1kb)	1	109090764	109096934	6171	1	56900	ENST00000338272.9	0	TMEM167B	0.36773177557715353	4.259149604686032	0.3367840303271665	1	0.47264851012138465	black		271	262	307	342	292	13.621092999999995	13.316156999999992	14.650648000000007	18.054069000000005	16.591638999999994
L2__chr19_-_54159743	chr19	54159596	54159807	212	-	54159743	Promoter (<=1kb)	19	54155161	54159721	4561	2	79165	ENST00000222224.4	0	LENG1	0.30884575855378266	4.6739871588864474	0.27376192997968857	1	0.5626269460825833	black		414	392	369	444	408	20.808607000000002	19.923413999999998	17.609408000000006	23.438615000000006	23.182834
L2__chr4_+_112145452	chr4	112145358	112145697	340	+	112145452	Promoter (<=1kb)	4	112145454	112195256	49803	1	132720	ENST00000309733.6	0	FAM241A	0.2580344124947883	5.684323303834178	0.21240134012241127	1	0.6728427474496447	black		829	873	819	895	866	41.66747299999986	44.370253000000076	39.08429600000004	47.24676000000004	49.20670499999999
L2__chr19_-_14114186	chr19	14114160	14114266	107	-	14114186	Promoter (<=1kb)	19	14093050	14114318	21269	2	5566	ENST00000589994.6	158	PRKACA	0.4061998064772657	3.9224418852374217	0.3755111080340944	1	0.4253772115584564	black		202	187	246	251	240	10.152991999999996	9.504278999999993	11.739607000000001	13.250211000000004	13.63696099999999
L2__chr9_+_137551911	chr9	137551819	137552254	436	+	137551911	Promoter (<=1kb)	9	137551879	137552555	677	1	64975	ENST00000371443.6	0	MRPL41	0.1570097952675163	8.271353428452421	0.07939090661082451	1	1.1002292385666335	black		5354	5497	5351	5336	5206	269.1046029999997	279.3852569999993	255.36023099999954	281.6856850000002	295.80839200000014
L2__chr11_-_123062136	chr11	123061947	123062244	298	-	123062136	Promoter (<=1kb)	11	123057489	123062136	4648	2	3312	ENST00000533540.5	0	HSPA8	0.1529094957269076	9.046794494768404	0.07461126202646087	1	1.1271956139912012	black		9043	8424	10447	8955	9103	454.5224139999996	428.1501569999997	498.55135800000005	472.73150500000014	517.2385160000005
L2__chr14_-_77761156	chr14	77761101	77761217	117	-	77761156	Promoter (<=1kb)	14	77717599	77761156	43558	2	22938	ENST00000261531.12	0	SNW1	0.24473051657882702	5.883099197321	0.19853750179013419	1	0.7021574471768891	black		1033	922	969	1025	997	51.92100299999994	46.86068700000003	46.242585000000034	54.10941400000003	56.650209000000004
L2__chr17_-_32342173	chr17	32342101	32342226	126	-	32342173	Promoter (<=1kb)	17	32328441	32342173	13733	2	64149	ENST00000577809.6	0	C17orf75	0.4015923031043065	3.772506960548663	0.374612681567903	1	0.4264175247671369	black		198	170	193	242	193	9.951944	8.640254999999998	9.210343000000002	12.775103000000001	10.966391999999995
L2__chr17_+_30731658	chr17	30731621	30731784	164	+	30731658	Promoter (<=1kb)	17	30731668	30770050	38383	1	440423	ENST00000690405.1	0	SUZ12P1	0.3257057875197949	4.711815551282284	0.29810881798374833	1	0.5256251774559854	black		401	372	433	467	416	20.155195000000003	18.906911999999988	20.663616000000015	24.652778000000005	23.63740300000001
L2__chr14_+_51989512	chr14	51989420	51989658	239	+	51989512	Promoter (<=1kb)	14	51989514	52001866	12353	1	51637	ENST00000557553.5	0	RTRAF	0.20739936301719789	6.614827863675746	0.1499102981618961	1	0.8241685320532306	black		1638	1591	1763	1709	1651	82.32972000000002	80.86263400000006	84.13382799999997	90.21754899999999	93.81092400000006
L2__chr13_+_110715841	chr13	110715700	110715908	209	+	110715841	Promoter (<=1kb)	13	110715437	110719476	4040	1	3621	ENST00000464141.1	263	ING1	0.3454362987809733	4.294956694341789	0.32025733734079065	1	0.4945009114502125	black		277	290	302	328	317	13.922666999999999	14.739260999999997	14.412036000000002	17.315014000000005	18.012152999999998
L2__chr15_-_74906823	chr15	74906729	74906892	164	-	74906823	Promoter (<=1kb)	15	74899992	74906793	6802	2	57184	ENST00000563671.5	0	FAM219B	0.32498123823122116	4.715544625576384	0.29810881798374833	1	0.5256251774559854	black		388	349	475	493	394	19.50178800000001	17.737933999999992	22.667938000000007	26.02530900000001	22.387343000000005
L2__chr20_+_36541499	chr20	36541440	36541552	113	+	36541499	Promoter (<=1kb)	20	36541497	36549825	8329	1	10398	ENST00000346786.2	0	MYL9	0.28195327930984504	5.361681216119967	0.24785482706973108	1	0.6058026186215132	black		660	638	683	709	696	33.17314499999998	32.42637199999999	32.59410500000001	37.42787700000001	39.54718600000002
L2__chr10_+_68901311	chr10	68901197	68901439	243	+	68901311	Promoter (<=1kb)	10	68901286	68913506	12221	1	79009	ENST00000483593.5	0	DDX50	0.3127809399699027	4.7255105136172215	0.28481410730891477	1	0.5454385031858825	black		376	410	437	473	415	18.89864	20.83825999999999	20.85450400000001	24.969516000000002	23.580586999999994
L2__chr1_-_91387382	chr1	91387294	91387591	298	-	91387382	Intron (ENST00000370425.8/164045, intron 4 of 38)	1	91394173	91404735	10563	2	164045	ENST00000455133.1	17441	HFM1	0.399857755788896	3.7739487128619738	0.374612681567903	1	0.4264175247671369	black		173	160	231	253	183	8.695372	8.132001999999991	11.023779000000015	13.355801000000001	10.398197999999995
L2__chr11_+_118572422	chr11	118572353	118572523	171	+	118572422	Promoter (<=1kb)	11	118572390	118600993	28604	1	372	ENST00000392859.7	0	ARCN1	0.18911771056485033	7.185278056875032	0.12549353102669486	1	0.9013786607313066	black		2476	2439	2591	2530	2460	124.44957000000004	123.96227500000005	123.64761399999993	133.5578699999998	139.7788390000001
L2__chr16_-_4767162	chr16	4767110	4767255	146	-	4767162	Promoter (<=1kb)	16	4748239	4767162	18924	2	26048	ENST00000219478.11	0	ZNF500	0.44935406569516073	3.480006981608658	0.41787598825797667	1	0.37895258331118253	black		136	130	166	164	180	6.835675000000002	6.607250999999998	7.921850000000001	8.65751	10.227724999999996
L2__chr1_-_1324660	chr1	1324577	1324710	134	-	1324660	Promoter (<=1kb)	1	1311585	1324687	13103	2	54973	ENST00000540437.5	0	INTS11	0.24237855324626242	5.8850722155002675	0.19853750179013419	1	0.7021574471768891	black		944	940	1050	1040	984	47.447652999999974	47.77553400000004	50.10806600000002	54.901264000000026	55.91153900000001
L2__chr10_+_58385410	chr10	58385356	58385524	169	+	58385410	Promoter (<=1kb)	10	58385410	58399220	13811	1	7019	ENST00000487519.6	0	TFAM	0.19975925570160777	6.932640453882888	0.1412782820181194	1	0.8499245948720218	black		2007	2065	2191	2157	2039	100.87653000000007	104.95370800000006	104.55882999999989	113.86732599999999	115.85734100000003
L2__chr1_-_52772665	chr1	52772567	52772676	110	-	52772665	Exon (ENST00000437890.1/ENST00000437890.1, exon 1 of 1)	1	52684449	52698347	13899	2	65260	ENST00000371538.5	-74329	COA7	0.18972891476110607	7.19862270153953	0.12742844048770602	1	0.8947336319032365	black		2592	2473	2505	2579	2461	130.280006	125.690331	119.54351999999999	136.14455899999996	139.83565900000002
L2__chr8_+_11769700	chr8	11769621	11769947	327	+	11769700	Promoter (<=1kb)	8	11769639	11787345	17707	1	252969	ENST00000436750.7	0	NEIL2	0.3205029634387798	4.7959728278046105	0.29541346461585277	1	0.529569713915403	black		443	420	422	468	469	22.266215999999996	21.346508999999976	20.138678000000013	24.705573000000015	26.648899999999983
L2__chr11_-_68903815	chr11	68903752	68903883	132	-	68903815	Promoter (<=1kb)	11	68891276	68903786	12511	2	219927	ENST00000450904.6	0	MRPL21	0.17848666500811955	7.5243617564093865	0.11262878845732796	1	0.9483505875472572	black		3260	3229	3053	3190	3115	163.85525500000008	164.11406200000005	145.69515899999993	168.39904499999997	176.99637500000003
L2__chr16_+_10386059	chr16	10385993	10386092	100	+	10386059	Promoter (<=1kb)	16	10386055	10430672	44618	1	80063	ENST00000562527.5	0	ATF7IP2	0.3936542621504772	3.744496671896121	0.374612681567903	1	0.4264175247671369	black		167	181	202	211	211	8.393809999999998	9.199331	9.639838000000001	11.138624	11.989160999999996
L2__chr2_-_174395712	chr2	174395616	174395733	118	-	174395712	Promoter (<=1kb)	2	174395730	174427864	32135	1	79634	ENST00000437944.5	0	SCRN3	0.33662790609595217	4.503783369860901	0.31721005600474406	1	0.49865305339054555	black		350	316	359	390	366	17.591813	16.060711	17.132189000000004	20.587972	20.796369000000002
L2__chr11_+_2377309	chr11	2377256	2377364	109	+	2377309	Promoter (<=1kb)	11	2377310	2397397	20088	1	975	ENST00000263645.10	0	CD81	0.19304131280820133	7.020275616243633	0.13524551505926774	1	0.8688771278280993	black		2086	2097	2502	2264	2186	104.84725600000002	106.58011300000004	119.40035399999996	119.51581800000001	124.20997400000002
L2__chr1_-_6199593	chr1	6199452	6199823	372	-	6199593	Promoter (<=1kb)	1	6185020	6199595	14576	2	6146	ENST00000234875.9	0	RPL22	0.12236735628836286	9.86770781744325	0.04260056293913259	0.8931601483910386	1.370584661936164	black		17234	16084	16411	16140	15451	866.221321999999	817.4699840000002	783.1651440000003	852.0252819999995	877.9361000000009
L2__chr1_-_247104328	chr1	247104287	247104426	140	-	247104328	Promoter (<=1kb)	1	247099962	247104356	4395	2	79862	ENST00000448299.7	0	ZNF669	0.3054051492561662	4.821719107559437	0.28248971854314137	1	0.5489973540790053	black		414	452	451	506	446	20.808608999999997	22.972913999999985	21.52261200000002	26.711578000000006	25.342020999999995
L2__chr1_+_21908056	chr1	21908053	21908067	15	+	21908056	Distal Intergenic	1	21977022	21989354	12333	1	23436	ENST00000337107.11	-68955	CELA3B	0.2971108694967311	5.034722371863888	0.27413152462851903	1	0.5620410185102601	black		535	468	547	596	517	26.890358	23.786119	26.103914	31.462643	29.376283
L2__chr19_+_12891158	chr19	12891124	12891210	87	+	12891158	Promoter (<=1kb)	19	12891160	12895995	4836	1	2639	ENST00000589039.5	0	GCDH	0.4147485068299106	3.7114206079967413	0.3963994882033577	1	0.4018669149097721	black		165	178	188	195	218	8.293286	9.046854999999999	8.971732000000001	10.293989000000002	12.386908999999992
L2__chr16_+_88453278	chr16	88453208	88453447	240	+	88453278	Promoter (<=1kb)	16	88453280	88537031	83752	1	161882	ENST00000319555.8	0	ZFPM1	0.4147168479628075	3.7084180739198835	0.3963994882033577	1	0.4018669149097721	black		187	185	156	195	217	9.399053999999998	9.402627999999993	7.444629000000003	10.293989000000002	12.330092999999984
L2__chr19_-_55280071	chr19	55280020	55280279	260	-	55280071	Promoter (<=1kb)	19	55262223	55280110	17888	2	23640	ENST00000433386.7	0	HSPBP1	0.23805702079945285	5.9432995164255	0.19999610771547566	1	0.6989784564067183	black		1019	978	1065	1125	985	51.21732599999992	49.70688500000006	50.82389900000005	59.38838300000002	55.96835700000002
L2__chr19_-_19733109	chr19	19733051	19733160	110	-	19733109	Promoter (<=1kb)	19	19710472	19733112	22641	2	7561	ENST00000344099.4	0	ZNF14	0.41333550440767064	3.8751046992071596	0.3965146747276451	1	0.40174073511736025	black		215	186	207	260	215	10.806402	9.453454	9.878446	13.725316000000003	12.216444999999997
L2__chr2_-_99181032	chr2	99180964	99181099	136	-	99181032	Promoter (<=1kb)	2	99169263	99181034	11772	2	129531	ENST00000413710.2	0	MITD1	0.3041432077929298	4.735028004233827	0.28481410730891477	1	0.5454385031858825	black		414	419	400	497	396	20.808606000000008	21.295684999999995	19.088790000000007	26.23647	22.500988999999997
L2__chr19_-_45076474	chr19	45076365	45076550	186	-	45076474	Promoter (<=1kb)	19	45071500	45076478	4979	2	162979	ENST00000303809.7	0	ZNF296	0.35126857687395374	4.136235231977133	0.33757413577658724	1	0.47163083550553087	black		230	258	278	296	275	11.560339999999995	13.112858	13.266708000000003	15.625747	15.625683999999994
L2__chr3_-_49104757	chr3	49104649	49104819	171	-	49104757	Promoter (<=1kb)	3	49095932	49104757	8826	2	5859	ENST00000306125.12	0	QARS1	0.23788448301030457	6.005885743694859	0.20117897850922542	1	0.6964174013219084	black		1015	941	1255	1179	1028	51.016282999999966	47.82636300000002	59.89106800000001	62.23902700000001	58.411646
L2__chr17_-_7404097	chr17	7404013	7404173	161	-	7404097	Promoter (<=1kb)	17	7389734	7404097	14364	2	100529211	ENST00000573331.5	0	TMEM256-PLSCR3	0.20761187672418144	6.600903372572226	0.15931175262256944	1	0.7977521845826893	black		1493	1597	1858	1661	1664	75.04168400000005	81.16758700000005	88.66741499999993	87.68364700000001	94.54958900000004
L2__chr9_-_34458570	chr9	34458456	34458620	165	-	34458570	Promoter (<=1kb)	9	34398184	34458552	60369	2	203259	ENST00000379080.5	0	FAM219A	0.3458774386468656	4.471442100447285	0.3327336685312238	1	0.4779032516784763	black		332	328	336	395	346	16.687089999999998	16.670609999999996	16.03458300000001	20.851925000000005	19.659955999999994
L2__chr10_-_18651587	chr10	18651545	18651678	134	-	18651587	Promoter (<=1kb)	10	18545561	18651587	106027	2	221078	ENST00000377304.7	0	NSUN6	0.3486516898734476	4.2461383845868905	0.3367840303271665	1	0.47264851012138465	black		250	254	334	336	287	12.565584999999995	12.909556999999994	15.939141000000006	17.737333999999997	16.307535999999995
L2__chr2_-_27663609	chr2	27663503	27663667	165	-	27663609	Promoter (<=1kb)	2	27650809	27663614	12806	2	9913	ENST00000337768.10	0	SUPT7L	0.26373515220085486	5.512264037205337	0.23835443654814986	1	0.6227767600346176	black		739	683	804	783	774	37.14386499999997	34.71349900000002	38.368465000000015	41.33431300000001	43.979197000000006
L2__chr2_+_197500377	chr2	197499970	197500751	782	+	197500377	Promoter (<=1kb)	2	197500413	197550726	50314	1	100529241	ENST00000604458.1	0	HSPE1-MOB4	0.10954391395886864	11.049256524573318	0.031718059635195334	0.7541535072189748	1.4986933886779823	black		38259	36604	38536	37967	33493	1922.9872000000005	1860.3998510000026	1839.0136010000015	2004.2654249999982	1903.0945289999959
L2__chr19_-_58555105	chr19	58554863	58555227	365	-	58555105	Promoter (<=1kb)	19	58551452	58554960	3509	2	27243	ENST00000596708.2	0	CHMP2A	0.22326596826993633	6.254403272961184	0.18479526936909266	1	0.7333091506115587	black		1297	1268	1275	1365	1254	65.1902569999999	64.44613700000009	60.84551500000008	72.05790700000011	71.25312500000005
L2__chr20_+_54208077	chr20	54207986	54208180	195	+	54208077	Promoter (<=1kb)	20	54208087	54219961	11875	1	5203	ENST00000371419.7	0	PFDN4	0.3112542013806835	4.71034659487504	0.29810881798374833	1	0.5256251774559854	black		423	404	380	434	441	21.260969000000003	20.53331399999999	18.134349000000007	22.91072200000002	25.057919000000002
L2__chr17_-_44200085	chr17	44199688	44200146	459	-	44200085	Promoter (<=1kb)	17	44191805	44199884	8080	2	56970	ENST00000587097.6	0	ATXN7L3	0.3086979300117341	4.793591779782458	0.29541346461585277	1	0.529569713915403	black		461	413	413	450	480	23.17093	20.990734999999976	19.709182000000027	23.755367000000042	27.273932
L2__chr16_+_31873778	chr16	31873724	31873931	208	+	31873778	Promoter (<=1kb)	16	31873807	31914725	40919	1	10308	ENST00000394846.7	0	ZNF267	0.2644818571125334	5.471649640483428	0.24153808863187332	1	0.6170143747330425	black		735	734	686	788	726	36.942823999999966	37.305575000000026	32.73727500000001	41.59826000000004	41.251809
L2__chrX_+_23667491	chrX	23667382	23667779	398	+	23667491	Promoter (<=1kb)	23	23667493	23686397	18905	1	10549	ENST00000379341.9	0	PRDX4	0.16569591180700705	7.82309188690101	0.10356434965450738	1	0.9847897176879093	black		3939	3930	3948	4069	3675	197.98338300000017	199.74241000000015	188.4063219999998	214.80116799999982	208.81595300000018
L2__chr6_-_73519911	chr6	73519795	73519957	163	-	73519911	Promoter (<=1kb)	6	73517771	73519760	1990	2	1915	ENST00000678041.1	-197	EEF1A1	0.3824065457949356	3.746729500683704	0.374612681567903	1	0.4264175247671369	black		189	165	199	239	184	9.499575999999998	8.386128999999997	9.496673000000003	12.616735000000002	10.455007999999996
L2__chr19_-_45863147	chr19	45863050	45863299	250	-	45863147	Promoter (<=1kb)	19	45815410	45863147	47738	2	8189	ENST00000245934.12	0	SYMPK	0.21098434057416338	6.466360935308579	0.16915512800989319	1	0.7717148318538771	black		1428	1524	1532	1580	1451	71.7746320000001	77.45735900000007	73.11005499999987	83.40768000000008	82.44679000000002
L2__chr11_-_62706315	chr11	62706117	62706350	234	-	62706315	Promoter (<=1kb)	11	62690276	62706315	16040	2	26580	ENST00000278893.11	0	BSCL2	0.25211648118994057	5.573288549316092	0.2264206410778275	1	0.6450839842965568	black		815	797	716	867	757	40.963805999999984	40.507555	34.168932000000005	45.768651000000006	43.01324699999999
L2__chr12_+_15882386	chr12	15882347	15882766	420	+	15882386	Promoter (<=1kb)	12	15882387	15903478	21092	1	11171	ENST00000419869.7	0	STRAP	0.17776534290563337	7.526302085302732	0.12217825983768445	1	0.9130060647357918	black		2927	2946	3719	3338	2984	147.11788400000037	149.73056600000018	177.4779969999994	176.21192499999964	169.5528700000003
L2__chr1_-_202808421	chr1	202808370	202808583	214	-	202808421	Promoter (<=1kb)	1	202724495	202808421	83927	2	10765	ENST00000367265.9	0	KDM5B	0.2985224551662068	5.0207273071979	0.2860146393219493	1	0.5436117374512683	black		461	523	549	589	513	23.170936000000005	26.581490999999993	26.199364000000013	31.093120000000024	29.14900600000001
L2__chrX_-_119871719	chrX	119871637	119871839	203	-	119871719	Promoter (<=1kb)	23	119871832	119876662	4831	1	4694	ENST00000371437.5	0	NDUFA1	0.42732895218322803	3.486329874362389	0.41787598825797667	1	0.37895258331118253	black		140	138	159	163	180	7.036722	7.0138519999999955	7.587797	8.604723	10.227725999999999
L2__chr7_-_43729523	chr7	43729428	43729568	141	-	43729523	Promoter (<=1kb)	7	43608456	43729513	121058	2	55744	ENST00000415076.6	0	COA1	0.22754175073786603	6.01703315624839	0.19436342406314355	1	0.7113854586590915	black		1013	1053	1175	1174	1041	50.915751999999976	53.518762999999986	56.07331500000003	61.97507800000003	59.150313000000025
L2__chr19_-_5680506	chr19	5680480	5680710	231	-	5680506	Promoter (<=1kb)	19	5678422	5680516	2095	2	125988	ENST00000309324.9	0	MICOS13	0.177757163573533	7.4547511213171	0.12311199435192206	1	0.9096996332823746	black		2966	3076	3054	3027	2975	149.07811600000028	156.33782400000032	145.7428849999997	159.79433499999973	169.0414860000001
L2__chr20_+_49278640	chr20	49278557	49278746	190	+	49278640	Promoter (<=1kb)	20	49278640	49289260	10621	1	441951	ENST00000428008.6	0	ZFAS1	0.13955374655115893	9.666353925653096	0.06945588404708761	1	1.1582909565363597	black		13722	13664	15704	15000	12715	689.6999509999997	694.4733839999999	749.4257170000003	791.8450579999995	722.4747530000006
L2__chr13_+_97434228	chr13	97434012	97434246	235	+	97434228	Promoter (<=1kb)	13	97434169	97469128	34960	1	5911	ENST00000245304.5	0	RAP2A	0.40213159409370725	3.727665296619698	0.3963994882033577	1	0.4018669149097721	black		209	170	160	216	202	10.504823	8.640252999999996	7.635520000000002	11.402573999999998	11.477779999999997
L2__chr5_-_91383317	chr5	91383257	91383382	126	-	91383317	Promoter (<=1kb)	5	91368631	91383317	14687	2	57561	ENST00000265138.4	0	ARRDC3	0.21082757764165733	6.436936458904169	0.17172796376787694	1	0.7651589796134741	black		1358	1484	1552	1575	1395	68.25626800000002	75.42436200000002	74.06448799999993	83.14372800000001	79.26482800000001
L2__chr16_+_88570407	chr16	88570313	88570533	221	+	88570407	Promoter (<=1kb)	16	88570403	88631398	60996	1	124245	ENST00000452588.6	0	ZC3H18	0.23441401199963166	6.035347638145438	0.2051443098772207	1	0.6879405246302686	black		1122	1034	1118	1116	1129	56.39434599999993	52.55308800000003	53.35316200000004	58.91327500000003	64.15053400000002
L2__chr9_+_114587767	chr9	114587637	114587899	263	+	114587767	Promoter (<=1kb)	9	114587706	114598384	10679	1	9550	ENST00000677115.1	0	ATP6V1G1	0.17252407095294728	7.566302289232648	0.11650529945531489	1	0.9336543195147429	black		3307	3250	3295	3339	3143	166.2175830000001	165.181385	157.24387799999985	176.2647129999997	178.58735399999998
L2__chr6_+_33289769	chr6	33289562	33289845	284	+	33289769	Promoter (<=1kb)	6	33289596	33290875	1280	1	10471	ENST00000395134.3	0	PFDN6	0.18965345354193922	7.068556844664624	0.1416650970145972	1	0.8487371366341192	black		2348	2089	2482	2342	2256	118.01598499999997	106.17350600000003	118.44592	123.63341200000005	128.18742500000002
L2__chr7_+_100015601	chr7	100015532	100015683	152	+	100015601	Promoter (<=1kb)	7	100015572	100041688	26117	1	7586	ENST00000535170.5	0	ZKSCAN1	0.2603549442977519	5.46627528659033	0.24153808863187332	1	0.6170143747330425	black		702	684	768	789	717	35.28416499999996	34.76432500000003	36.650474000000024	41.65104900000001	40.74042100000001
L2__chr13_+_91347685	chr13	91347613	91347789	177	+	91347685	Promoter (<=1kb)	13	91347820	91352402	4583	1	407975	ENST00000582141.5	-31	MIR17HG	0.3990964244072042	3.880377217008065	0.3965146747276451	1	0.40174073511736025	black		174	168	275	267	208	8.745645999999999	8.538605999999996	13.123541000000005	14.094846999999998	11.81870299999999
L2__chr10_-_7787993	chr10	7787921	7788062	142	-	7787993	Promoter (<=1kb)	10	7750962	7787993	37032	2	22944	ENST00000379562.9	0	KIN	0.31887664127141874	4.584797341206486	0.31482154933861994	1	0.5019355481092138	black		395	348	352	442	359	19.853623000000002	17.68710999999999	16.798137000000004	23.333034000000005	20.398623999999998
L2__chr4_+_139015779	chr4	139015704	139015988	285	+	139015779	Promoter (<=1kb)	4	139015781	139045939	30159	1	25819	ENST00000280614.4	0	NOCT	0.2408429454246396	5.711124575577968	0.217484689532415	1	0.6625713110570622	black		885	816	886	915	869	44.48216899999989	41.47323100000007	42.28166500000003	48.302552000000034	49.377165999999995
L2__chr9_+_33817510	chr9	33817227	33817904	678	+	33817510	Promoter (<=1kb)	9	33817160	33920399	103240	1	54926	ENST00000263228.4	67	UBE2R2	0.3968108930857378	3.72710743950754	0.3963994882033577	1	0.4018669149097721	black		189	151	202	216	201	9.499569000000001	7.674574999999991	9.639844000000013	11.402584999999997	11.420968999999982
L2__chr4_-_168536617	chr4	168536547	168536698	152	-	168536617	Promoter (<=1kb)	4	168489090	168536596	47507	2	107986198	ENST00000512958.1	0	LOC107986198	0.264952005255669	5.302728997934579	0.2509661002766277	1	0.6003849377105404	black		627	528	758	708	631	31.514491	26.835621999999997	36.17325	37.37508699999999	35.853842
L2__chr16_+_1153104	chr16	1153074	1153152	79	+	1153104	Promoter (<=1kb)	16	1153106	1221768	68663	1	8912	ENST00000348261.11	0	CACNA1H	0.45028837836879615	3.416197995235559	0.4439070855350074	1	0.35270792281830066	black		157	138	111	147	178	7.891185000000001	7.013852999999998	5.2971400000000015	7.760083999999999	10.114078999999993
L2__chr1_-_6393377	chr1	6393320	6393461	142	-	6393377	Promoter (<=1kb)	1	6264269	6393361	129093	2	11332	ENST00000608083.5	0	ACOT7	0.26435780468291614	5.450266529399096	0.25105544129182655	1	0.600230361434005	black		683	674	770	755	734	34.32917499999997	34.256074	36.74591600000003	39.85620800000004	41.70636800000001
L2__chr17_+_7307535	chr17	7307458	7307894	437	+	7307535	Promoter (<=1kb)	17	7307540	7312455	4916	1	1984	ENST00000576930.5	0	EIF5A	0.14165967355148404	10.515313612458629	0.07600368969202327	1	1.1191653238509263	black		24693	27983	24789	24945	24935	1241.1281789999998	1422.2371640000006	1182.9797640000008	1316.8383209999986	1416.8232789999965
L2__chr7_+_100088980	chr7	100088917	100089080	164	+	100088980	Promoter (<=1kb)	7	100088969	100090362	1394	1	10980	ENST00000465027.1	0	COPS6	0.17720082866729783	7.5986639433031264	0.12752396691630521	1	0.8944081860431218	black		3003	3835	3213	3303	3332	150.93783000000008	194.91403200000008	153.33067599999984	174.3642829999999	189.32646200000008
L2__chr2_-_88055765	chr2	88055700	88055883	184	-	88055765	Promoter (<=1kb)	2	88027205	88055783	28579	2	51315	ENST00000347055.4	0	KRCC1	0.41994918061845793	3.6721199187596967	0.4196829625491217	1	0.3770786610508176	black		170	162	181	211	191	8.544592	8.233654999999999	8.637679000000004	11.138626000000002	10.852751999999994
L2__chr19_-_5720146	chr19	5719965	5720349	385	-	5720146	Promoter (<=1kb)	19	5691834	5720146	28313	2	9361	ENST00000360614.8	0	LONP1	0.18473184944605517	7.193732731660341	0.13902967668484062	1	0.8568924871932733	black		2503	2379	2683	2584	2430	125.80665000000012	120.9127690000002	128.03803699999972	136.4085099999998	138.0742270000004
L2__chr3_+_151766779	chr3	151766726	151766828	103	+	151766779	Distal Intergenic	3	151770416	151784901	14486	1	201651	ENST00000483636.6	-3588	AADACP1	0.37205402847895325	3.9002668953516264	0.3755111080340944	1	0.4253772115584564	black		202	177	252	257	220	10.152989999999999	8.996030999999997	12.025936000000002	13.566946000000002	12.50055099999999
L2__chr22_-_50530012	chr22	50529934	50530086	153	-	50530012	Promoter (<=1kb)	22	50525752	50530012	4261	2	1890	ENST00000252029.8	0	TYMP	0.2730291324738878	5.222867224796262	0.26456323996820613	1	0.5774704994834622	black		599	588	606	590	671	30.107142000000017	29.885121999999992	28.91951400000001	31.145909000000007	38.12667400000001
L2__chr5_-_6633044	chr5	6632912	6633145	234	-	6633044	Promoter (<=1kb)	5	6599239	6633044	33806	2	54888	ENST00000264670.11	0	NSUN2	0.1766416459005904	7.391287488929709	0.12842578319724346	1	0.89134777707566	black		2862	2835	3011	3084	2667	143.85083800000004	144.08898800000009	143.690837	162.8033449999999	151.54072000000008
L2__chr19_+_40576885	chr19	40576821	40576928	108	+	40576885	Promoter (<=1kb)	19	40576853	40580650	3798	1	92799	ENST00000595803.5	0	SHKBP1	0.30782256973399275	4.7694317080002095	0.30892773592729184	1	0.5101430984339841	black		428	412	425	443	470	21.512282000000006	20.939915999999993	20.28183800000001	23.385826000000005	26.705715999999995
L2__chr3_-_195990286	chr3	195990207	195990318	112	-	195990286	Promoter (<=1kb)	3	195959921	195990279	30359	2	255812	ENST00000427841.5	0	SDHAP1	0.366065050328864	4.191480783383222	0.3726385793268971	1	0.4287121845405702	black		245	256	296	327	274	12.314271	13.011208999999997	14.125702000000002	17.262225000000004	15.568864000000001
L2__chr2_-_219552348	chr2	219552138	219552466	329	-	219552348	Promoter (<=1kb)	2	219550729	219552389	1661	2	23363	ENST00000462534.5	0	OBSL1	0.3096357871732715	4.682070550226969	0.3120300293011909	1	0.5058036081218379	black		391	368	426	454	404	19.652563	18.703608999999997	20.329564000000005	23.96651900000001	22.95555499999999
L2__chr3_-_52770940	chr3	52770875	52770979	105	-	52770940	Promoter (<=1kb)	3	52708444	52770940	62497	2	6787	ENST00000233027.10	0	NEK4	0.3273162640134481	4.465500097996969	0.3327336685312238	1	0.4779032516784763	black		330	334	333	371	360	16.586571999999997	16.975560999999995	15.891416000000001	19.584969000000005	20.455440000000003
L2__chr17_-_1628820	chr17	1628716	1628924	209	-	1628820	Promoter (<=1kb)	17	1569268	1628834	59567	2	124935	ENST00000301335.10	0	SLC43A2	0.4146685151696774	3.658297205209902	0.4196829625491217	1	0.3770786610508176	black		175	154	179	200	196	8.795907000000003	7.827053999999996	8.542235000000002	10.557939	11.136856999999994
L2__chr17_-_44218296	chr17	44218215	44218705	491	-	44218296	Promoter (<=1kb)	17	44207240	44218502	11263	2	7343	ENST00000526094.5	0	UBTF	0.3665966359288537	3.902828313764651	0.3755111080340944	1	0.4253772115584564	black		179	219	234	257	220	8.996949	11.130676999999991	11.16694600000001	13.566958999999999	12.500555999999987
L2__chr8_-_38176693	chr8	38176633	38176769	137	-	38176693	Promoter (<=1kb)	8	38163335	38176674	13340	2	27257	ENST00000520755.5	0	LSM1	0.32831927129421284	4.3676442109527285	0.33509557864876777	1	0.4748313023381403	black		315	317	291	358	321	15.832633999999997	16.111535999999997	13.887094000000003	18.89870600000001	18.23943899999999
L2__chr1_-_151909511	chr1	151909383	151909593	211	-	151909511	Promoter (<=1kb)	1	151870866	151909511	38646	2	117145	ENST00000368814.8	0	THEM4	0.28901817196955787	4.9439750164583325	0.28931603194057703	1	0.5386275000180607	black		462	474	516	499	534	23.221200000000007	24.091064999999993	24.62453800000001	26.34205100000001	30.342246999999997
L2__chr17_-_47895776	chr17	47895747	47895854	108	-	47895776	Promoter (<=1kb)	17	47891219	47895837	4619	2	102724532	ENST00000691236.1	0	SP2-DT	0.4420420697120822	3.60567386615626	0.4445951767467275	1	0.3520352531162082	black		144	157	181	197	186	7.237775	7.979531	8.637679000000002	10.399567000000003	10.568649999999995
L2__chr1_-_244863020	chr1	244862762	244863180	419	-	244863020	Promoter (<=1kb)	1	244853406	244863106	9701	2	3192	ENST00000440865.2	0	HNRNPU	0.35978710117125556	4.305032477695206	0.36972528413169253	1	0.4321208486332803	black		300	287	284	337	317	15.078694999999993	14.586779999999994	13.553043000000006	17.790126000000015	18.012162999999987
L2__chr12_+_109477632	chr12	109477613	109477710	98	+	109477632	Promoter (<=1kb)	12	109477628	109484021	6394	1	89910	ENST00000539843.5	0	UBE3B	0.3653688132711593	3.902815779817686	0.3755111080340944	1	0.4253772115584564	black		182	205	246	246	230	9.147743999999998	10.419130999999997	11.739606000000004	12.986261999999998	13.068755999999992
L2__chr16_+_8621686	chr16	8621631	8621781	151	+	8621686	Promoter (<=1kb)	16	8621683	8628808	7126	1	79091	ENST00000563958.5	0	METTL22	0.32209716189014326	4.572167440066836	0.32986311361615234	1	0.4816662459842369	black		378	330	377	420	373	18.999161	16.772260999999993	17.99118400000001	22.171666000000016	21.194112000000004
L2__chr6_+_30626872	chr6	30626812	30626993	182	+	30626872	Promoter (<=1kb)	6	30626842	30644679	17838	1	79969	ENST00000318999.11	0	ATAT1	0.34478416171824366	4.089153523990964	0.35559908887119795	1	0.44903936046537274	black		254	228	257	289	260	12.766632999999997	11.588108	12.264549000000006	15.256220000000003	14.773375999999988
L2__chr12_-_110048522	chr12	110048469	110048608	140	-	110048522	Promoter (<=1kb)	12	110027028	110048555	21528	2	400073	ENST00000546651.3	0	C12orf76	0.3627620064783737	4.050676559629747	0.37468234147941204	1	0.42633677442358764	black		211	256	245	281	255	10.605352000000002	13.011205999999996	11.691886000000006	14.833904000000004	14.48927199999999
L2__chr11_-_71448393	chr11	71448319	71448467	149	-	71448393	Promoter (<=1kb)	11	71434411	71448393	13983	2	1717	ENST00000355527.8	0	DHCR7	0.21117716530313116	6.352356803852601	0.18549433796767115	1	0.7316693422587763	black		1336	1394	1404	1414	1378	67.15049099999996	70.85010300000006	67.00163899999998	74.644591	78.29887800000006
L2__chr16_-_88651053	chr16	88650990	88651201	212	-	88651053	Promoter (<=1kb)	16	88643289	88651053	7765	2	1535	ENST00000261623.8	0	CYBA	0.14487606352237717	8.590896995944508	0.08650776188144817	1	1.0629449238525357	black		7172	6153	7017	6634	6476	360.48156400000005	312.7264849999999	334.8650229999999	350.2066720000001	367.97062499999987
L2__chr10_+_114938210	chr10	114938126	114938341	216	+	114938210	Promoter (<=1kb)	10	114938195	114977676	39482	1	142940	ENST00000298746.5	0	TRUB1	0.2201822737402765	6.207325279430785	0.2002567556086868	1	0.6984128241871133	black		1228	1225	1265	1328	1202	61.72215999999998	62.260672	60.36828800000002	70.10468700000003	68.298442
L2__chr6_-_96897863	chr6	96897642	96897926	285	-	96897863	Promoter (<=1kb)	6	96889315	96897891	8577	2	29078	ENST00000316149.8	0	NDUFAF4	0.17313632343015808	7.40195448796578	0.12954659218219725	1	0.8875740069617001	black		2958	2857	2964	3087	2698	148.67601800000008	145.20714100000012	141.44790799999987	162.96171299999992	153.30215500000003
L2__chr16_+_31180137	chr16	31180101	31180229	129	+	31180137	Promoter (<=1kb)	16	31180138	31191602	11465	1	2521	ENST00000566605.5	0	FUS	0.13316356551205752	8.990942895524837	0.0707755487788704	1	1.1501167545208075	black		9191	8923	8826	9074	8190	461.9612509999998	453.5118559999996	421.1940500000001	479.01347000000004	465.36124399999994
L2__chr2_+_74529998	chr2	74529741	74530045	305	+	74529998	Promoter (<=1kb)	2	74529775	74533247	3473	1	27429	ENST00000467961.5	0	HTRA2	0.3165423423274809	4.5597907734257435	0.32986311361615234	1	0.4816662459842369	black		360	365	350	389	393	18.094435999999998	18.551132999999993	16.702694000000008	20.535195000000016	22.33053299999999
L2__chr7_+_100706131	chr7	100706013	100706356	344	+	100706131	Promoter (<=1kb)	7	100706121	100707486	1366	1	10248	ENST00000303151.5	0	POP7	0.20357542553971467	6.449423896988302	0.18001423265802316	1	0.7446931564495728	black		1575	1410	1453	1529	1455	79.16319200000008	71.66330100000015	69.3400219999999	80.71541400000004	82.67408300000001
L2__chr1_-_32336233	chr1	32336190	32336296	107	-	32336233	Promoter (<=1kb)	1	32333839	32336233	2395	2	65108	ENST00000329421.8	0	MARCKSL1	0.17392051174325682	7.3712947320695825	0.1346857189021475	1	0.8706784512762684	black		2921	2757	2913	2913	2743	146.81632000000002	140.12464100000005	139.01408099999998	153.77630899999997	155.85908499999996
L2__chr2_-_53971016	chr2	53970944	53971089	146	-	53971016	Promoter (<=1kb)	2	53864069	53970993	106925	2	23198	ENST00000404125.6	0	PSME4	0.3048234171681018	4.828733700245896	0.3192901981451099	1	0.49581441361474066	black		501	373	451	497	459	25.181432000000008	18.957733999999995	21.52261000000001	26.236469000000003	26.080689000000007
L2__chr1_-_156599104	chr1	156599096	156599107	12	-	156599104	Promoter (<=1kb)	1	156595606	156599046	3441	2	54865	ENST00000497287.5	-61	GPATCH4	0.3985362504651347	3.4560651153788573	0.41787598825797667	1	0.37895258331118253	black		136	132	162	192	141	6.835679	6.708906	7.730958	10.135617	8.011714
L2__chr5_-_140647630	chr5	140647529	140647719	191	-	140647630	Promoter (<=1kb)	5	140645285	140647630	2346	2	4695	ENST00000252102.9	0	NDUFA2	0.1558798858596405	8.020571054867167	0.10819149392926798	1	0.9658068823421607	black		4692	4259	4664	4536	4312	235.83093700000026	216.4638510000001	222.57524399999986	239.45394299999995	245.01070999999996
L2__chr6_+_31959173	chr6	31959090	31959220	131	+	31959173	Promoter (<=1kb)	6	31959117	31961386	2270	1	6499	ENST00000488648.5	0	SKIV2L	0.28588973080963415	4.997366467508268	0.29839892635826476	1	0.5252027437915939	black		522	483	506	566	511	26.236943000000004	24.548492	24.147315000000006	29.87895500000001	29.035362000000003
L2__chr17_-_64506289	chr17	64506102	64506376	275	-	64506289	Promoter (<=1kb)	17	64498254	64506289	8036	2	1655	ENST00000225792.10	0	DDX5	0.15357014055126905	8.570760316541653	0.10537633603209057	1	0.9772569060546387	black		6422	5941	7681	6759	6228	322.7847949999998	301.9515749999999	366.5524050000002	356.80538400000006	353.8791039999999
L2__chr4_-_90839110	chr4	90839072	90839116	45	-	90839110	Distal Intergenic	4	89724099	89838315	114217	2	6622	ENST00000336904.7	-1000801	SNCA	0.3735391248095547	3.8775345022304366	0.3965146747276451	1	0.40174073511736025	black		190	182	247	231	236	9.549842	9.250157	11.787326000000004	12.194415	13.409678999999999
L2__chr8_-_143821912	chr8	143821891	143821917	27	-	143821912	Promoter (<=1kb)	8	143820233	143821743	1511	2	22827	ENST00000531995.1	-174	PUF60	0.2878583794961991	4.92869513775143	0.3020618172456073	1	0.5199041691576	black		475	485	474	538	486	23.874615	24.650146000000003	22.620211	28.400843000000002	27.614844
L2__chr17_+_28041758	chr17	28041660	28041822	163	+	28041758	Promoter (<=1kb)	17	28041737	28048324	6588	1	102724517	ENST00000583517.1	0	LOC102724517	0.33247837421463255	4.091192996580454	0.35559908887119795	1	0.44903936046537274	black		261	195	289	284	263	13.118466999999999	9.910880999999995	13.791651	14.992270000000003	14.943839999999993
L2__chr3_-_14178601	chr3	14178463	14178694	232	-	14178601	Promoter (<=1kb)	3	14145147	14178601	33455	2	7508	ENST00000285021.12	0	XPC	0.30419020825177195	4.752942112101547	0.32305874712272775	1	0.4907184955286125	black		407	432	411	473	430	20.45676600000001	21.956416999999984	19.61372900000001	24.96952000000001	24.43289
L2__chrX_+_154398376	chrX	154398219	154398496	278	+	154398376	Promoter (<=1kb)	23	154398367	154400811	2445	1	6134	ENST00000436473.5	0	RPL10	0.1152267935584955	10.90198979000193	0.050765468745383124	0.9867769581675567	1.2944315993824649	black		32766	32787	36741	34017	30633	1646.8961280000003	1666.4006710000012	1753.3526670000012	1795.7462159999993	1740.5874229999981
L2__chr7_-_44986653	chr7	44986549	44986742	194	-	44986653	Promoter (<=1kb)	7	44983023	44986637	3615	2	285958	ENST00000577700.5	0	SNHG15	0.19607447208115159	6.698720446690282	0.17356638731843224	1	0.7605343760231963	black		1755	1741	1816	1837	1715	88.21041100000002	88.48639300000008	86.66309299999993	96.97462900000005	97.44744400000005
L2__chr11_+_777580	chr11	777493	777670	178	+	777580	Promoter (<=1kb)	11	777574	784298	6725	1	171391	ENST00000530083.2	0	GATD1-DT	0.34776231969875626	4.191214676542099	0.3726385793268971	1	0.4287121845405702	black		261	268	271	315	281	13.118466999999995	13.621104999999996	12.932656000000003	16.628748000000012	15.96661499999999
L2__chr19_+_44777867	chr19	44777815	44778023	209	+	44777867	Promoter (<=1kb)	19	44777869	44800634	22766	1	23624	ENST00000341505.4	0	CBLC	0.26886948619869744	5.314823054259276	0.2790392064987501	1	0.5543347717450333	black		626	626	670	715	638	31.464225000000013	31.81646899999999	31.973723000000017	37.744615000000024	36.251590000000014
L2__chr7_-_65006687	chr7	65006629	65006768	140	-	65006687	Promoter (<=1kb)	7	64979923	65006684	26762	2	109504726	ENST00000487644.1	0	ERV3-1-ZNF117	0.37014283088024524	3.8637038263746315	0.3965146747276451	1	0.40174073511736025	black		217	198	195	254	209	10.906925	10.063353999999995	9.305785000000004	13.408581000000002	11.875520999999994
L2__chr11_+_832985	chr11	832885	833029	145	+	832985	Promoter (<=1kb)	11	832887	838017	5131	1	977	ENST00000524748.6	0	CD151	0.19209316154246792	6.706100347357697	0.16858357164608068	1	0.7731847493499512	black		1706	1819	1820	1802	1760	85.74756200000003	92.45074500000004	86.85397699999996	95.12698400000001	100.00437500000001
L2__chr4_-_139295815	chr4	139295725	139295888	164	-	139295815	Promoter (<=1kb)	4	139266880	139295815	28936	2	84709	ENST00000503997.5	0	MGARP	0.14313845779099932	8.401412306848558	0.09221321028900809	1	1.0352068582885188	black		5831	5957	6033	5970	5520	293.07975999999985	302.76477499999993	287.90660400000013	315.15433200000007	313.6500709999999
L2__chr6_-_30744547	chr6	30744337	30744643	307	-	30744547	Promoter (<=1kb)	6	30743199	30744547	1349	2	8870	ENST00000259874.6	0	IER3	0.15622913002678548	9.308701096055145	0.11264943107214256	1	0.9482709973076872	black		10229	10292	12957	11813	9952	514.1335669999997	523.0913409999999	618.3334820000003	623.6043819999999	565.4792610000001
L2__chr5_+_88269022	chr5	88268867	88269103	237	+	88269022	Promoter (<=1kb)	5	88268868	88436685	167818	1	100505894	ENST00000504922.6	0	TMEM161B-DT	0.3262285787417738	4.325233784301776	0.3519630278271772	1	0.4535029548569831	black		320	273	302	368	290	16.083939999999995	13.875231999999999	14.412037000000002	19.42660100000001	16.477994999999993
L2__chr17_-_4704129	chr17	4703991	4704195	205	-	4704129	Promoter (<=1kb)	17	4669774	4704137	34364	2	27043	ENST00000572293.7	0	PELP1	0.2355152029858302	5.754597421249077	0.23572664964533505	1	0.6275913163315864	black		887	834	955	955	883	44.58270199999998	42.38808300000002	45.57447900000002	50.414138000000015	50.17265
L2__chr15_+_78264560	chr15	78264447	78264733	287	+	78264560	Promoter (<=1kb)	15	78264544	78280541	15998	1	55466	ENST00000440911.6	0	DNAJA4	0.2780462551957378	5.065380520893942	0.2946331818713441	1	0.5307183440781813	black		537	524	532	574	554	26.990874000000005	26.63231899999999	25.38808900000001	30.30128100000003	31.478653999999995
L2__chr12_+_63780144	chr12	63780083	63780243	161	+	63780144	Promoter (<=1kb)	12	63780112	63809531	29420	1	10329	ENST00000693579.1	0	RXYLT1	0.3669118528231386	3.7157210985170033	0.3963994882033577	1	0.4018669149097721	black		177	177	187	206	202	8.896431999999997	8.996028999999998	8.92401	10.874679	11.477776999999996
L2__chr19_+_9140426	chr19	9140355	9140524	170	+	9140426	Promoter (<=1kb)	19	9140397	9163408	23012	1	57693	ENST00000360385.7	0	ZNF317	0.24562017100540467	5.450246310743286	0.25105544129182655	1	0.600230361434005	black		743	679	714	805	677	37.34491999999998	34.51019800000001	34.07348800000001	42.49568500000001	38.46758800000001
L2__chr17_+_6641058	chr17	6640972	6641153	182	+	6641058	Promoter (<=1kb)	17	6640985	6643067	2083	1	84817	ENST00000576020.5	0	TXNDC17	0.14574106741681495	8.277163622533667	0.09761058652708443	1	1.010503077610336	black		5613	5235	5481	5483	5064	282.12255999999985	266.0690929999997	261.5640919999999	289.44576599999994	287.739849
L2__chr11_+_126269169	chr11	126269018	126269239	222	+	126269169	Promoter (<=1kb)	11	126269024	126278118	9095	1	55572	ENST00000689283.1	0	FOXRED1	0.27331143135277614	4.94485228386273	0.28931603194057703	1	0.5386275000180607	black		481	493	484	590	444	24.176184999999997	25.056736999999988	23.097438000000007	31.145910000000004	25.228383000000008
L2__chr3_-_28348816	chr3	28348582	28349149	568	-	28348816	Promoter (<=1kb)	3	28348721	28526358	177638	1	152098	ENST00000383768.7	0	ZCWPW2	0.30241456050114324	4.653214106723556	0.3266070036022908	1	0.48597450669911635	black		375	366	421	442	395	18.848361000000004	18.601952999999973	20.090957000000028	23.33304800000002	22.444179999999967
L2__chr8_-_731224	chr8	731139	731266	128	-	731224	Promoter (<=1kb)	8	614746	731197	116452	2	157697	ENST00000522706.5	0	ERICH1	0.2898741627768851	4.980780816058138	0.31130392013235897	1	0.5068154103771302	black		513	472	506	568	498	25.78457900000001	23.98941299999999	24.147319000000007	29.984533000000006	28.296698999999993
L2__chr12_-_49060575	chr12	49060110	49060888	779	-	49060575	Promoter (<=1kb)	12	49018975	49060794	41820	2	8085	ENST00000683543.2	0	KMT2D	0.26725500736893665	5.250142136904278	0.2829790954531644	1	0.5482456459762968	black		579	591	665	676	613	29.10187800000002	30.03758899999997	31.735119000000026	35.68583600000005	34.83108200000001
L2__chr17_+_80101808	chr17	80101768	80101827	60	+	80101808	Promoter (<=1kb)	17	80101597	80102733	1137	1	2548	ENST00000574376.1	171	GAA	0.3259496295882094	4.095723762488638	0.35559908887119795	1	0.44903936046537274	black		263	230	254	290	258	13.218996	11.68976	12.121379000000001	15.309006	14.659732
L2__chr3_+_40457341	chr3	40457236	40457402	167	+	40457341	Promoter (<=1kb)	3	40457292	40468587	11296	1	9045	ENST00000338970.10	0	RPL14	0.17574550005754938	7.275381193185148	0.14769481399082032	1	0.830634753805932	black		2566	2607	2860	2780	2515	128.97318100000004	132.50087900000008	136.48481899999996	146.7552799999999	142.90397600000006
L2__chr22_-_42777340	chr22	42777321	42777351	31	-	42777340	Distal Intergenic	22	42807074	42831652	24579	2	26286	ENST00000453516.5	54331	ARFGAP3	0.18904664319669545	6.794242044861238	0.16975901534651525	1	0.770167152474398	black		2059	1854	1774	1892	1893	103.49017400000001	94.22962800000002	84.658763	99.878057	107.56152
L2__chr11_-_67805339	chr11	67805198	67805375	178	-	67805339	Promoter (<=1kb)	11	67791648	67805322	13675	2	645332	ENST00000531806.5	0	FAM86C2P	0.38500835956636287	3.8341938695572795	0.41885772043155917	1	0.37793347518416287	black		198	181	215	242	212	9.951941	9.199329999999996	10.260224000000003	12.775104000000002	12.045982999999996
L2__chr2_-_127294144	chr2	127294048	127294191	144	-	127294144	Promoter (<=1kb)	2	127257290	127294144	36855	2	2071	ENST00000285398.7	0	ERCC3	0.2454764144432681	5.617468048341656	0.25561894510817323	1	0.5924069617380797	black		813	784	816	885	787	40.86328299999996	39.84682700000002	38.94112600000001	46.71886300000003	44.717867999999996
L2__chr1_-_150579599	chr1	150579273	150579678	406	-	150579599	Promoter (<=1kb)	1	150563102	150579610	16509	2	4170	ENST00000678770.1	0	MCL1	0.1907109910603745	6.697975561677575	0.17356638731843224	1	0.7605343760231963	black		1739	1610	1978	1939	1611	87.40621400000003	81.82831300000004	94.39404799999991	102.35918300000003	91.5381
L2__chr2_-_201102983	chr2	201102980	201102995	16	-	201102983	Distal Intergenic	2	200973718	201071671	97954	2	285172	ENST00000681958.1	-31324	FAM126B	0.3600064320767557	3.859553573444207	0.3965146747276451	1	0.40174073511736025	black		235	197	177	243	216	11.811651999999999	10.012533	8.446788000000002	12.82789	12.273263
L2__chr2_-_37156952	chr2	37156914	37157286	373	-	37156952	Promoter (<=1kb)	2	37099210	37156942	57733	2	5610	ENST00000680273.1	0	EIF2AK2	0.18904539332343137	6.788954721637335	0.17189577047325008	1	0.7647348090763362	black		1843	1981	1844	1901	1871	92.63350300000013	100.68440400000016	87.9993149999998	100.35316900000008	106.31148000000003
L2__chr1_+_109483957	chr1	109483829	109484048	220	+	109483957	Promoter (<=1kb)	1	109483905	109492734	8830	1	127002	ENST00000459635.2	0	ATXN7L2	0.359231536604724	3.8616896800539817	0.3965146747276451	1	0.40174073511736025	black		176	234	201	234	225	8.846165000000003	11.893054999999993	9.592120000000003	12.352785000000003	12.784653999999996
L2__chr11_+_47579079	chr11	47578975	47579190	216	+	47579079	Promoter (<=1kb)	11	47579029	47579696	668	1	4722	ENST00000529276.1	0	NDUFS3	0.17682528731510663	7.2305826905853685	0.15415957227148339	1	0.8120295033369848	black		2405	2644	2729	2695	2438	120.88094200000003	134.38140900000008	130.23324399999998	142.26816199999993	138.52878300000003
L2__chr20_+_49812898	chr20	49812791	49812946	156	+	49812898	Promoter (<=1kb)	20	49812828	49892242	79415	1	23315	ENST00000361573.3	0	SLC9A8	0.31588702460660384	4.332081554455049	0.3519630278271772	1	0.4535029548569831	black		309	282	312	342	315	15.53106	14.332657999999995	14.889256	18.054071000000008	17.898512
L2__chr19_+_8444984	chr19	8444844	8445079	236	+	8444984	Promoter (<=1kb)	19	8444920	8463852	18933	1	4670	ENST00000597813.5	0	HNRNPM	0.15113395817187103	8.088410224144244	0.11279243794275232	1	0.9477200162199075	black		4629	4900	4755	4617	4634	232.66439800000006	249.04270000000025	226.91794399999975	243.72990799999982	263.3069669999998
L2__chr20_+_58651281	chr20	58651149	58651374	226	+	58651281	Promoter (<=1kb)	20	58651272	58669424	18153	1	100534593	ENST00000458280.5	0	STX16-NPEPL1	0.19698232719903178	6.586417315203731	0.1877659556637995	1	0.7263831479998795	black		1531	1745	1624	1691	1590	76.95164700000005	88.68969700000007	77.50047499999991	89.26733700000004	90.34486400000002
L2__chr19_+_54449198	chr19	54449146	54449276	131	+	54449198	Promoter (<=1kb)	19	54449190	54455443	6254	1	114823	ENST00000439657.5	0	LENG8	0.20909319814754157	6.347996490367202	0.20709073074271608	1	0.6838393394328625	black		1350	1325	1452	1479	1307	67.85416400000001	67.34317700000004	69.29229500000002	78.07592700000004	74.26461300000003
L2__chr19_-_10403542	chr19	10403397	10403619	223	-	10403542	Promoter (<=1kb)	19	10403458	10403538	81	2	100302213	ENST00000408639.1	0	MIR1181	0.14924877731110167	8.087594726716347	0.11033615737502728	1	0.9572821450826574	black		4891	4492	4913	4806	4446	245.83314400000012	228.30608600000016	234.45801299999982	253.70716199999978	252.62467399999997
L2__chr6_+_89080749	chr6	89080688	89080803	116	+	89080749	Promoter (<=1kb)	6	89080751	89084345	3595	1	10957	ENST00000369472.1	0	PNRC1	0.3031456247263886	4.723914576946484	0.3378337315398348	1	0.4712969897850079	black		355	354	521	462	421	17.843134999999997	17.992064	24.863145000000003	24.38883000000001	23.921502000000004
L2__chr6_+_33272078	chr6	33271930	33272161	232	+	33272078	Promoter (<=1kb)	6	33272075	33276510	4436	1	6222	ENST00000474973.5	0	RPS18	0.1535383024662445	7.968508892517926	0.11743193908580518	1	0.9302137678052588	black		4160	4361	4619	4535	4000	209.09136900000018	221.64800700000018	220.42775600000002	239.40115999999983	227.28266399999993
L2__chr20_+_62302995	chr20	62302787	62303301	515	+	62302995	Promoter (<=1kb)	20	62302896	62308860	5965	1	11047	ENST00000620230.4	0	ADRM1	0.16263124888639147	7.650018021665679	0.1323991773221533	1	0.8781147134277328	black		3474	3648	3346	3549	3299	174.61138500000015	185.40974300000022	159.67769999999973	187.3505419999997	187.45138400000016
L2__chr13_-_46797161	chr13	46797051	46797237	187	-	46797161	Promoter (<=1kb)	13	46771256	46797161	25906	2	2098	ENST00000378720.8	0	ESD	0.2357218713651141	5.7014152640117315	0.24804876769078318	1	0.6054629262025679	black		830	788	959	908	860	41.717743999999975	40.05012700000003	45.76537300000002	47.933017000000014	48.865780000000015
L2__chr7_+_2354864	chr7	2354767	2355325	559	+	2354864	Promoter (<=1kb)	7	2354827	2380745	25919	1	8662	ENST00000360876.9	0	EIF3B	0.15846523708374338	7.854159184316629	0.12607112516059527	1	0.8993843711540165	black		3997	4217	3878	3866	4006	200.89859400000032	214.3292000000003	185.06578699999963	204.08487599999955	227.62359400000045
L2__chr3_-_10321112	chr3	10321021	10321250	230	-	10321112	Promoter (<=1kb)	3	10300931	10321041	20111	2	6396	ENST00000397109.7	0	SEC13	0.1764058871555876	7.213984134405805	0.15592161706010177	1	0.807093669807332	black		2733	2447	2501	2598	2470	137.36699100000016	124.3688730000001	119.35263599999986	137.14756399999993	140.34704600000015
L2__chr3_+_44648740	chr3	44648697	44648831	135	+	44648740	Promoter (<=1kb)	3	44648732	44660791	12060	1	7584	ENST00000396056.7	0	ZNF35	0.3765521729180754	3.8300877675388665	0.41885772043155917	1	0.37793347518416287	black		214	177	202	226	224	10.756135999999998	8.996029999999996	9.639841	11.930467000000002	12.727827999999997
L2__chr19_-_55461663	chr19	55461594	55461816	223	-	55461663	Promoter (<=1kb)	19	55452985	55461642	8658	2	79763	ENST00000425675.7	0	ISOC2	0.24827411260328394	5.473829425372107	0.2672345577241304	1	0.5731073813070738	black		712	716	744	745	759	35.78678199999993	36.390721000000056	35.50514800000002	39.32830800000003	43.126894000000014
L2__chr1_+_230979100	chr1	230979046	230979140	95	+	230979100	Promoter (<=1kb)	1	230979094	231000595	21502	1	64801	ENST00000366658.6	0	ARV1	0.40394143940028054	3.6116165223333327	0.4445951767467275	1	0.3520352531162082	black		161	171	157	217	164	8.092237	8.691079999999998	7.492351000000001	11.455360000000002	9.318589999999997
L2__chr22_+_41381940	chr22	41381792	41382043	252	+	41381940	Promoter (<=1kb)	22	41381942	41399326	17385	1	7008	ENST00000266304.9	0	TEF	0.3328550575329351	4.053539266996312	0.37468234147941204	1	0.42633677442358764	black		239	229	253	263	267	12.012696999999994	11.638929999999997	12.073662000000006	13.883690000000001	15.171125999999987
L2__chr16_-_88663091	chr16	88662988	88663182	195	-	88663091	Promoter (<=1kb)	16	88651940	88663091	11152	2	4597	ENST00000301012.8	0	MVD	0.2087886300124785	6.221689300488428	0.2103706700315495	1	0.6770148098194818	black		1212	1240	1319	1243	1295	60.91795599999996	63.023044000000034	62.94527900000004	65.61756300000003	73.58276400000003
L2__chr20_-_20052436	chr20	20052318	20052502	185	-	20052436	Promoter (<=1kb)	20	20034368	20052466	18099	2	51340	ENST00000536226.2	0	CRNKL1	0.2576939508783088	5.253643061065597	0.2829790954531644	1	0.5482456459762968	black		597	599	648	640	645	30.00661400000001	30.444194999999993	30.923836999999995	33.78539100000001	36.64933200000001
L2__chr11_-_14520338	chr11	14520261	14520544	284	-	14520338	Promoter (<=1kb)	11	14493783	14520344	26562	2	5682	ENST00000555531.1	0	PSMA1	0.15511132079462808	7.917442314292448	0.12296773655350121	1	0.9102088208759398	black		4132	3901	4653	4234	3997	207.68401600000024	198.26848000000012	222.05030699999963	223.51147099999983	227.11220200000002
L2__chr6_-_30672991	chr6	30672915	30673145	231	-	30672991	Promoter (<=1kb)	6	30653127	30673006	19880	2	8449	ENST00000376442.8	0	DHX16	0.21496715455585777	6.126432082066617	0.22053187099626065	1	0.6565286379531058	black		1202	1193	1115	1224	1157	60.415334999999914	60.634268000000056	53.20999700000004	64.61455700000002	65.74151400000002
L2__chr20_-_35664900	chr20	35664788	35665015	228	-	35664900	Promoter (<=1kb)	20	35648925	35664900	15976	2	10137	ENST00000374114.8	0	RBM12	0.16701258763048915	7.542913426925477	0.14312942200198359	1	0.8442710825246388	black		2940	3159	3627	3269	3093	147.7713030000001	160.55630600000006	173.08756799999995	172.56943999999993	175.7463150000001
L2__chr7_-_140924921	chr7	140924864	140924950	87	-	140924921	Promoter (<=1kb)	7	140719337	140924929	205593	2	673	ENST00000644969.2	0	BRAF	0.3986741639709394	3.6201606420371233	0.4445951767467275	1	0.3520352531162082	black		175	153	166	190	191	8.795907000000001	7.776227999999999	7.921849000000001	10.030038999999997	10.852748999999996
L2__chr19_-_1863579	chr19	1863500	1863777	278	-	1863579	Promoter (<=1kb)	19	1852399	1863579	11181	2	83855	ENST00000250916.6	0	KLF16	0.24976536349471384	5.364952188703188	0.27509520712123847	1	0.560516976091346	black		634	616	759	720	672	31.866320000000023	31.308221999999972	36.22097500000003	38.00856500000001	38.183493000000006
L2__chr22_-_40856639	chr22	40856539	40856782	244	-	40856639	Promoter (<=1kb)	22	40824535	40856639	32105	2	6767	ENST00000216218.8	0	ST13	0.15389003851622574	7.855245406810393	0.12407428578173428	1	0.9063182160858632	black		3963	3896	4281	4073	3805	199.18968200000012	198.01436000000004	204.29773599999982	215.012325	216.20263100000003
L2__chr12_+_131929274	chr12	131929160	131929529	370	+	131929274	Promoter (<=1kb)	12	131924736	131929351	4616	2	107984455	ENST00000539078.1	0	LOC107984455	0.2166408311557359	6.060871272514312	0.22759653014166972	1	0.6428343633306259	black		1116	1089	1147	1165	1108	56.09277299999995	55.348468000000054	54.737098000000024	61.49997200000005	62.95730699999999
L2__chr5_+_139274100	chr5	139274030	139274231	202	+	139274100	Promoter (<=1kb)	5	139274102	139279839	5738	1	724102	ENST00000448190.6	0	SNHG4	0.19302597877678196	6.604593748443007	0.19034740672244374	1	0.7204530356019367	black		1672	1538	1768	1777	1546	84.03864200000004	78.16890900000007	84.37243499999983	93.80725200000002	87.84475600000005
L2__chr1_-_201153960	chr1	201153955	201153962	8	-	201153960	Promoter (<=1kb)	1	201135509	201153961	18453	2	252839	ENST00000495205.1	0	TMEM9	0.26791619131770833	5.12172375801265	0.30296821419882186	1	0.518602932957005	black		554	556	556	604	568	27.845341	28.258723000000003	26.533412	31.884961000000004	32.274138
L2__chr19_-_10587304	chr19	10587218	10587369	152	-	10587304	Promoter (<=1kb)	19	10572671	10587312	14642	2	10053	ENST00000250244.11	0	AP1M2	0.27099968904912786	5.038767060659745	0.3071649670912545	1	0.5126283181540384	black		512	453	605	563	540	25.734314	23.023738999999996	28.87179400000001	29.720588000000014	30.683161000000005
L2__chr1_-_225653100	chr1	225652788	225653216	429	-	225653100	Promoter (<=1kb)	1	225486829	225653123	166295	2	55740	ENST00000366843.7	0	ENAH	0.23547033752012916	5.691441841816888	0.2571532432553648	1	0.5898079939210517	black		811	803	944	914	842	40.76275199999992	40.81250000000003	45.04954300000003	48.249771000000024	47.843009000000016
L2__chr15_+_45023193	chr15	45023088	45023270	183	+	45023193	Promoter (<=1kb)	15	45023147	45036363	13217	1	6652	ENST00000674211.1	0	SORD	0.1988224591881841	6.444263767420313	0.2004048828900646	1	0.6980917010364481	black		1469	1412	1552	1529	1439	73.83538099999998	71.76495300000002	74.06449599999998	80.71540899999998	81.76493900000003
L2__chr8_+_42338492	chr8	42338436	42338649	214	+	42338492	Promoter (<=1kb)	8	42338454	42357203	18750	1	5423	ENST00000532157.5	0	POLB	0.3008209669942178	4.53544625457741	0.3456383262558801	1	0.46137810659080297	black		366	340	355	395	369	18.396015000000002	17.28051199999999	16.941299000000008	20.851924000000015	20.966828999999997
L2__chr19_+_48993885	chr19	48993787	48993936	150	+	48993885	Promoter (<=1kb)	19	48993887	49015970	22084	1	10856	ENST00000595090.6	0	RUVBL2	0.1817596782674867	7.013802982274423	0.17346580706353845	1	0.7607861189543655	black		2157	2251	2255	2247	2163	108.41588500000002	114.40716799999998	107.61303399999997	118.61839299999998	122.90310600000002
L2__chr1_+_32741821	chr1	32741741	32742156	416	+	32741821	Promoter (<=1kb)	1	32741830	32774970	33141	1	57648	ENST00000401073.7	0	KIAA1522	0.2758307149945045	4.905500690818882	0.31535727364950883	1	0.5011971476438184	black		443	461	513	545	458	22.266206000000004	23.430335999999965	24.481377000000027	28.770374000000032	26.023871000000007
L2__chr1_+_11908150	chr1	11908147	11908158	12	+	11908150	Promoter (<=1kb)	1	11908151	11909330	1180	1	26829	ENST00000666735.1	0	RNU5E-1	0.2826464690661052	4.960837949985863	0.3247497311717724	1	0.4884511997642929	black		403	400	679	554	493	20.255726000000003	20.330016	32.403214000000006	29.245477	28.012587999999997
L2__chr2_-_73284455	chr2	73284239	73284609	371	-	73284455	Promoter (<=1kb)	2	73254690	73284431	29742	2	150726	ENST00000521871.5	0	FBXO41	0.3018385756874452	4.442320846158112	0.3490441883308471	1	0.4571195887043043	black		328	285	377	389	324	16.486035999999995	14.485127999999992	17.991192000000016	20.535191000000005	18.409905999999992
L2__chr14_-_24188797	chr14	24188709	24188938	230	-	24188797	Promoter (<=1kb)	14	24180219	24188816	8598	2	79711	ENST00000354464.11	0	IPO4	0.21881954440287932	5.934017032225298	0.23429768552288543	1	0.630232001499512	black		1041	992	1024	1122	959	52.323097999999945	50.41843600000006	48.86729800000005	59.230013000000014	54.49102100000002
L2__chr20_+_2652630	chr20	2652538	2652704	167	+	2652630	Promoter (<=1kb)	20	2652593	2658039	5447	1	10528	ENST00000651302.1	0	NOP56	0.17967665223122398	6.970427665804439	0.17144612602069842	1	0.7658723237123019	black		2139	2087	2244	2227	2050	107.51116000000002	106.07185900000006	107.08809099999993	117.56259800000002	116.48236800000001
L2__chr8_-_716007	chr8	715998	716009	12	-	716007	Promoter (<=1kb)	8	673767	715927	42161	2	157697	ENST00000524138.5	-82	ERICH1	0.38806958010698417	3.7900405398616805	0.4426440601872895	1	0.35394535917550474	black		184	183	205	229	209	9.248272	9.300982999999999	9.783003	12.088836	11.87552
L2__chr16_-_1964825	chr16	1964586	1964976	391	-	1964825	Promoter (<=1kb)	16	1962058	1964826	2769	2	6187	ENST00000343262.9	0	RPS2	0.25357715174973167	8.757817500002357	0.28777038165100893	1	0.5409539072286853	black		4939	8238	8962	5502	9749	248.24573100000012	418.69669299999947	427.6842490000003	290.4487730000002	553.9446790000004
L2__chr12_+_6493375	chr12	6493324	6493425	102	+	6493375	Promoter (<=1kb)	12	6493356	6511192	17837	1	9918	ENST00000541399.1	0	NCAPD2	0.3888159163550067	3.6326535159844426	0.4445951767467275	1	0.3520352531162082	black		168	145	189	197	187	8.444073999999999	7.369629999999999	9.019452000000003	10.399567000000003	10.625469999999995
L2__chr1_+_42682990	chr1	42682864	42683354	491	+	42682990	Promoter (<=1kb)	1	42682987	42702349	19363	1	4904	ENST00000436427.1	0	YBX1	0.2902939767807724	4.7195636344716085	0.3378337315398348	1	0.4712969897850079	black		426	417	380	462	414	21.411738000000007	21.194027999999967	18.134358000000017	24.388842000000047	23.523769999999985
L2__chr12_-_52949833	chr12	52949712	52949955	244	-	52949833	Promoter (<=1kb)	12	52897187	52949842	52656	2	3856	ENST00000552551.5	0	KRT8	0.33598994148347594	4.137239313388731	0.392081983056554	1	0.40662311393263156	black		222	241	309	293	275	11.158234	12.248832999999996	14.746092000000004	15.46738	15.625689999999986
L2__chr22_-_50307646	chr22	50307543	50307768	226	-	50307646	Promoter (<=1kb)	22	50274979	50307627	32649	2	23654	ENST00000449103.5	0	PLXNB2	0.22627070186617637	5.772351984301201	0.249320686045635	1	0.6032416867478567	black		878	836	1006	979	877	44.13033399999994	42.489731	48.00830300000002	51.681087000000026	49.83172700000001
L2__chr8_-_27614700	chr8	27614683	27614826	144	-	27614700	Promoter (<=1kb)	8	27596917	27614700	17784	2	1191	ENST00000316403.15	0	CLU	0.19235079719367196	6.635507680753369	0.19545289145910075	1	0.7089579003893521	black		1710	1718	1652	1748	1643	85.948616	87.31742300000002	78.83668399999996	92.276346	93.356355
L2__chr1_+_75786698	chr1	75786649	75786868	220	+	75786698	Promoter (<=1kb)	1	75786699	75789996	3298	1	5876	ENST00000462042.5	0	RABGGTB	0.2318570132188774	5.765003523133141	0.25827979214658614	1	0.5879095717691678	black		917	825	957	1057	799	46.090565999999924	41.93065800000004	45.669921000000016	55.79868500000003	45.399715
L2__chr8_+_100151344	chr8	100151322	100151383	62	+	100151344	Promoter (<=1kb)	8	100150636	100154003	3368	1	5440	ENST00000353107.8	686	POLR2K	0.2011011429534578	6.364546893364384	0.21023293594807435	1	0.6772992446351184	black		1387	1343	1455	1448	1359	69.71387700000001	68.25803200000001	69.43545699999999	76.43944200000001	77.219284
L2__chr19_+_7682240	chr19	7682223	7682252	30	+	7682240	Promoter (1-2kb)	19	7680879	7682858	1980	1	126003	ENST00000426877.2	1344	TRAPPC5	0.1851983564148755	6.686874178228521	0.1839244780740393	1	0.7353604676893579	black		1781	1774	1725	1770	1734	89.517244	90.16362500000002	82.32038699999997	93.43771699999999	98.52703100000001
L2__chr5_-_180809847	chr5	180809792	180809895	104	-	180809847	Promoter (<=1kb)	5	180790548	180809829	19282	2	4245	ENST00000446023.6	0	MGAT1	0.33871397550970805	3.867594982850163	0.3965146747276451	1	0.40174073511736025	black		191	210	218	239	219	9.600103999999996	10.673251999999994	10.403394000000004	12.616731000000001	12.443725999999996
L2__chr20_-_35742260	chr20	35741942	35742473	532	-	35742260	Promoter (<=1kb)	20	35701347	35742236	40890	2	9584	ENST00000639702.1	0	RBM39	0.13409335072338652	8.593461916677308	0.09685918674226318	1	1.0138591817362088	black		6780	6659	6995	6926	6171	340.77872299999956	338.44394599999947	333.8151490000002	365.621268	350.6403349999997
L2__chr17_+_82519730	chr17	82519661	82519823	163	+	82519730	Promoter (<=1kb)	17	82519713	82602392	82680	1	3607	ENST00000473637.6	0	FOXK2	0.31439259728199503	4.293553849170628	0.36972528413169253	1	0.4321208486332803	black		304	265	308	329	308	15.27974899999999	13.468629999999992	14.698371000000005	17.367806000000016	17.50077299999999
L2__chr12_+_56152562	chr12	56152471	56152634	164	+	56152562	Promoter (<=1kb)	12	56152590	56154005	1416	1	140465	ENST00000551834.5	0	MYL6B	0.3338220328609361	4.144032104987703	0.392081983056554	1	0.40662311393263156	black		256	242	277	286	284	12.867154999999999	12.299654	13.218989	15.097850000000005	16.137075999999997
L2__chr8_-_144755439	chr8	144755244	144755624	381	-	144755439	Promoter (<=1kb)	8	144720907	144755486	34580	2	90987	ENST00000524394.2	0	ZNF251	0.3226014449871426	4.488785235032793	0.3795357370246134	1	0.42074732474381715	black		340	346	330	379	364	17.089185999999994	17.585454999999985	15.74825700000001	20.007294000000023	20.68273399999999
L2__chr16_+_23678888	chr16	23678795	23679250	456	+	23678888	Promoter (<=1kb)	16	23678869	23681022	2154	1	5347	ENST00000570220.5	0	PLK1	0.16384642410974248	7.476729356873736	0.14853490244632236	1	0.8281714846712711	black		3116	3127	3028	3052	3009	156.61747100000017	158.92990700000016	144.5021099999998	161.11407299999976	170.9733860000002
L2__chr7_-_151226499	chr7	151226489	151226570	82	-	151226499	Promoter (<=1kb)	7	151221636	151226626	4991	2	114483834	ENST00000468073.5	137	ABCF2-H2BK1	0.33009822643557724	4.261124215472468	0.3884329923052936	1	0.41068388955802626	black		277	269	305	311	313	13.922671	13.671936	14.555199	16.417589	17.78487
L2__chr16_+_87951432	chr16	87951371	87951651	281	+	87951432	Promoter (<=1kb)	16	87951432	88018455	67024	1	54971	ENST00000439677.5	0	BANP	0.3333810184647849	4.136685455915055	0.392081983056554	1	0.40662311393263156	black		249	239	283	290	277	12.515317999999994	12.147179999999992	13.505320000000008	15.309013000000006	15.739334999999981
L2__chr3_+_143001600	chr3	143001464	143001638	175	+	143001600	Promoter (<=1kb)	3	143000907	143001467	561	2	100289361	ENST00000597953.1	0	LOC100289361	0.1871002597368945	6.681928035391278	0.18930501569275068	1	0.7228378791221668	black		1762	1676	1827	1831	1668	88.56225300000004	85.18276700000006	87.18803199999999	96.65788499999998	94.77687300000005
L2__chr11_+_57741559	chr11	57741313	57741686	374	+	57741559	Promoter (<=1kb)	11	57741491	57743550	2060	1	280636	ENST00000534355.6	0	SELENOH	0.14712381246998368	8.06812216330163	0.1204979199388704	1	0.9190204499095904	black		4758	4626	4719	4618	4493	239.1482440000003	235.11663500000034	225.19995899999958	243.7827039999997	255.29525700000013
L2__chr2_+_27051666	chr2	27051606	27051763	158	+	27051666	Promoter (<=1kb)	2	27051646	27070622	18977	1	60509	ENST00000487078.5	0	AGBL5	0.26231284751097594	5.051469567003276	0.3071649670912545	1	0.5126283181540384	black		491	513	583	571	539	24.678808000000004	26.073241999999993	27.821909000000012	30.142907000000026	30.62634299999999
L2__chr7_-_99466164	chr7	99466101	99466239	139	-	99466164	Promoter (<=1kb)	7	99419749	99466164	46416	2	100526740	ENST00000413834.5	0	ATP5MF-PTCD1	0.1522677015226507	7.805889957311086	0.13109148301757254	1	0.882425523402408	black		3897	3733	4102	3939	3667	195.87237399999998	189.729881	195.7554949999999	207.93851199999992	208.36138500000013
L2__chr7_+_1160376	chr7	1160314	1160553	240	+	1160376	Promoter (<=1kb)	7	1160374	1165580	5207	1	101927021	ENST00000423008.2	0	ZFAND2A-DT	0.2784022678405882	4.88669132182827	0.3292245205614334	1	0.4825078261087926	black		471	458	465	510	478	23.673554000000003	23.27785899999999	22.190722000000026	26.922742000000028	27.160284999999995
L2__chr17_-_7627821	chr17	7627735	7627898	164	-	7627821	Promoter (<=1kb)	17	7626234	7627821	1588	2	112483	ENST00000269298.10	0	SAT2	0.2781665403166747	4.8872206772557	0.3292245205614334	1	0.4825078261087926	black		437	450	510	506	482	21.964640000000003	22.871261	24.338209000000003	26.711578	27.387566000000007
L2__chr11_-_62832051	chr11	62831985	62832127	143	-	62832051	Promoter (<=1kb)	11	62806860	62832051	25192	2	6811	ENST00000294179.8	0	STX5	0.24934710053543535	5.296848191183914	0.290233665280786	1	0.5372522135464814	black		651	629	626	685	639	32.72077999999998	31.968949999999996	29.873951000000012	36.160924000000016	36.30840900000001
L2__chr14_-_104815985	chr14	104815895	104816085	191	-	104815985	Distal Intergenic	14	104769349	104795751	26403	2	207	ENST00000349310.7	-20334	AKT1	0.35514168097599436	3.6677751349433696	0.4196829625491217	1	0.3770786610508176	black		164	186	171	194	196	8.243019000000002	9.453453999999999	8.160458	10.241198	11.136854
L2__chr4_+_89681503	chr4	89681362	89681597	236	+	89681503	Promoter (<=1kb)	4	89681505	89694132	12628	1	105377329	ENST00000513572.3	0	LOC105377329	0.2804864566967204	4.807706126951335	0.3336001386424498	1	0.47677377754377614	black		347	446	524	497	436	17.441032000000007	22.667964	25.006312000000005	26.236469000000003	24.773812999999997
L2__chr3_-_122416062	chr3	122416012	122416153	142	-	122416062	Promoter (<=1kb)	3	122411846	122416062	4217	2	54554	ENST00000330689.6	0	WDR5B	0.3776902760622717	3.7776660603789236	0.4426440601872895	1	0.35394535917550474	black		186	180	202	228	204	9.348789999999997	9.148501999999995	9.639839000000004	12.036045000000003	11.59142
L2__chr1_-_185156953	chr1	185156894	185157011	118	-	185156953	Promoter (<=1kb)	1	185118101	185156953	38853	2	81627	ENST00000367506.10	0	TRMT1L	0.3285763716971502	4.159848467974338	0.392081983056554	1	0.40662311393263156	black		239	248	300	303	274	12.012698999999994	12.604607000000001	14.316591000000003	15.995272	15.568868999999992
L2__chr12_+_49265080	chr12	49264970	49265138	169	+	49265080	Promoter (<=1kb)	12	49265081	49270196	5116	1	84790	ENST00000549183.1	0	TUBA1C	0.14280592290756047	8.634534668101159	0.11606362363267884	1	0.9353038744133122	black		6754	6316	7945	7110	6413	339.47190099999983	321.0109689999997	379.15100000000007	375.3345610000001	364.3909290000001
L2__chr8_-_143597412	chr8	143597233	143597494	262	-	143597412	Promoter (<=1kb)	8	143579697	143597388	17692	2	1936	ENST00000317198.10	0	EEF1D	0.18557071377870119	7.2826278471902395	0.19127602040939715	1	0.7183394725061364	black		2569	2554	2933	3296	2080	129.12396700000002	129.80715500000005	139.96852699999988	173.99475799999985	118.18698400000002
L2__chr1_+_151166142	chr1	151165975	151166300	326	+	151166142	Promoter (<=1kb)	1	151166022	151167979	1958	1	79005	ENST00000461862.5	0	SCNM1	0.24951474458342487	5.390543151335432	0.29275872562561805	1	0.5334901519871657	black		678	635	732	745	674	34.07785899999998	32.273889999999994	34.93248700000003	39.32830600000001	38.29713300000002
L2__chr5_+_73498446	chr5	73498344	73499012	669	+	73498446	Promoter (<=1kb)	5	73498408	73505495	7088	1	689	ENST00000335895.12	0	BTF3	0.12234353084420001	9.565928872964374	0.08212321370449252	1	1.0855340638457887	black		13055	12581	14752	13131	12488	656.1749539999986	639.4298520000007	703.9944190000016	693.1811719999976	709.5764750000022
L2__chr17_+_41689542	chr17	41689468	41689617	150	+	41689542	Promoter (<=1kb)	17	41689903	41690620	718	1	10209	ENST00000586699.1	-286	EIF1	0.32911925578522505	4.010578326195516	0.39489521213389844	1	0.4035181317900026	black		243	233	220	249	262	12.213746999999998	11.842228999999994	10.498835000000007	13.144630000000003	14.88701899999999
L2__chr17_-_17591692	chr17	17591559	17591773	215	-	17591692	Promoter (<=1kb)	17	17505563	17591679	86117	2	10400	ENST00000435340.6	0	PEMT	0.25533744351649607	5.11414508586899	0.30296821419882186	1	0.518602932957005	black		503	596	564	616	545	25.281955000000004	30.291718999999986	26.915193000000013	32.51844600000001	30.967270000000006
L2__chr2_+_237967012	chr2	237966935	237967090	156	+	237967012	Promoter (<=1kb)	2	237967014	238099412	132399	1	100533179	ENST00000449891.5	0	UBE2F-SCLY	0.24507734481434082	5.441612885037337	0.288268329082797	1	0.5402030692320742	black		704	702	717	738	730	35.384688999999995	35.67917500000001	34.21665400000003	38.958783000000025	41.479088000000026
L2__chr1_+_1020118	chr1	1020059	1020341	283	+	1020118	Promoter (<=1kb)	1	1020120	1056116	35997	1	375790	ENST00000379370.7	0	AGRN	0.22731590772093446	5.722453181920807	0.2623913657159465	1	0.5810504600113735	black		834	813	976	959	833	41.918790999999935	41.32075400000005	46.57664000000002	50.625299000000034	47.331621999999996
L2__chr6_-_43516921	chr6	43516768	43516992	225	-	43516921	Promoter (<=1kb)	6	43511832	43516926	5095	2	25844	ENST00000372422.7	0	YIPF3	0.22688892123689924	5.723923881046201	0.2623913657159465	1	0.5810504600113735	black		856	799	971	923	868	43.02456299999996	40.60920000000002	46.33803600000003	48.72487200000003	49.32034300000001
L2__chr17_+_7583850	chr17	7583609	7583965	357	+	7583850	Promoter (<=1kb)	17	7581968	7583777	1810	2	100996842	ENST00000690435.1	0	LOC100996842	0.19604617759354434	6.433443442253545	0.2129486641977584	1	0.6717250798605399	black		1405	1332	1673	1474	1465	70.61859800000005	67.69894900000004	79.83885199999995	77.81197900000002	83.242283
L2__chr6_+_43477568	chr6	43477517	43477643	127	+	43477568	Promoter (<=1kb)	6	43477523	43506556	29034	1	93643	ENST00000372444.6	0	TJAP1	0.26616732851228797	5.034045910628815	0.3202094185241835	1	0.49456589804781526	black		529	496	538	559	538	26.588781000000004	25.209218999999994	25.674421000000002	29.509426	30.569523000000007
L2__chr19_-_12666742	chr19	12666645	12666788	144	-	12666742	Promoter (<=1kb)	19	12646512	12666742	20231	2	4125	ENST00000456935.7	0	MAN2B1	0.3085456395477517	4.58103027897079	0.37458418105117625	1	0.42645056712961693	black		355	371	370	460	337	17.843131	18.856088999999997	17.657130000000002	24.283251999999997	19.148566
L2__chr10_-_98446915	chr10	98446835	98446978	144	-	98446915	Promoter (<=1kb)	10	98416198	98446926	30729	2	3257	ENST00000325103.10	0	HPS1	0.24049899066268948	5.4956948729269675	0.28382267815330353	1	0.546952906259274	black		779	702	730	790	736	39.15435899999997	35.67917500000003	34.83704000000001	41.703844000000004	41.82001000000002
L2__chr12_+_132710840	chr12	132710598	132711038	441	+	132710840	Promoter (<=1kb)	12	132710819	132719166	8348	1	192111	ENST00000317555.6	0	PGAM5	0.17190865263338032	7.126866529310537	0.1733898641160965	1	0.7609762937520176	black		2412	2492	2326	2454	2305	121.23277000000012	126.65599500000013	111.00130099999986	129.5458599999999	130.97164400000023
L2__chr12_+_27244295	chr12	27244216	27244346	131	+	27244295	Promoter (<=1kb)	12	27244233	27315106	70874	1	23012	ENST00000545470.5	0	STK38L	0.29275781048604754	4.601326759091957	0.35785161097486634	1	0.44629702334057936	black		338	392	389	401	399	16.988671000000004	19.923408999999996	18.563847000000003	21.168663000000016	22.671448999999996
L2__chr22_-_29767007	chr22	29766910	29767094	185	-	29767007	Promoter (<=1kb)	22	29730956	29767007	36052	2	55954	ENST00000344318.4	0	ZMAT5	0.31424383193607336	4.374660202721974	0.38419339711108375	1	0.4154501033547588	black		349	266	319	358	321	17.541555000000002	13.519456999999996	15.223311000000002	18.898706000000015	18.239440000000002
L2__chr3_-_160399216	chr3	160399152	160399295	144	-	160399216	Promoter (<=1kb)	3	160258185	160399209	141025	2	100174949	ENST00000487943.5	0	TRIM59-IFT80	0.32060547799287525	4.157403541760463	0.392081983056554	1	0.40662311393263156	black		236	242	310	314	261	11.861903999999994	12.299658	14.793812000000003	16.57596300000001	14.83019799999999
L2__chr2_-_73737345	chr2	73737236	73737463	228	-	73737345	Promoter (<=1kb)	2	73729104	73737335	8232	2	51002	ENST00000489476.5	0	TPRKB	0.1813305207477387	6.7340318660276886	0.19104868811860254	1	0.7188559401520076	black		1851	1822	1793	1893	1729	93.03560000000009	92.60322300000007	85.56548699999986	99.93085400000004	98.24293400000003
L2__chr2_+_68157886	chr2	68157810	68158203	394	+	68157886	Promoter (<=1kb)	2	68157888	68176238	18351	1	56902	ENST00000263657.7	0	PNO1	0.17933663779093975	6.9073547676515235	0.18788242603214328	1	0.7261138406243522	black		2075	1955	2160	2141	1950	104.2943650000002	99.36294700000013	103.07945499999983	113.02268800000009	110.80030000000006
L2__chr10_-_101783415	chr10	101783309	101783470	162	-	101783415	Promoter (<=1kb)	10	101781325	101783413	2089	2	10360	ENST00000370110.5	0	NPM3	0.1498817757172854	7.877461288869269	0.13537536602305028	1	0.8684603561352209	black		3937	4094	4310	4240	3756	197.88286200000007	208.0777220000001	205.68166799999997	223.82820199999992	213.41842
L2__chr4_-_47914583	chr4	47914281	47914725	445	-	47914583	Promoter (<=1kb)	4	47847233	47914667	67435	2	152518	ENST00000329043.7	0	NFXL1	0.24366978284784552	5.392466456063972	0.29275872562561805	1	0.5334901519871657	black		681	644	726	734	683	34.22864999999995	32.73131899999999	34.646154000000024	38.74762700000003	38.808521
L2__chr1_+_156054847	chr1	156054693	156054934	242	+	156054847	Promoter (<=1kb)	1	156054782	156058506	3725	1	28956	ENST00000368305.9	0	LAMTOR2	0.1817526334481468	6.749663826534713	0.1933912569389298	1	0.7135631639086919	black		1890	1875	1758	1972	1695	94.995833	95.29694500000005	83.89521799999989	104.10123100000004	96.31103000000003
L2__chr1_-_159925507	chr1	159925449	159925587	139	-	159925507	Promoter (<=1kb)	1	159918111	159925507	7397	2	8407	ENST00000368097.9	0	TAGLN2	0.20592079947199696	6.167250415954101	0.23538600034497617	1	0.6282193705228558	black		1146	1135	1354	1246	1196	57.60064499999998	57.68642100000001	64.615543	65.775927	67.95752100000001
L2__chr14_-_34629954	chr14	34629917	34629964	48	-	34629954	Promoter (<=1kb)	14	34561094	34630109	69016	2	58533	ENST00000396526.7	192	SNX6	0.22901333902563897	5.7839243105017895	0.2725746111142426	1	0.5645145988553026	black		952	874	909	951	920	47.849754999999995	44.42108700000001	43.379265000000004	50.202976	52.275012000000004
L2__chr19_-_11262506	chr19	11262440	11262565	126	-	11262506	Promoter (<=1kb)	19	11199295	11262524	63230	2	57572	ENST00000294618.12	0	DOCK6	0.3919589184324301	3.7316715598028085	0.4679878437408635	1	0.32976542783363383	black		188	183	172	219	199	9.449317999999998	9.300979999999996	8.208181	11.560943000000004	11.30731499999999
L2__chr19_-_40750490	chr19	40750375	40750556	182	-	40750490	Promoter (<=1kb)	19	40740856	40750492	9637	2	284325	ENST00000470681.5	0	C19orf54	0.36657702930498015	3.6142609859956414	0.4445951767467275	1	0.3520352531162082	black		158	132	209	208	168	7.941444000000001	6.708902999999998	9.973892000000001	10.980256	9.545875999999996
L2__chr8_-_143975378	chr8	143975331	143975379	49	-	143975378	Promoter (<=1kb)	8	143916177	143975369	59193	2	5339	ENST00000527096.5	0	PLEC	0.29215514220081135	4.514780405982186	0.36218327666019917	1	0.4410716065395427	black		351	330	367	381	368	17.642084	16.772264	17.513961000000002	20.112864000000002	20.910005
L2__chr10_+_89414566	chr10	89414506	89414784	279	+	89414566	Promoter (<=1kb)	10	89414568	89414913	346	1	24138	ENST00000681359.1	0	IFIT5	0.23924365206891118	5.29613312265204	0.290233665280786	1	0.5372522135464814	black		670	629	611	653	663	33.675763999999965	31.968943999999986	29.158127000000018	34.47165900000003	37.67210999999999
L2__chr11_-_47425951	chr11	47425926	47425953	28	-	47425951	Promoter (<=1kb)	11	47422574	47426198	3625	2	5702	ENST00000530887.5	272	PSMC3	0.21935504136311196	5.963328356429902	0.2597156305802379	1	0.5855019122479738	black		1001	1058	1063	1093	1029	50.31261	53.772895	50.728448	57.699110999999995	58.468464000000004
L2__chrX_-_153935037	chrX	153934921	153935151	231	-	153935037	Promoter (<=1kb)	23	153913210	153934999	21790	2	393	ENST00000494813.5	0	ARHGAP4	0.2017232206948902	6.194071005173856	0.23158991480080907	1	0.6352803570418568	black		1200	1195	1311	1351	1140	60.31481099999996	60.73591900000006	62.563503000000026	71.31884600000005	64.77556700000002
L2__chr11_+_34105627	chr11	34105534	34105799	266	+	34105627	Promoter (<=1kb)	11	34105617	34108323	2707	1	55226	ENST00000532503.5	0	NAT10	0.19030972278283095	6.472596191644635	0.21245385616401533	1	0.6727353817994394	black		1520	1455	1558	1553	1465	76.39875900000006	73.95042500000007	74.35082699999991	81.98236200000001	83.24228000000004
L2__chr1_+_37808294	chr1	37808199	37808408	210	+	37808294	Promoter (<=1kb)	1	37802945	37808208	5264	2	79693	ENST00000373044.3	0	YRDC	0.33237760484955486	4.123923690983394	0.41261986885565566	1	0.3844498633075705	black		248	258	256	300	262	12.465053000000003	13.112856999999993	12.216827000000002	15.836907	14.887021999999996
L2__chr1_-_228109299	chr1	228109178	228109388	211	-	228109299	Promoter (<=1kb)	1	228106679	228109280	2602	2	128308	ENST00000366744.5	0	MRPL55	0.18566079569723648	6.564645892093062	0.2051163013052357	1	0.687999823368419	black		1619	1513	1717	1628	1586	81.37473500000006	76.89828500000004	81.93861899999995	85.94158300000001	90.11758200000001
L2__chr9_-_137459329	chr9	137459242	137459410	169	-	137459329	Promoter (<=1kb)	9	137447570	137459334	11765	2	26012	ENST00000371475.9	0	NSMF	0.21471860199746995	5.933131895347194	0.25531902694585645	1	0.592916819392046	black		1014	1059	983	1002	1066	50.966020999999984	53.82371900000002	46.91069300000002	52.89524800000002	60.570836000000014
L2__chr22_-_19987187	chr22	19987106	19987245	140	-	19987187	Promoter (<=1kb)	22	19981152	19987190	6039	2	421	ENST00000487793.5	0	ARVCF	0.33446908550408755	3.9786586764214196	0.416314767861402	1	0.38057818318730197	black		228	221	229	228	270	11.459807999999999	11.232331999999992	10.928333	12.036049000000002	15.341584999999991
L2__chr14_-_77755121	chr14	77755098	77755123	26	-	77755121	Exon (ENST00000261531.12/22938, exon 2 of 14)	14	77717628	77761155	43528	2	22938	ENST00000554775.5	6057	SNW1	0.2117710069594168	5.969017362867219	0.25119419387972386	1	0.5999904031320501	black		1046	985	1114	1062	1060	52.574417	50.062666	53.162268	56.062628	60.229904000000005
L2__chr1_-_241519755	chr1	241519657	241519826	170	-	241519755	Promoter (<=1kb)	1	241497511	241519694	22184	2	2271	ENST00000493477.2	0	FH	0.22783952086811662	5.742933941083598	0.2770819275277615	1	0.5573917998436339	black		914	797	949	901	913	45.93977999999995	40.50755800000003	45.28814900000001	47.563495000000025	51.87727100000001
L2__chr17_+_82752109	chr17	82752000	82752335	336	+	82752109	Promoter (<=1kb)	17	82752042	82945900	193859	1	6904	ENST00000682479.1	0	TBCD	0.23187253633889146	5.490649792265522	0.28382267815330353	1	0.546952906259274	black		699	713	800	838	681	35.133372999999935	36.23824700000003	38.17758100000004	44.23774500000004	38.694881
L2__chr6_-_30815529	chr6	30815500	30815533	34	-	30815529	Intron (ENST00000419357.6/401247, intron 1 of 1)	6	30812866	30830659	17794	2	401247	ENST00000399196.1	15159	LINC00243	0.2241506019758725	5.711291304791312	0.27187430893233266	1	0.5656318296176313	black		810	827	967	1044	738	40.71250199999999	42.032311	46.147138000000005	55.112417	41.933651999999995
L2__chr9_+_128456156	chr9	128456011	128456245	235	+	128456156	Promoter (<=1kb)	9	128456057	128494839	38783	1	4957	ENST00000372814.7	0	ODF2	0.2695532771636266	4.937413323140913	0.3387570397040402	1	0.4701116709578278	black		464	512	475	561	464	23.321720999999997	26.022419	22.667936000000005	29.615008000000007	26.364792
L2__chr12_-_120190402	chr12	120190392	120190411	20	-	120190402	Exon (ENST00000300648.7/10985, exon 2 of 58)	12	120127202	120194715	67514	2	10985	ENST00000300648.7	4323	GCN1	0.18652949791598072	6.638777452746871	0.2096643636181213	1	0.6784753797359266	black		1692	1691	1721	1763	1629	85.043893	85.945147	82.1295	93.068189	92.560863
L2__chr8_-_116755823	chr8	116755691	116755883	193	-	116755823	Promoter (<=1kb)	8	116642130	116755823	113694	2	8667	ENST00000521861.6	0	EIF3H	0.15476028210201448	7.621527086181727	0.1539848559275902	1	0.8125219889718917	black		3358	3236	3715	3432	3257	168.78096600000015	164.4698370000001	177.2870999999998	181.17414999999988	185.064913
L2__chr16_+_16499533	chr16	16499477	16499606	130	+	16499533	Exon (ENST00000567465.2/ENST00000567465.2, exon 1 of 5)	16	16390834	16393808	2975	1	101059938	ENST00000344087.4	108643	NPIPA7	0.2823971374379846	4.840991390767303	0.3587662968178289	1	0.44518836215396734	black		407	409	534	505	452	20.45677	20.787439999999993	25.483530000000016	26.658785000000016	25.682947
L2__chr5_-_138575411	chr5	138575182	138575479	298	-	138575411	Promoter (<=1kb)	5	138553756	138575318	21563	2	3313	ENST00000677553.1	0	HSPA9	0.14316298863709362	8.383903391279203	0.13310389090145136	1	0.8758092490156961	black		5550	5341	6756	5889	5462	278.9560309999998	271.45654799999994	322.40959600000014	310.87836900000013	310.354474
L2__chr5_-_157139449	chr5	157139426	157139450	25	-	157139449	5' UTR	5	157138442	157142775	4334	2	9443	ENST00000420343.1	3349	MED7	0.32944279074433425	3.9862298969755754	0.416314767861402	1	0.38057818318730197	black		235	222	226	242	259	11.811651999999999	11.283159000000001	10.785164	12.7751	14.716553000000001
L2__chr14_+_24136195	chr14	24136108	24136275	168	+	24136195	Promoter (<=1kb)	14	24136163	24138959	2797	1	5720	ENST00000559123.5	0	PSME1	0.17944880928711787	6.808653480840843	0.2003810990071098	1	0.6981432457990105	black		1998	1784	1990	1845	1960	100.42416800000004	90.67187300000003	94.96671099999989	97.39694100000001	111.36850300000005
L2__chr11_-_57567672	chr11	57567613	57567724	112	-	57567672	Promoter (<=1kb)	11	57551662	57567672	16011	2	9246	ENST00000287156.9	0	UBE2L6	0.3834326690219204	3.5631691874866505	0.47128414532568175	1	0.3267171702836237	black		157	154	162	181	180	7.891185000000002	7.827052999999998	7.730962	9.554934000000001	10.227724999999998
L2__chr16_-_1773130	chr16	1772631	1773189	559	-	1773130	Promoter (<=1kb)	16	1772810	1781702	8893	1	197342	ENST00000568449.7	0	EME2	0.14353687108628974	8.008479412713733	0.1343543677040398	1	0.871748210593446	black		4285	4688	4567	4462	4267	215.37415500000003	238.267789	217.94622499999986	235.54751799999994	242.453787
L2__chr12_-_76879019	chr12	76878848	76879111	264	-	76879019	Promoter (<=1kb)	12	76858709	76879019	20311	2	1466	ENST00000311083.10	0	CSRP2	0.26603595331691543	4.932629724095935	0.3387570397040402	1	0.4701116709578278	black		491	478	479	545	474	24.678808000000004	24.294367999999995	22.858824000000006	28.770374000000007	26.933000999999997
L2__chr19_-_14413226	chr19	14413214	14413249	36	-	14413226	Promoter (<=1kb)	19	14408850	14413220	4371	2	10212	ENST00000588692.5	0	DDX39A	0.24090479140817656	5.3692025885038035	0.3041508608535045	1	0.5169109499937666	black		683	639	695	727	665	34.329185	32.477202	33.166765000000005	38.378091	37.785742
L2__chr8_-_30727819	chr8	30727555	30727999	445	-	30727819	Promoter (<=1kb)	8	30678066	30727846	49781	2	2936	ENST00000221130.11	0	GSR	0.1599286437602677	7.40105759268845	0.16713528314146778	1	0.7769318585679024	black		2897	2896	3016	2971	2773	145.6100150000003	147.1893100000002	143.92946299999969	156.83811399999985	157.56372100000036
L2__chr6_-_30742685	chr6	30742561	30742892	332	-	30742685	Promoter (<=1kb)	6	30727709	30742687	14979	2	10211	ENST00000376389.8	0	FLOT1	0.2827386596488551	4.75920352564291	0.3641401092895701	1	0.4387314817808294	black		448	411	405	475	425	22.517528000000006	20.88908699999998	19.327401000000005	25.07509800000002	24.148787000000006
L2__chr11_-_77637794	chr11	77637588	77637877	290	-	77637794	Promoter (<=1kb)	11	77614530	77637794	23265	2	1207	ENST00000525428.6	0	CLNS1A	0.17043404641954793	7.1251644522859525	0.18718166593551477	1	0.7277366917783286	black		2346	2454	2430	2428	2321	117.91546600000001	124.7246480000001	115.96437899999998	128.173322	131.88077000000004
L2__chr10_+_48306678	chr10	48306610	48306791	182	+	48306678	Promoter (<=1kb)	10	48306639	48439357	132719	1	5599	ENST00000395611.7	0	MAPK8	0.23673023700873486	5.429258992433742	0.2993521625528298	1	0.5238176001160301	black		675	705	730	771	682	33.92707999999998	35.83164700000003	34.837039000000026	40.70083700000003	38.75169600000001
L2__chr11_-_66289135	chr11	66288975	66289222	248	-	66289135	Promoter (<=1kb)	11	66284580	66289128	4549	2	10897	ENST00000471387.6	0	YIF1A	0.2013210720101815	6.151206348898578	0.24303836708190027	1	0.6143251613948112	black		1163	1277	1147	1261	1151	58.45510599999997	64.90357200000003	54.73709900000002	66.56778100000005	65.40059000000001
L2__chr21_-_14383143	chr21	14383080	14383213	134	-	14383143	Promoter (<=1kb)	21	14371115	14383146	12032	2	6782	ENST00000285667.4	0	HSPA13	0.2656978089376077	5.05587417062277	0.34248457069825583	1	0.4653589891687684	black		511	492	588	572	543	25.684057000000006	25.005917999999994	28.060519000000003	30.19569300000001	30.853624999999997
L2__chr17_-_76737331	chr17	76736825	76737416	592	-	76737331	Promoter (<=1kb)	17	76734115	76737331	3217	2	6427	ENST00000359995.10	0	SRSF2	0.11268543186129462	9.672349048642035	0.08002833059368919	1	1.0967562424776616	black		13938	14128	15520	14414	13084	700.5566069999998	718.056197	740.6448820000004	760.9103179999997	743.4415860000005
L2__chr6_+_30557336	chr6	30557196	30557385	190	+	30557336	Promoter (<=1kb)	6	30557280	30563723	6444	1	80742	ENST00000376557.3	0	PRR3	0.28939538309043367	4.592811011058745	0.37458418105117625	1	0.42645056712961693	black		347	364	403	401	393	17.441028999999997	18.500307999999993	19.231959000000003	21.168661000000004	22.330525999999992
L2__chr6_-_8435517	chr6	8435434	8435602	169	-	8435517	Promoter (<=1kb)	6	8435568	9194766	759199	1	100506207	ENST00000643788.1	0	LOC100506207	0.25883176794942975	5.013547649768546	0.33378539135716406	1	0.47653267482216216	black		483	518	542	573	506	24.276708	26.327366999999988	25.86531100000001	30.248481	28.751260999999996
L2__chr19_+_35648350	chr19	35648219	35648416	198	+	35648350	Promoter (<=1kb)	19	35648323	35658782	10460	1	1340	ENST00000649813.2	0	COX6B1	0.1196740120321524	9.225420883086624	0.09335099841364553	1	1.029881032795587	black		10430	10775	10640	10799	9425	524.2363019999999	547.639834	507.76169799999997	570.0756489999997	535.5347690000003
L2__chr20_+_1325417	chr20	1325336	1325452	117	+	1325417	Promoter (<=1kb)	20	1325400	1359863	34464	1	100507495	ENST00000665859.2	0	SDCBP2-AS1	0.3475508858126426	3.768548724428683	0.4426440601872895	1	0.35394535917550474	black		193	162	215	226	198	9.700628000000002	8.233654999999997	10.260225000000002	11.930465000000002	11.250493999999998
L2__chr16_+_27573899	chr16	27573898	27573925	28	+	27573899	Promoter (<=1kb)	16	27573907	27677818	103912	1	23247	ENST00000568258.5	0	KATNIP	0.3474329042801151	3.791688096921194	0.4426440601872895	1	0.35394535917550474	black		178	212	189	214	217	8.946697	10.774909	9.019451	11.29699	12.330084999999999
L2__chr5_-_181261097	chr5	181260994	181261186	193	-	181261097	Promoter (<=1kb)	5	181261169	181264581	3413	1	100507602	ENST00000657194.2	0	TRIM52-AS1	0.33833947088967603	4.0757157385360925	0.43432052105154517	1	0.3621896503317579	black		244	257	230	302	241	12.264011999999992	13.062032999999996	10.976056000000005	15.942484000000002	13.693787999999996
L2__chr1_+_161766318	chr1	161766185	161766373	189	+	161766318	Promoter (<=1kb)	1	161765325	161766227	903	2	102724329	ENST00000431097.2	0	ATF6-DT	0.2711427512832286	4.909526057650878	0.3533470853190805	1	0.45179848673233663	black		415	477	532	529	474	20.85886599999999	24.243540999999983	25.38809100000001	27.925739000000004	26.93299600000001
L2__chr17_-_82292768	chr17	82292727	82292835	109	-	82292768	Promoter (<=1kb)	17	82290046	82292814	2769	2	101929511	ENST00000581489.1	0	LINC01970	0.31008348573332684	4.35198144993079	0.4031213564557672	1	0.3945641933001754	black		292	317	309	336	329	14.676603999999998	16.111537	14.746089000000001	17.737326999999997	18.694003
L2__chr7_-_44573908	chr7	44573833	44574013	181	-	44573908	Promoter (<=1kb)	7	44565804	44573895	8092	2	54606	ENST00000446987.5	0	DDX56	0.17708273106883624	6.645410224715139	0.20374747811958724	1	0.6909077580261472	black		1728	1642	1775	1820	1579	86.853337	83.45471800000008	84.7064889999999	96.07720200000004	89.71983600000006
L2__chr19_+_7921015	chr19	7920945	7921145	201	+	7921015	Promoter (<=1kb)	19	7921013	7922193	1181	1	6618	ENST00000595035.5	0	SNAPC2	0.3418260503039298	3.929957728337734	0.43902438539027233	1	0.3575113564177681	black		220	215	215	246	236	11.057707999999998	10.927379999999994	10.260225000000004	12.986260000000001	13.409678999999992
L2__chr1_+_75724759	chr1	75724643	75724787	145	+	75724759	Promoter (<=1kb)	1	75724689	75763401	38713	1	34	ENST00000681837.1	0	ACADM	0.22322759014604007	5.573108139967889	0.2853169314616087	1	0.5446724553945796	black		779	746	829	838	766	39.154363000000004	37.91547799999999	39.561513000000005	44.23774700000002	43.52463000000001
L2__chr1_+_32013868	chr1	32013637	32014009	373	+	32013868	Promoter (<=1kb)	1	32013868	32043877	30010	1	10657	ENST00000327300.12	0	KHDRBS1	0.17450174820039902	6.756047249338094	0.20125172843685846	1	0.6962603810352915	black		1802	1734	2039	1879	1787	90.5727380000001	88.13062100000008	97.30508999999982	99.19180000000003	101.53853000000004
L2__chr12_+_123388945	chr12	123388720	123389040	321	+	123388945	Promoter (<=1kb)	12	123388900	123396409	7510	1	387893	ENST00000478781.6	0	KMT5A	0.2921729062533723	4.381768294641103	0.38419339711108375	1	0.4154501033547588	black		318	323	303	358	319	15.983415999999997	16.41648399999999	14.459764000000002	18.89870700000001	18.125798999999994
L2__chr1_-_71081035	chr1	71080971	71081110	140	-	71081035	Promoter (<=1kb)	1	71063291	71081035	17745	2	9406	ENST00000370920.8	0	ZRANB2	0.1896011815556591	6.435202526321779	0.22923852573542106	1	0.6397123932130244	black		1437	1452	1526	1498	1439	72.22699200000007	73.79796100000004	72.82371899999991	79.07892400000001	81.76494300000002
L2__chr5_-_43313412	chr5	43313331	43313545	215	-	43313412	Promoter (<=1kb)	5	43287470	43313412	25943	2	3157	ENST00000325110.11	0	HMGCS1	0.18137153564124905	6.670130734580083	0.2147801344801768	1	0.6680058900330745	black		1670	1622	1945	1700	1754	83.93811800000009	82.43821600000005	92.81922299999988	89.74244000000006	99.66345200000004
L2__chr12_-_56315988	chr12	56315852	56316233	382	-	56315988	Promoter (<=1kb)	12	56285916	56315943	30028	2	10330	ENST00000549318.5	0	CNPY2	0.16245623849441904	7.260882965641071	0.1802106581748616	1	0.7442195271768948	black		2619	2557	2805	2674	2535	131.63708400000013	129.95961600000018	133.86012199999965	141.15958499999977	144.04039500000022
L2__chr9_+_137188674	chr9	137188584	137188930	347	+	137188674	Promoter (<=1kb)	9	137188660	137190370	1711	1	8636	ENST00000459860.1	0	SSNA1	0.18474600877440217	6.484921585922422	0.22181348983059243	1	0.6540120452885848	black		1418	1588	1573	1538	1498	71.27200000000008	80.71015900000016	75.06665699999985	81.1905110000001	85.11736100000006
L2__chr10_-_51699595	chr10	51699533	51699647	115	-	51699595	Promoter (<=1kb)	10	51695486	51699595	4110	2	23283	ENST00000331173.6	0	CSTF2T	0.2792287313746131	4.664402384248894	0.3694297356757925	1	0.43246815080111567	black		404	404	369	448	389	20.305986000000004	20.533314	17.609409000000003	23.649777000000007	22.103242
L2__chr14_+_24147496	chr14	24147395	24147714	320	+	24147496	Promoter (<=1kb)	14	24147498	24160655	13158	1	55072	ENST00000324103.11	0	RNF31	0.22204827716958228	5.648888896114698	0.2863327686973682	1	0.5431289472977068	black		824	789	875	872	821	41.416167999999914	40.100953000000075	41.75672500000003	46.03260100000005	46.64977500000001
L2__chr17_-_75131742	chr17	75131233	75131848	616	-	75131742	Promoter (<=1kb)	17	75130225	75131446	1222	2	30833	ENST00000582160.5	0	NT5C	0.1884096414039621	6.438357222547311	0.22923852573542106	1	0.6397123932130244	black		1453	1453	1520	1512	1431	73.03118199999999	73.84877100000004	72.53739699999996	79.817995	81.31038400000006
L2__chr10_-_100987474	chr10	100987350	100987535	186	-	100987474	Promoter (<=1kb)	10	100987367	100993363	5997	1	56652	ENST00000476766.5	0	TWNK	0.18909433445056562	6.342542368316379	0.23053085358896133	1	0.637270941655181	black		1424	1307	1402	1360	1386	71.57357900000001	66.42833100000004	66.90619600000001	71.793954	78.75344400000003
L2__chr7_-_56051444	chr7	56051340	56051637	298	-	56051444	Promoter (<=1kb)	7	56011051	56051448	40398	2	5723	ENST00000437355.6	0	PSPH	0.2505502503401535	5.182031371050924	0.3317179810070828	1	0.4792309866038107	black		586	538	630	612	604	29.453726000000007	27.343864999999976	30.064847000000015	32.30728200000002	34.319694
L2__chr12_-_54419266	chr12	54419181	54419289	109	-	54419266	Promoter (<=1kb)	12	54395261	54419266	24006	2	3678	ENST00000293379.9	0	ITGA5	0.2541824862644338	5.11794310945292	0.33708191559805345	1	0.47226454669781187	black		490	614	564	607	556	24.628546999999994	31.20657399999998	26.91519200000002	32.043331	31.592294
L2__chr17_-_37359096	chr17	37358997	37359162	166	-	37359096	Promoter (<=1kb)	17	37084994	37359116	274123	2	31	ENST00000614428.4	0	ACACA	0.2299829495125917	5.516612462395393	0.3007996178763046	1	0.5217227197902282	black		725	741	788	813	731	36.44019499999996	37.661353000000034	37.604914000000015	42.91800000000001	41.53590900000002
L2__chr16_+_21953296	chr16	21953276	21953418	143	+	21953296	Promoter (<=1kb)	16	21953288	21959405	6118	1	7385	ENST00000630839.2	0	UQCRC2	0.19221774254487486	6.286691410563874	0.23826750043659975	1	0.6229351911558618	black		1298	1233	1442	1350	1295	65.24052499999998	62.66726900000002	68.81507599999998	71.26606100000001	73.58276400000003
L2__chr17_+_80104552	chr17	80104552	80104558	7	+	80104552	Promoter (2-3kb)	17	80101597	80102733	1137	1	2548	ENST00000574376.1	2955	GAA	0.33487309306882757	3.921247220944924	0.43902438539027233	1	0.3575113564177681	black		212	217	218	239	238	10.655617999999999	11.029034	10.403388000000001	12.616731	13.523318
L2__chr4_-_105700014	chr4	105700009	105700016	8	-	105700014	5' UTR	4	105682627	105708081	25455	2	57117	ENST00000394735.5	8072	INTS12	0.3301839550861731	4.083748218960692	0.43432052105154517	1	0.3621896503317579	black		269	219	251	278	265	13.520571	11.130684	11.978213	14.675529000000001	15.057476
L2__chr12_-_6493259	chr12	6493087	6493374	288	-	6493259	Promoter (<=1kb)	12	6491886	6493262	1377	2	51258	ENST00000229238.5	0	MRPL51	0.1624228536615327	7.256643046594434	0.18468052178566918	1	0.733578907088642	black		2708	2492	2756	2660	2533	136.11042700000007	126.65600300000007	131.52173999999982	140.42052999999984	143.9267540000001
L2__chr7_-_29989800	chr7	29989671	29990195	525	-	29989800	Promoter (<=1kb)	7	29920104	29990118	70015	2	9805	ENST00000426154.5	0	SCRN1	0.21834755394933603	5.728010386758983	0.2869402634701685	1	0.5422085072575684	black		856	877	903	905	884	43.02455499999986	44.57355400000006	43.09294200000002	47.774661000000044	50.22948
L2__chr15_+_90893352	chr15	90893293	90893421	129	+	90893352	3' UTR	15	90889849	90890525	677	1	2242	ENST00000462476.1	3444	FES	0.2449504136329817	5.076330271640897	0.32879641604457577	1	0.4830729250144299	black		565	553	502	592	532	28.398226	28.106246000000002	23.95643	31.251488000000005	30.228597
L2__chr6_+_31959295	chr6	31959267	31959322	56	+	31959295	Promoter (<=1kb)	6	31959193	31961225	2033	1	6499	ENST00000628157.1	74	SKIV2L	0.28105803215432507	4.484937213513437	0.3795357370246134	1	0.42074732474381715	black		356	325	346	415	317	17.893395	16.518138999999998	16.5118	21.907714000000002	18.012151
[truncated: 9,486 more rows]

## Sheet: DEG CAGE
GeneName	logFC	logCPM	PValue	FDR	logPval	color
RNA45SN2	7.75508	3.96037	2.96176e-18	1.75271e-15	17.5284	upregulated
LINC00659	2.8213	4.81874	1.75003e-21	1.09655e-18	20.757	upregulated
CFAP44-AS1	4.27546	3.40966	2.48236e-12	1.017e-09	11.6051	upregulated
[truncated: 10,631 more rows]
