# Supplementary material for: The developmental factor TBX3 engages with the Wnt/β-catenin transcriptional complex in colorectal cancer to regulate metastasis genes
Source: Proc Natl Acad Sci U S A. 2025 May 9;122(19):e2419691122. doi: 10.1073/pnas.2419691122 (PMC12088458; doi:10.1073/pnas.2419691122)
Supplement: Supplementary file 5 — Dataset S04 (XLSX) [file pnas.2419691122.sd04.xlsx]

## Sheet: CHIR_CTRL_BirA1
Checked	Master	Accession	Description	Coverage [%]	# Peptides	# PSMs	# Unique Peptides	# AAs	MW [kDa]	calc. pI	Score Sequest HT: Sequest HT	# Peptides (by Search Engine): Sequest HT	# Protein Groups
FALSE	Master Protein	P22629	Streptavidin OS=Streptomyces avidinii OX=1895 PE=1 SV=1	38	4	43	4	183	18.8	8.35	169.85	4	1
FALSE	Master Protein	A0A8I5KWT8	Myosin-9 OS=Homo sapiens OX=9606 GN=MYH9 PE=1 SV=1	20	39	50	33	1981	229	5.64	143.28	39	1
FALSE	Master Protein	Q13085	Acetyl-CoA carboxylase 1 OS=Homo sapiens OX=9606 GN=ACACA PE=1 SV=2	19	42	50	42	2346	265.4	6.37	133.43	42	1
FALSE	Master Protein	P35580	Myosin-10 OS=Homo sapiens OX=9606 GN=MYH10 PE=1 SV=3	19	36	41	30	1976	228.9	5.54	112.52	36	1
FALSE	Master Protein	P60709	Actin, cytoplasmic 1 OS=Homo sapiens OX=9606 GN=ACTB PE=1 SV=1	34	15	34	15	375	41.7	5.48	101.31	15	1
FALSE	Master Protein	P04264	Keratin, type II cytoskeletal 1 OS=Homo sapiens OX=9606 GN=KRT1 PE=1 SV=6	40	23	32	20	644	66	8.12	90.78	23	1
FALSE	Master Protein	P11498	Pyruvate carboxylase, mitochondrial OS=Homo sapiens OX=9606 GN=PC PE=1 SV=2	21	20	24	20	1178	129.6	6.84	67.41	20	1
FALSE	Master Protein	P23246	Splicing factor, proline- and glutamine-rich OS=Homo sapiens OX=9606 GN=SFPQ PE=1 SV=2	23	15	21	14	707	76.1	9.44	62.75	15	1
FALSE	Master Protein	P78527	DNA-dependent protein kinase catalytic subunit OS=Homo sapiens OX=9606 GN=PRKDC PE=1 SV=3	7	20	20	20	4128	468.8	7.12	54.82	20	1
FALSE	Master Protein	P07437	Tubulin beta chain OS=Homo sapiens OX=9606 GN=TUBB PE=1 SV=2	24	9	20	3	444	49.6	4.89	54.46	9	1
FALSE	Master Protein	A0A1B0GVI3	Keratin, type I cytoskeletal 10 OS=Homo sapiens OX=9606 GN=KRT10 PE=1 SV=2	32	16	18	13	624	63.3	5.26	50.43	16	1
FALSE	Master Protein	A0A5H1ZRQ2	RNA helicase OS=Homo sapiens OX=9606 GN=DDX17 PE=1 SV=2	24	15	18	11	731	80.4	8.37	46.67	15	1
FALSE	Master Protein	P35908	Keratin, type II cytoskeletal 2 epidermal OS=Homo sapiens OX=9606 GN=KRT2 PE=1 SV=2	31	16	17	12	639	65.4	8	46	16	1
FALSE	Master Protein	P05165	Propionyl-CoA carboxylase alpha chain, mitochondrial OS=Homo sapiens OX=9606 GN=PCCA PE=1 SV=4	25	16	17	16	728	80	7.52	45.81	16	1
FALSE	Master Protein	F5H5D3	Tubulin alpha chain OS=Homo sapiens OX=9606 GN=TUBA1C PE=1 SV=1	23	9	14	1	519	57.7	5.07	44.24	9	1
FALSE	Master Protein	P68363	Tubulin alpha-1B chain OS=Homo sapiens OX=9606 GN=TUBA1B PE=1 SV=1	27	9	14	1	451	50.1	5.06	43.66	9	1
FALSE	Master Protein	A0A087X0X3	Heterogeneous nuclear ribonucleoprotein M OS=Homo sapiens OX=9606 GN=HNRNPM PE=1 SV=1	17	13	14	13	730	77.5	8.78	40.61	13	1
FALSE	Master Protein	A0A7I2V5Y7	Non-POU domain-containing octamer-binding protein OS=Homo sapiens OX=9606 GN=NONO PE=1 SV=1	18	10	12	9	476	54.8	8.78	40.11	10	1
FALSE	Master Protein	P09874	Poly [ADP-ribose] polymerase 1 OS=Homo sapiens OX=9606 GN=PARP1 PE=1 SV=4	15	12	14	12	1014	113	8.88	39.39	12	1
FALSE	Master Protein	P68371	Tubulin beta-4B chain OS=Homo sapiens OX=9606 GN=TUBB4B PE=1 SV=1	20	7	15	1	445	49.8	4.89	37.25	7	1
FALSE	Master Protein	J3KTA4	Probable ATP-dependent RNA helicase DDX5 OS=Homo sapiens OX=9606 GN=DDX5 PE=1 SV=1	21	13	14	9	614	69	8.85	35.01	13	1
FALSE	Master Protein	P46087	Probable 28S rRNA (cytosine(4447)-C(5))-methyltransferase OS=Homo sapiens OX=9606 GN=NOP2 PE=1 SV=2	20	13	13	13	812	89.2	9.23	34.12	13	1
FALSE	Master Protein	A0A804HKE8	methylcrotonoyl-CoA carboxylase OS=Homo sapiens OX=9606 GN=MCCC2 PE=1 SV=1	25	11	13	11	533	57.7	7.36	33.33	11	1
FALSE	Master Protein	F8W6I7	Heterogeneous nuclear ribonucleoprotein A1 OS=Homo sapiens OX=9606 GN=HNRNPA1 PE=1 SV=2	29	7	9	7	307	33.1	9.13	33.14	7	1
FALSE	Master Protein	C9JQS9	Propionyl-CoA carboxylase beta chain, mitochondrial OS=Homo sapiens OX=9606 GN=PCCB PE=1 SV=1	20	10	11	10	559	60.7	7.97	28.91	10	1
FALSE	Master Protein	Q9NR30	Nucleolar RNA helicase 2 OS=Homo sapiens OX=9606 GN=DDX21 PE=1 SV=5	17	10	10	9	783	87.3	9.28	27.8	10	1
FALSE	Master Protein	A0A7I2V599	60 kDa heat shock protein, mitochondrial OS=Homo sapiens OX=9606 GN=HSPD1 PE=1 SV=1	18	7	8	7	537	57.8	7.77	25.95	7	1
FALSE	Master Protein	P62424	60S ribosomal protein L7a OS=Homo sapiens OX=9606 GN=RPL7A PE=1 SV=2	35	8	8	8	266	30	10.61	25.12	8	1
FALSE	Master Protein	P35527	Keratin, type I cytoskeletal 9 OS=Homo sapiens OX=9606 GN=KRT9 PE=1 SV=3	19	8	8	8	623	62	5.24	25.04	8	1
FALSE	Master Protein	P62241	40S ribosomal protein S8 OS=Homo sapiens OX=9606 GN=RPS8 PE=1 SV=2	40	7	9	7	208	24.2	10.32	24.34	7	1
FALSE	Master Protein	P16402	Histone H1.3 OS=Homo sapiens OX=9606 GN=H1-3 PE=1 SV=2	17	5	7	5	221	22.3	11.02	22	5	1
FALSE	Master Protein	P11142	Heat shock cognate 71 kDa protein OS=Homo sapiens OX=9606 GN=HSPA8 PE=1 SV=1	15	8	8	7	646	70.9	5.52	21.92	8	1
FALSE	Master Protein	I3L1L3	Myb-binding protein 1A (Fragment) OS=Homo sapiens OX=9606 GN=MYBBP1A PE=1 SV=1	8	9	9	9	1252	140.2	9.26	21.84	9	1
FALSE	Master Protein	P25705	ATP synthase subunit alpha, mitochondrial OS=Homo sapiens OX=9606 GN=ATP5F1A PE=1 SV=1	15	8	8	8	553	59.7	9.13	21.61	8	1
FALSE	Master Protein	E9PG35	Methylcrotonoyl-CoA carboxylase subunit alpha, mitochondrial (Fragment) OS=Homo sapiens OX=9606 GN=MCCC1 PE=1 SV=1	16	7	7	7	598	66.4	7.31	20.98	7	1
FALSE	Master Protein	P08779	Keratin, type I cytoskeletal 16 OS=Homo sapiens OX=9606 GN=KRT16 PE=1 SV=4	18	8	8	1	473	51.2	5.05	20.67	8	1
FALSE	Master Protein	P23396	40S ribosomal protein S3 OS=Homo sapiens OX=9606 GN=RPS3 PE=1 SV=2	32	8	8	8	243	26.7	9.66	20.02	8	1
FALSE	Master Protein	P39023	60S ribosomal protein L3 OS=Homo sapiens OX=9606 GN=RPL3 PE=1 SV=2	14	7	7	7	403	46.1	10.18	19.87	7	1
FALSE	Master Protein	Q92945	Far upstream element-binding protein 2 OS=Homo sapiens OX=9606 GN=KHSRP PE=1 SV=4	14	7	7	7	711	73.1	7.3	19.77	7	1
FALSE	Master Protein	P02533	Keratin, type I cytoskeletal 14 OS=Homo sapiens OX=9606 GN=KRT14 PE=1 SV=4	18	8	8	1	472	51.5	5.16	19.7	8	1
FALSE	Master Protein	P18124	60S ribosomal protein L7 OS=Homo sapiens OX=9606 GN=RPL7 PE=1 SV=1	28	6	7	6	248	29.2	10.65	19.13	6	1
FALSE	Master Protein	P26373	60S ribosomal protein L13 OS=Homo sapiens OX=9606 GN=RPL13 PE=1 SV=4	19	6	7	6	211	24.2	11.65	19.06	6	1
FALSE	Master Protein	P05388	60S acidic ribosomal protein P0 OS=Homo sapiens OX=9606 GN=RPLP0 PE=1 SV=1	27	5	6	5	317	34.3	5.97	18.87	5	1
FALSE	Master Protein	Q02878	60S ribosomal protein L6 OS=Homo sapiens OX=9606 GN=RPL6 PE=1 SV=3	24	6	7	6	288	32.7	10.58	18.79	6	1
FALSE	Master Protein	A0A087WVQ9	Elongation factor 1-alpha OS=Homo sapiens OX=9606 GN=EEF1A1 PE=1 SV=2	14	7	7	7	459	49.8	9.09	18.71	7	1
FALSE	Master Protein	A0A0G2JIW1	Heat shock 70 kDa protein 1B OS=Homo sapiens OX=9606 GN=HSPA1B PE=1 SV=1	14	8	8	7	642	70.1	5.66	18.67	8	1
FALSE	Master Protein	G3V203	60S ribosomal protein L18 OS=Homo sapiens OX=9606 GN=RPL18 PE=1 SV=1	37	6	7	6	164	18.7	11.59	18.66	6	1
FALSE	Master Protein	Q9BY77	Polymerase delta-interacting protein 3 OS=Homo sapiens OX=9606 GN=POLDIP3 PE=1 SV=2	28	7	7	7	421	46.1	9.99	18.48	7	1
FALSE	Master Protein	Q8NC51	Plasminogen activator inhibitor 1 RNA-binding protein OS=Homo sapiens OX=9606 GN=SERBP1 PE=1 SV=2	14	5	6	5	408	44.9	8.65	18.1	5	1
FALSE	Master Protein	P02538	Keratin, type II cytoskeletal 6A OS=Homo sapiens OX=9606 GN=KRT6A PE=1 SV=3	15	7	7	4	564	60	8	17.62	7	1
FALSE	Master Protein	M0R0R2	40S ribosomal protein S5 OS=Homo sapiens OX=9606 GN=RPS5 PE=1 SV=1	24	6	7	6	225	25.3	9.76	17.46	6	1
FALSE	Master Protein	P36578	60S ribosomal protein L4 OS=Homo sapiens OX=9606 GN=RPL4 PE=1 SV=5	11	6	6	6	427	47.7	11.06	16.79	6	1
FALSE	Master Protein	Q08211	ATP-dependent RNA helicase A OS=Homo sapiens OX=9606 GN=DHX9 PE=1 SV=4	5	7	7	7	1270	140.9	6.84	16.7	7	1
FALSE	Master Protein	M0R210	40S ribosomal protein S16 OS=Homo sapiens OX=9606 GN=RPS16 PE=1 SV=1	47	6	7	6	129	14.4	10.23	16.43	6	1
FALSE	Master Protein	A0A2R8Y811	40S ribosomal protein S14 (Fragment) OS=Homo sapiens OX=9606 GN=RPS14 PE=1 SV=1	20	6	6	6	150	16.1	10.05	16.04	6	1
FALSE	Master Protein	E9PB61	THO complex subunit 4 OS=Homo sapiens OX=9606 GN=ALYREF PE=1 SV=1	12	3	5	3	264	27.5	11.05	16	3	1
FALSE	Master Protein	P62917	60S ribosomal protein L8 OS=Homo sapiens OX=9606 GN=RPL8 PE=1 SV=2	18	4	5	4	257	28	11.03	15.5	4	1
FALSE	Master Protein	P62701	40S ribosomal protein S4, X isoform OS=Homo sapiens OX=9606 GN=RPS4X PE=1 SV=2	21	6	6	6	263	29.6	10.15	15.15	6	1
FALSE	Master Protein	Q14008	Cytoskeleton-associated protein 5 OS=Homo sapiens OX=9606 GN=CKAP5 PE=1 SV=3	4	6	6	6	2032	225.4	7.8	14.65	6	1
FALSE	Master Protein	Q5UIP0	Telomere-associated protein RIF1 OS=Homo sapiens OX=9606 GN=RIF1 PE=1 SV=2	3	6	6	6	2472	274.3	5.52	14.33	6	1
FALSE	Master Protein	P40429	60S ribosomal protein L13a OS=Homo sapiens OX=9606 GN=RPL13A PE=1 SV=2	26	5	5	5	203	23.6	10.93	14.27	5	1
FALSE	Master Protein	B5MCT8	40S ribosomal protein S9 OS=Homo sapiens OX=9606 GN=RPS9 PE=1 SV=1	24	5	6	5	139	16.6	11.06	14.24	5	1
FALSE	Master Protein	E9PCY7	Heterogeneous nuclear ribonucleoprotein H OS=Homo sapiens OX=9606 GN=HNRNPH1 PE=1 SV=1	13	4	5	2	429	47.1	6.34	14.23	4	1
FALSE	Master Protein	Q16777	Histone H2A type 2-C OS=Homo sapiens OX=9606 GN=H2AC20 PE=1 SV=4	30	3	5	3	129	14	10.9	14.21	3	1
FALSE	Master Protein	Q14684	Ribosomal RNA processing protein 1 homolog B OS=Homo sapiens OX=9606 GN=RRP1B PE=1 SV=3	10	5	5	5	758	84.4	9.76	13.32	5	1
FALSE	Master Protein	P38159	RNA-binding motif protein, X chromosome OS=Homo sapiens OX=9606 GN=RBMX PE=1 SV=3	13	5	5	5	391	42.3	10.05	13.18	5	1
FALSE	Master Protein	P22626	Heterogeneous nuclear ribonucleoproteins A2/B1 OS=Homo sapiens OX=9606 GN=HNRNPA2B1 PE=1 SV=2	13	4	5	4	353	37.4	8.95	12.91	4	1
FALSE	Master Protein	P60866	40S ribosomal protein S20 OS=Homo sapiens OX=9606 GN=RPS20 PE=1 SV=1	29	4	5	4	119	13.4	9.94	12.88	4	1
FALSE	Master Protein	Q96PK6	RNA-binding protein 14 OS=Homo sapiens OX=9606 GN=RBM14 PE=1 SV=2	9	5	5	5	669	69.4	9.67	12.84	5	1
FALSE	Master Protein	P49207	60S ribosomal protein L34 OS=Homo sapiens OX=9606 GN=RPL34 PE=1 SV=3	29	5	5	5	117	13.3	11.47	12.77	5	1
FALSE	Master Protein	Q00839	Heterogeneous nuclear ribonucleoprotein U OS=Homo sapiens OX=9606 GN=HNRNPU PE=1 SV=6	6	4	5	4	825	90.5	6	12.65	4	1
FALSE	Master Protein	E9PQD7	40S ribosomal protein S2 OS=Homo sapiens OX=9606 GN=RPS2 PE=1 SV=1	20	5	5	5	235	25.2	10.24	12.43	5	1
FALSE	Master Protein	P61026	Ras-related protein Rab-10 OS=Homo sapiens OX=9606 GN=RAB10 PE=1 SV=1	23	4	5	2	200	22.5	8.38	12.42	4	1
FALSE	Master Protein	P46013	Proliferation marker protein Ki-67 OS=Homo sapiens OX=9606 GN=MKI67 PE=1 SV=2	2	4	4	4	3256	358.5	9.45	12.3	4	1
FALSE	Master Protein	Q15637	Splicing factor 1 OS=Homo sapiens OX=9606 GN=SF1 PE=1 SV=4	8	4	4	4	639	68.3	8.98	11.79	4	1
FALSE	Master Protein	P62820	Ras-related protein Rab-1A OS=Homo sapiens OX=9606 GN=RAB1A PE=1 SV=3	22	4	5	2	205	22.7	6.21	11.65	4	1
FALSE	Master Protein	P05141	ADP/ATP translocase 2 OS=Homo sapiens OX=9606 GN=SLC25A5 PE=1 SV=7	16	5	5	5	298	32.8	9.69	11.59	5	1
FALSE	Master Protein	P62906	60S ribosomal protein L10a OS=Homo sapiens OX=9606 GN=RPL10A PE=1 SV=2	18	4	4	4	217	24.8	9.94	11.42	4	1
FALSE	Master Protein	O76021	Ribosomal L1 domain-containing protein 1 OS=Homo sapiens OX=9606 GN=RSL1D1 PE=1 SV=3	10	4	4	4	490	54.9	10.13	11.35	4	1
FALSE	Master Protein	O43175	D-3-phosphoglycerate dehydrogenase OS=Homo sapiens OX=9606 GN=PHGDH PE=1 SV=4	10	4	4	4	533	56.6	6.71	11.18	4	1
FALSE	Master Protein	O14654	Insulin receptor substrate 4 OS=Homo sapiens OX=9606 GN=IRS4 PE=1 SV=1	4	5	5	5	1257	133.7	8.44	11.08	5	1
FALSE	Master Protein	P62277	40S ribosomal protein S13 OS=Homo sapiens OX=9606 GN=RPS13 PE=1 SV=2	24	4	4	4	151	17.2	10.54	11.06	4	1
FALSE	Master Protein	P62269	40S ribosomal protein S18 OS=Homo sapiens OX=9606 GN=RPS18 PE=1 SV=3	24	4	4	4	152	17.7	10.99	11	4	1
FALSE	Master Protein	Q07065	Cytoskeleton-associated protein 4 OS=Homo sapiens OX=9606 GN=CKAP4 PE=1 SV=2	9	4	4	4	602	66	5.92	10.99	4	1
FALSE	Master Protein	P30050	60S ribosomal protein L12 OS=Homo sapiens OX=9606 GN=RPL12 PE=1 SV=1	24	3	4	3	165	17.8	9.42	10.8	3	1
FALSE	Master Protein	P08670	Vimentin OS=Homo sapiens OX=9606 GN=VIM PE=1 SV=4	13	4	4	4	466	53.6	5.12	10.73	4	1
FALSE	Master Protein	Q13151	Heterogeneous nuclear ribonucleoprotein A0 OS=Homo sapiens OX=9606 GN=HNRNPA0 PE=1 SV=1	9	2	3	2	305	30.8	9.29	10.5	2	1
FALSE	Master Protein	O43390	Heterogeneous nuclear ribonucleoprotein R OS=Homo sapiens OX=9606 GN=HNRNPR PE=1 SV=1	8	4	4	4	633	70.9	8.13	10.48	4	1
FALSE	Master Protein	Q96AE4	Far upstream element-binding protein 1 OS=Homo sapiens OX=9606 GN=FUBP1 PE=1 SV=3	8	4	4	4	644	67.5	7.61	10.43	4	1
FALSE	Master Protein	A0A7I2YQG2	Ribosomal protein L19 OS=Homo sapiens OX=9606 GN=RPL19 PE=1 SV=1	17	4	4	4	216	25.7	11.27	10.32	4	1
FALSE	Master Protein	Q92522	Histone H1.10 OS=Homo sapiens OX=9606 GN=H1-10 PE=1 SV=1	23	4	4	4	213	22.5	10.76	10.31	4	1
FALSE	Master Protein	P62753	40S ribosomal protein S6 OS=Homo sapiens OX=9606 GN=RPS6 PE=1 SV=1	14	4	4	4	249	28.7	10.84	10.17	4	1
FALSE	Master Protein	P52597	Heterogeneous nuclear ribonucleoprotein F OS=Homo sapiens OX=9606 GN=HNRNPF PE=1 SV=3	9	3	4	1	415	45.6	5.58	10.09	3	1
FALSE	Master Protein	G3V1B3	60S ribosomal protein L21 OS=Homo sapiens OX=9606 GN=RPL21 PE=1 SV=1	30	3	3	3	87	9.9	10.29	10.07	3	1
FALSE	Master Protein	D6RAT0	40S ribosomal protein S3a OS=Homo sapiens OX=9606 GN=RPS3A PE=1 SV=1	15	3	3	3	227	25.9	9.42	10.01	3	1
FALSE	Master Protein	A6NLN1	Polypyrimidine tract-binding protein 1 OS=Homo sapiens OX=9606 GN=PTBP1 PE=1 SV=4	12	4	4	4	527	56.5	9.38	9.96	4	1
FALSE	Master Protein	H7C1R1	Zinc finger protein 185 (Fragment) OS=Homo sapiens OX=9606 GN=ZNF185 PE=1 SV=2	11	1	4	1	185	19.2	4.82	9.94	1	1
FALSE	Master Protein	Q96AG4	Leucine-rich repeat-containing protein 59 OS=Homo sapiens OX=9606 GN=LRRC59 PE=1 SV=1	14	4	4	4	307	34.9	9.57	9.92	4	1
FALSE	Master Protein	Q12906	Interleukin enhancer-binding factor 3 OS=Homo sapiens OX=9606 GN=ILF3 PE=1 SV=3	6	4	4	4	894	95.3	8.76	9.78	4	1
FALSE	Master Protein	P62851	40S ribosomal protein S25 OS=Homo sapiens OX=9606 GN=RPS25 PE=1 SV=1	30	4	4	4	125	13.7	10.11	9.77	4	1
FALSE	Master Protein	Q9BUF5	Tubulin beta-6 chain OS=Homo sapiens OX=9606 GN=TUBB6 PE=1 SV=1	8	3	4	1	446	49.8	4.88	9.55	3	1
FALSE	Master Protein	P61313	60S ribosomal protein L15 OS=Homo sapiens OX=9606 GN=RPL15 PE=1 SV=2	19	4	4	4	204	24.1	11.62	9.54	4	1
FALSE	Master Protein	P39019	40S ribosomal protein S19 OS=Homo sapiens OX=9606 GN=RPS19 PE=1 SV=2	26	4	4	4	145	16.1	10.32	9.47	4	1
FALSE	Master Protein	P62979	Ubiquitin-40S ribosomal protein S27a OS=Homo sapiens OX=9606 GN=RPS27A PE=1 SV=2	30	4	4	4	156	18	9.64	9.42	4	1
FALSE	Master Protein	P83731	60S ribosomal protein L24 OS=Homo sapiens OX=9606 GN=RPL24 PE=1 SV=1	18	4	4	4	157	17.8	11.25	9.42	4	1
FALSE	Master Protein	P61006	Ras-related protein Rab-8A OS=Homo sapiens OX=9606 GN=RAB8A PE=1 SV=1	17	3	4	1	207	23.7	9.07	9.34	3	1
FALSE	Master Protein	Q9ULV4	Coronin-1C OS=Homo sapiens OX=9606 GN=CORO1C PE=1 SV=1	9	4	4	4	474	53.2	7.08	9.31	4	1
FALSE	Master Protein	A0A3B3ITT5	60S ribosomal protein L29 OS=Homo sapiens OX=9606 GN=RPL29 PE=1 SV=1	14	3	3	3	167	18.5	11.55	9.15	3	1
FALSE	Master Protein	A0A7I2V2G2	Stress-70 protein, mitochondrial OS=Homo sapiens OX=9606 GN=HSPA9 PE=1 SV=1	7	4	4	4	610	66.6	5.66	8.99	4	1
FALSE	Master Protein	F8VRN8	LIM domain and actin-binding protein 1 OS=Homo sapiens OX=9606 GN=LIMA1 PE=1 SV=1	10	4	4	4	388	43.2	8.51	8.93	4	1
FALSE	Master Protein	B7Z6Z4	Myosin light polypeptide 6 OS=Homo sapiens OX=9606 GN=MYL6 PE=1 SV=1	13	3	3	3	238	26.7	5.08	8.86	3	1
FALSE	Master Protein	G5E972	Lamina-associated polypeptide 2, isoforms beta/gamma OS=Homo sapiens OX=9606 GN=TMPO PE=1 SV=1	12	4	4	4	414	46.3	9.03	8.82	4	1
FALSE	Master Protein	P51991	Heterogeneous nuclear ribonucleoprotein A3 OS=Homo sapiens OX=9606 GN=HNRNPA3 PE=1 SV=2	10	3	3	3	378	39.6	9.01	8.79	3	1
FALSE	Master Protein	P04843	Dolichyl-diphosphooligosaccharide--protein glycosyltransferase subunit 1 OS=Homo sapiens OX=9606 GN=RPN1 PE=1 SV=1	7	3	3	3	607	68.5	6.38	8.75	3	1
FALSE	Master Protein	M0R3D6	60S ribosomal protein L18a (Fragment) OS=Homo sapiens OX=9606 GN=RPL18A PE=1 SV=1	21	3	3	3	141	16.7	10.77	8.64	3	1
FALSE	Master Protein	Q15758	Neutral amino acid transporter B(0) OS=Homo sapiens OX=9606 GN=SLC1A5 PE=1 SV=2	6	2	3	2	541	56.6	5.48	8.63	2	1
FALSE	Master Protein	Q8WXF1	Paraspeckle component 1 OS=Homo sapiens OX=9606 GN=PSPC1 PE=1 SV=1	7	4	4	3	523	58.7	6.67	8.6	4	1
FALSE	Master Protein	P61978	Heterogeneous nuclear ribonucleoprotein K OS=Homo sapiens OX=9606 GN=HNRNPK PE=1 SV=1	8	4	4	4	463	50.9	5.54	8.48	4	1
FALSE	Master Protein	P49411	Elongation factor Tu, mitochondrial OS=Homo sapiens OX=9606 GN=TUFM PE=1 SV=3	9	3	3	3	455	49.8	7.61	8.42	3	1
FALSE	Master Protein	P35658	Nuclear pore complex protein Nup214 OS=Homo sapiens OX=9606 GN=NUP214 PE=1 SV=2	2	3	3	3	2090	213.5	7.47	8.34	3	1
FALSE	Master Protein	P46783	40S ribosomal protein S10 OS=Homo sapiens OX=9606 GN=RPS10 PE=1 SV=1	15	3	3	3	165	18.9	10.15	8.32	3	1
FALSE	Master Protein	P35637	RNA-binding protein FUS OS=Homo sapiens OX=9606 GN=FUS PE=1 SV=1	6	3	3	3	526	53.4	9.36	8.13	3	1
FALSE	Master Protein	Q9Y265	RuvB-like 1 OS=Homo sapiens OX=9606 GN=RUVBL1 PE=1 SV=1	8	3	3	3	456	50.2	6.42	7.97	3	1
FALSE	Master Protein	E5RI99	60S ribosomal protein L30 (Fragment) OS=Homo sapiens OX=9606 GN=RPL30 PE=1 SV=1	41	3	3	3	114	12.6	9.55	7.87	3	1
FALSE	Master Protein	A0A7P0T852	DNA topoisomerase I OS=Homo sapiens OX=9606 GN=TOP1 PE=1 SV=1	12	3	3	3	296	34.3	8.78	7.85	3	1
FALSE	Master Protein	O14979	Heterogeneous nuclear ribonucleoprotein D-like OS=Homo sapiens OX=9606 GN=HNRNPDL PE=1 SV=3	8	3	3	2	420	46.4	9.57	7.82	3	1
FALSE	Master Protein	A0A7I2V5S2	Nucleophosmin OS=Homo sapiens OX=9606 GN=NPM1 PE=1 SV=1	9	3	3	3	305	33.9	4.82	7.75	3	1
FALSE	Master Protein	Q07666	KH domain-containing, RNA-binding, signal transduction-associated protein 1 OS=Homo sapiens OX=9606 GN=KHDRBS1 PE=1 SV=1	5	2	3	2	443	48.2	8.66	7.51	2	1
FALSE	Master Protein	B0QYY0	PHD finger protein 20 (Fragment) OS=Homo sapiens OX=9606 GN=PHF20 PE=1 SV=1	8	1	3	1	154	17.7	9.51	7.27	1	1
FALSE	Master Protein	Q5VVC8	60S ribosomal protein L11 OS=Homo sapiens OX=9606 GN=RPL11 PE=1 SV=2	20	3	3	3	167	19	9.8	7.24	3	1
FALSE	Master Protein	A0A804HK65	Peroxisomal multifunctional enzyme type 2 OS=Homo sapiens OX=9606 GN=HSD17B4 PE=1 SV=1	6	3	3	3	712	77.2	8.95	7.11	3	1
FALSE	Master Protein	P61353	60S ribosomal protein L27 OS=Homo sapiens OX=9606 GN=RPL27 PE=1 SV=2	20	3	3	3	136	15.8	10.56	7.05	3	1
FALSE	Master Protein	P51149	Ras-related protein Rab-7a OS=Homo sapiens OX=9606 GN=RAB7A PE=1 SV=1	17	3	3	3	207	23.5	6.7	6.88	3	1
FALSE	Master Protein	A0A8V8TQW9	DNA mismatch repair protein Msh6 (Fragment) OS=Homo sapiens OX=9606 GN=MSH6 PE=4 SV=1	4	3	3	3	951	108.1	7.44	6.82	3	1
FALSE	Master Protein	P62829	60S ribosomal protein L23 OS=Homo sapiens OX=9606 GN=RPL23 PE=1 SV=1	27	3	3	3	140	14.9	10.51	6.57	3	1
FALSE	Master Protein	A0A7P0TAE9	Calnexin OS=Homo sapiens OX=9606 GN=CANX PE=1 SV=1	6	3	3	3	626	71.3	4.72	6.49	3	1
FALSE	Master Protein	Q14974	Importin subunit beta-1 OS=Homo sapiens OX=9606 GN=KPNB1 PE=1 SV=2	3	2	2	2	876	97.1	4.78	6.36	2	1
FALSE	Master Protein	Q9Y230	RuvB-like 2 OS=Homo sapiens OX=9606 GN=RUVBL2 PE=1 SV=3	5	2	2	2	463	51.1	5.64	6.28	2	1
FALSE	Master Protein	P55060	Exportin-2 OS=Homo sapiens OX=9606 GN=CSE1L PE=1 SV=3	3	3	3	3	971	110.3	5.77	6.21	3	1
FALSE	Master Protein	P62854	40S ribosomal protein S26 OS=Homo sapiens OX=9606 GN=RPS26 PE=1 SV=3	21	2	2	2	115	13	11	6.21	2	1
FALSE	Master Protein	Q9Y5M8	Signal recognition particle receptor subunit beta OS=Homo sapiens OX=9606 GN=SRPRB PE=1 SV=3	7	2	2	2	271	29.7	9.04	6.16	2	1
FALSE	Master Protein	P62266	40S ribosomal protein S23 OS=Homo sapiens OX=9606 GN=RPS23 PE=1 SV=3	16	2	2	2	143	15.8	10.49	6.13	2	1
FALSE	Master Protein	P50991	T-complex protein 1 subunit delta OS=Homo sapiens OX=9606 GN=CCT4 PE=1 SV=4	7	3	3	3	539	57.9	7.83	6.08	3	1
FALSE	Master Protein	Q16778	Histone H2B type 2-E OS=Homo sapiens OX=9606 GN=H2BC21 PE=1 SV=3	17	2	2	2	126	13.9	10.32	6.02	2	1
FALSE	Master Protein	E9PLX7	60S ribosomal protein L27a OS=Homo sapiens OX=9606 GN=RPL27A PE=1 SV=1	12	2	2	2	113	12.5	11.44	6.01	2	1
FALSE	Master Protein	O00571	ATP-dependent RNA helicase DDX3X OS=Homo sapiens OX=9606 GN=DDX3X PE=1 SV=3	4	2	2	2	662	73.2	7.18	5.99	2	1
FALSE	Master Protein	V9GY14	Transcription initiation factor TFIID subunit 4 (Fragment) OS=Homo sapiens OX=9606 GN=TAF4 PE=1 SV=1	13	2	2	2	215	22.7	10.08	5.99	2	1
FALSE	Master Protein	B4DY09	Interleukin enhancer-binding factor 2 OS=Homo sapiens OX=9606 GN=ILF2 PE=1 SV=1	7	2	2	2	352	38.9	4.94	5.92	2	1
FALSE	Master Protein	F5H2X7	Cip1-interacting zinc finger protein OS=Homo sapiens OX=9606 GN=CIZ1 PE=1 SV=2	3	2	2	2	954	106.2	6.74	5.7	2	1
FALSE	Master Protein	P42766	60S ribosomal protein L35 OS=Homo sapiens OX=9606 GN=RPL35 PE=1 SV=2	22	2	2	2	123	14.5	11.05	5.66	2	1
FALSE	Master Protein	Q9BSD7	Cancer-related nucleoside-triphosphatase OS=Homo sapiens OX=9606 GN=NTPCR PE=1 SV=1	14	2	2	2	190	20.7	9.54	5.62	2	1
FALSE	Master Protein	P62805	Histone H4 OS=Homo sapiens OX=9606 GN=H4C16 PE=1 SV=2	17	2	2	2	103	11.4	11.36	5.44	2	1
FALSE	Master Protein	A0A0A0MT26	Sodium/potassium-transporting ATPase subunit alpha-3 OS=Homo sapiens OX=9606 GN=ATP1A3 PE=1 SV=1	2	2	2	2	1226	133.2	6.1	5.41	2	1
FALSE	Master Protein	A0A2U3TZM0	DNA helicase OS=Homo sapiens OX=9606 GN=CHD4 PE=1 SV=1	1	2	2	2	1902	216.7	6	5.36	2	1
FALSE	Master Protein	A0A087WX29	TAR DNA-binding protein 43 (Fragment) OS=Homo sapiens OX=9606 GN=TARDBP PE=1 SV=1	12	2	2	2	243	26.7	7.77	5.34	2	1
FALSE	Master Protein	P11388	DNA topoisomerase 2-alpha OS=Homo sapiens OX=9606 GN=TOP2A PE=1 SV=3	2	2	2	2	1531	174.3	8.72	5.33	2	1
FALSE	Master Protein	E7EUT5	Glyceraldehyde-3-phosphate dehydrogenase OS=Homo sapiens OX=9606 GN=GAPDH PE=1 SV=1	12	2	2	2	260	27.9	6.95	5.32	2	1
FALSE	Master Protein	Q99848	Probable rRNA-processing protein EBP2 OS=Homo sapiens OX=9606 GN=EBNA1BP2 PE=1 SV=2	7	2	2	2	306	34.8	10.1	5.3	2	1
FALSE	Master Protein	A0A7I2V5M5	Nucleolin OS=Homo sapiens OX=9606 GN=NCL PE=1 SV=1	4	2	2	2	672	73.6	4.58	5.29	2	1
FALSE	Master Protein	P48047	ATP synthase subunit O, mitochondrial OS=Homo sapiens OX=9606 GN=ATP5PO PE=1 SV=1	10	2	2	2	213	23.3	9.96	5.27	2	1
FALSE	Master Protein	Q4VCS5	Angiomotin OS=Homo sapiens OX=9606 GN=AMOT PE=1 SV=1	3	2	2	2	1084	118	7.64	5.24	2	1
FALSE	Master Protein	B4DR61	Protein transport protein Sec61 subunit alpha isoform 1 OS=Homo sapiens OX=9606 GN=SEC61A1 PE=1 SV=1	2	2	2	2	482	52.9	8.24	5.23	2	1
FALSE	Master Protein	O75533	Splicing factor 3B subunit 1 OS=Homo sapiens OX=9606 GN=SF3B1 PE=1 SV=3	2	2	2	2	1304	145.7	7.09	5.19	2	1
FALSE	Master Protein	H7BY10	60S ribosomal protein L23a (Fragment) OS=Homo sapiens OX=9606 GN=RPL23A PE=1 SV=1	11	2	2	2	158	17.8	10.45	5.18	2	1
FALSE	Master Protein	G3V4X8	SNW domain-containing protein 1 OS=Homo sapiens OX=9606 GN=SNW1 PE=1 SV=1	8	2	2	2	374	43.3	9.7	5.16	2	1
FALSE	Master Protein	Q8N684	Cleavage and polyadenylation specificity factor subunit 7 OS=Homo sapiens OX=9606 GN=CPSF7 PE=1 SV=1	5	2	2	2	471	52	8	5.15	2	1
FALSE	Master Protein	P06576	ATP synthase subunit beta, mitochondrial OS=Homo sapiens OX=9606 GN=ATP5F1B PE=1 SV=3	6	2	2	2	529	56.5	5.4	5.14	2	1
FALSE	Master Protein	Q9BQ39	ATP-dependent RNA helicase DDX50 OS=Homo sapiens OX=9606 GN=DDX50 PE=1 SV=1	3	2	2	1	737	82.5	9.17	5.13	2	1
FALSE	Master Protein	K7EMH1	60S ribosomal protein L22 (Fragment) OS=Homo sapiens OX=9606 GN=RPL22 PE=1 SV=1	27	2	2	2	89	10.4	9.66	5.12	2	1
FALSE	Master Protein	P50454	Serpin H1 OS=Homo sapiens OX=9606 GN=SERPINH1 PE=1 SV=2	6	2	2	2	418	46.4	8.69	5.1	2	1
FALSE	Master Protein	Q99729	Heterogeneous nuclear ribonucleoprotein A/B OS=Homo sapiens OX=9606 GN=HNRNPAB PE=1 SV=2	7	2	2	1	332	36.2	8.21	5.04	2	1
FALSE	Master Protein	B4DSU6	Heterogeneous nuclear ribonucleoproteins C1/C2 OS=Homo sapiens OX=9606 GN=HNRNPC PE=1 SV=1	16	2	2	2	147	15.7	9.01	5.04	2	1
FALSE	Master Protein	E9PPR0	NADH dehydrogenase [ubiquinone] flavoprotein 1, mitochondrial (Fragment) OS=Homo sapiens OX=9606 GN=NDUFV1 PE=1 SV=1	14	1	2	1	144	15.6	8.85	5.02	1	1
FALSE	Master Protein	O75396	Vesicle-trafficking protein SEC22b OS=Homo sapiens OX=9606 GN=SEC22B PE=1 SV=5	11	2	2	2	215	24.7	8.51	5.01	2	1
FALSE	Master Protein	C9J406	MICOS complex subunit MIC60 OS=Homo sapiens OX=9606 GN=IMMT PE=1 SV=1	3	2	2	2	659	73.2	6.07	5	2	1
FALSE	Master Protein	Q14683	Structural maintenance of chromosomes protein 1A OS=Homo sapiens OX=9606 GN=SMC1A PE=1 SV=2	2	2	2	2	1233	143.1	7.64	4.99	2	1
FALSE	Master Protein	P26641	Elongation factor 1-gamma OS=Homo sapiens OX=9606 GN=EEF1G PE=1 SV=3	5	2	2	2	437	50.1	6.67	4.99	2	1
FALSE	Master Protein	P42677	40S ribosomal protein S27 OS=Homo sapiens OX=9606 GN=RPS27 PE=1 SV=3	25	2	2	2	84	9.5	9.45	4.97	2	1
FALSE	Master Protein	P05387	60S acidic ribosomal protein P2 OS=Homo sapiens OX=9606 GN=RPLP2 PE=1 SV=1	17	2	2	2	115	11.7	4.54	4.94	2	1
FALSE	Master Protein	E9PFP8	Poly(rC)-binding protein 3 OS=Homo sapiens OX=9606 GN=PCBP3 PE=1 SV=1	5	2	2	2	361	38.2	8.06	4.94	2	1
FALSE	Master Protein	P04844	Dolichyl-diphosphooligosaccharide--protein glycosyltransferase subunit 2 OS=Homo sapiens OX=9606 GN=RPN2 PE=1 SV=3	6	2	2	2	631	69.2	5.69	4.9	2	1
FALSE	Master Protein	A0A7P0TAI0	78 kDa glucose-regulated protein OS=Homo sapiens OX=9606 GN=HSPA5 PE=1 SV=1	5	2	2	2	616	68.1	5.14	4.89	2	1
FALSE	Master Protein	P61513	60S ribosomal protein L37a OS=Homo sapiens OX=9606 GN=RPL37A PE=1 SV=2	28	2	2	2	92	10.3	10.43	4.88	2	1
FALSE	Master Protein	A0A087WZ13	Ribonucleoprotein PTB-binding 1 OS=Homo sapiens OX=9606 GN=RAVER1 PE=1 SV=1	3	2	2	2	739	77.8	8.84	4.87	2	1
FALSE	Master Protein	P84243	Histone H3.3 OS=Homo sapiens OX=9606 GN=H3-3B PE=1 SV=2	13	2	2	2	136	15.3	11.27	4.85	2	1
FALSE	Master Protein	P35251	Replication factor C subunit 1 OS=Homo sapiens OX=9606 GN=RFC1 PE=1 SV=4	2	2	2	2	1148	128.2	9.36	4.8	2	1
FALSE	Master Protein	A0A0A0MRM9	Nucleolar and coiled-body phosphoprotein 1 (Fragment) OS=Homo sapiens OX=9606 GN=NOLC1 PE=1 SV=1	3	2	2	2	708	74.6	9.47	4.8	2	1
FALSE	Master Protein	E9PQU5	RNA-binding protein 25 (Fragment) OS=Homo sapiens OX=9606 GN=RBM25 PE=1 SV=1	11	2	2	2	243	26.7	9.04	4.79	2	1
FALSE	Master Protein	A0A8Q3SIF5	Elongation factor-like GTPase 1 OS=Homo sapiens OX=9606 GN=EFL1 PE=1 SV=1	2	1	2	1	1019	113.7	5.86	4.78	1	1
FALSE	Master Protein	A0A8V8TN33	DNA topoisomerase 2-beta OS=Homo sapiens OX=9606 GN=TOP2B PE=4 SV=1	2	2	2	2	1010	115.1	8.81	4.74	2	1
FALSE	Master Protein	G3XAC6	RNA-binding protein 39 OS=Homo sapiens OX=9606 GN=RBM39 PE=1 SV=1	8	2	2	2	423	48	10.56	4.73	2	1
FALSE	Master Protein	A6NFN3	RNA binding protein fox-1 homolog 3 OS=Homo sapiens OX=9606 GN=RBFOX3 PE=2 SV=4	6	2	2	2	312	33.9	7.27	4.66	2	1
FALSE	Master Protein	A0A7I2V2S3	Exportin-1 OS=Homo sapiens OX=9606 GN=XPO1 PE=1 SV=1	3	2	2	2	952	109.3	6.16	4.66	2	1
FALSE	Master Protein	H0Y8G5	Heterogeneous nuclear ribonucleoprotein D0 (Fragment) OS=Homo sapiens OX=9606 GN=HNRNPD PE=1 SV=8	9	2	2	1	260	29.6	9.16	4.6	2	1
FALSE	Master Protein	B4DUR8	T-complex protein 1 subunit gamma OS=Homo sapiens OX=9606 GN=CCT3 PE=1 SV=1	4	2	2	2	500	55.6	5.64	4.59	2	1
FALSE	Master Protein	A0A2R8Y6G6	phosphopyruvate hydratase OS=Homo sapiens OX=9606 GN=ENO1 PE=1 SV=1	7	2	2	2	434	47.3	6.99	4.55	2	1
FALSE	Master Protein	P05204	Non-histone chromosomal protein HMG-17 OS=Homo sapiens OX=9606 GN=HMGN2 PE=1 SV=3	17	1	1	1	90	9.4	9.99	4.53	1	1
FALSE	Master Protein	Q6UN15	Pre-mRNA 3'-end-processing factor FIP1 OS=Homo sapiens OX=9606 GN=FIP1L1 PE=1 SV=1	5	2	2	2	594	66.5	5.59	4.48	2	1
FALSE	Master Protein	C9J813	Caldesmon (Fragment) OS=Homo sapiens OX=9606 GN=CALD1 PE=1 SV=1	4	2	2	1	459	54.1	5.72	4.45	2	1
FALSE	Master Protein	P62081	40S ribosomal protein S7 OS=Homo sapiens OX=9606 GN=RPS7 PE=1 SV=1	10	2	2	2	194	22.1	10.1	4.43	2	1
FALSE	Master Protein	O94906	Pre-mRNA-processing factor 6 OS=Homo sapiens OX=9606 GN=PRPF6 PE=1 SV=1	2	2	2	2	941	106.9	8.25	4.38	2	1
FALSE	Master Protein	A0A8V8TLK7	Transferrin receptor protein 1 OS=Homo sapiens OX=9606 GN=TFRC PE=4 SV=1	4	2	2	2	686	76.2	7.11	4.37	2	1
FALSE	Master Protein	Q9H0D6	5'-3' exoribonuclease 2 OS=Homo sapiens OX=9606 GN=XRN2 PE=1 SV=1	3	2	2	2	950	108.5	7.47	4.36	2	1
FALSE	Master Protein	Q9NU22	Midasin OS=Homo sapiens OX=9606 GN=MDN1 PE=1 SV=2	0	2	2	2	5596	632.4	5.68	4.23	2	1
FALSE	Master Protein	Q9BZE4	GTP-binding protein 4 OS=Homo sapiens OX=9606 GN=GTPBP4 PE=1 SV=3	4	2	2	2	634	73.9	9.5	4.22	2	1
FALSE	Master Protein	P62491	Ras-related protein Rab-11A OS=Homo sapiens OX=9606 GN=RAB11A PE=1 SV=3	11	2	2	2	216	24.4	6.57	4.2	2	1
FALSE	Master Protein	H7C5W9	P-type Ca(2+) transporter (Fragment) OS=Homo sapiens OX=9606 GN=ATP2A2 PE=1 SV=1	3	2	2	2	933	102.5	5.59	4.11	2	1
FALSE	Master Protein	A0A0J9YWZ2	14-3-3 protein beta/alpha (Fragment) OS=Homo sapiens OX=9606 GN=YWHAB PE=1 SV=1	20	2	2	2	81	9.5	8.16	4.1	2	1
FALSE	Master Protein	E9PCT5	Caveolin OS=Homo sapiens OX=9606 GN=CAV1 PE=1 SV=1	5	1	2	1	167	19.2	5.8	4.03	1	1
FALSE	Master Protein	O00159	Unconventional myosin-Ic OS=Homo sapiens OX=9606 GN=MYO1C PE=1 SV=4	2	2	2	2	1063	121.6	9.41	4.03	2	1
FALSE	Master Protein	Q15393	Splicing factor 3B subunit 3 OS=Homo sapiens OX=9606 GN=SF3B3 PE=1 SV=4	2	2	2	2	1217	135.5	5.26	3.94	2	1
FALSE	Master Protein	H7BXJ5	Non-histone chromosomal protein HMG-14 OS=Homo sapiens OX=9606 GN=HMGN1 PE=1 SV=1	27	1	1	1	48	5.2	10.89	3.8	1	1
FALSE	Master Protein	Q8IZQ5	Selenoprotein H OS=Homo sapiens OX=9606 GN=SELENOH PE=1 SV=2	11	1	1	1	122	13.4	9.74	3.63	1	1
FALSE	Master Protein	P05386	60S acidic ribosomal protein P1 OS=Homo sapiens OX=9606 GN=RPLP1 PE=1 SV=1	14	1	1	1	114	11.5	4.32	3.53	1	1
FALSE	Master Protein	Q9Y2S6	Translation machinery-associated protein 7 OS=Homo sapiens OX=9606 GN=TMA7 PE=1 SV=1	22	1	1	1	64	7.1	9.99	3.41	1	1
FALSE	Master Protein	Q5T8R3	Monocarboxylate transporter 1 (Fragment) OS=Homo sapiens OX=9606 GN=SLC16A1 PE=1 SV=1	5	1	1	1	296	31.7	9.44	3.31	1	1
FALSE	Master Protein	C9JXA5	Guanine nucleotide-binding protein G(I)/G(S)/G(T) subunit beta-2 (Fragment) OS=Homo sapiens OX=9606 GN=GNB2 PE=1 SV=1	8	1	1	1	251	27.5	6.76	3.24	1	1
FALSE	Master Protein	P17096	High mobility group protein HMG-I/HMG-Y OS=Homo sapiens OX=9606 GN=HMGA1 PE=1 SV=3	23	1	1	1	107	11.7	10.32	3.18	1	1
FALSE	Master Protein	Q29RF7	Sister chromatid cohesion protein PDS5 homolog A OS=Homo sapiens OX=9606 GN=PDS5A PE=1 SV=1	1	1	1	1	1337	150.7	7.91	3.11	1	1
FALSE	Master Protein	H0YN88	40S ribosomal protein S17 OS=Homo sapiens OX=9606 GN=RPS17 PE=1 SV=1	9	1	1	1	136	15.9	9.91	3.09	1	1
FALSE	Master Protein	Q9ULM3	YEATS domain-containing protein 2 OS=Homo sapiens OX=9606 GN=YEATS2 PE=1 SV=2	1	1	1	1	1422	150.7	8.98	3.07	1	1
FALSE	Master Protein	O60264	SWI/SNF-related matrix-associated actin-dependent regulator of chromatin subfamily A member 5 OS=Homo sapiens OX=9606 GN=SMARCA5 PE=1 SV=1	1	1	1	1	1052	121.8	8.09	3.06	1	1
FALSE	Master Protein	P07900	Heat shock protein HSP 90-alpha OS=Homo sapiens OX=9606 GN=HSP90AA1 PE=1 SV=5	2	1	1	1	732	84.6	5.02	3.05	1	1
FALSE	Master Protein	Q5T760	Serine/arginine-rich-splicing factor 11 OS=Homo sapiens OX=9606 GN=SRSF11 PE=1 SV=2	3	1	1	1	491	54.3	10.45	3.04	1	1
FALSE	Master Protein	B5MC67	FERM domain-containing protein 5 OS=Homo sapiens OX=9606 GN=FRMD5 PE=1 SV=1	3	1	1	1	517	58.5	8.53	3.02	1	1
FALSE	Master Protein	A0A7I2V361	GRB10-interacting GYF protein 2 OS=Homo sapiens OX=9606 GN=GIGYF2 PE=1 SV=1	1	1	1	1	1081	125.8	5.45	3	1	1
FALSE	Master Protein	O95292	Vesicle-associated membrane protein-associated protein B/C OS=Homo sapiens OX=9606 GN=VAPB PE=1 SV=3	5	1	1	1	243	27.2	7.3	2.98	1	1
FALSE	Master Protein	A0A3B3IS87	Forkhead box protein P1 (Fragment) OS=Homo sapiens OX=9606 GN=FOXP1 PE=1 SV=1	3	1	1	1	468	51.7	7.23	2.97	1	1
FALSE	Master Protein	E9PLN8	VKc domain-containing protein (Fragment) OS=Homo sapiens OX=9606 PE=4 SV=1	8	1	1	1	166	17.9	8.62	2.97	1	1
FALSE	Master Protein	A0A3B3IRQ9	Double-stranded RNA-specific adenosine deaminase (Fragment) OS=Homo sapiens OX=9606 GN=ADAR PE=1 SV=1	1	1	1	1	1158	128.3	8.62	2.9	1	1
FALSE	Master Protein	Q8NFW8	N-acylneuraminate cytidylyltransferase OS=Homo sapiens OX=9606 GN=CMAS PE=1 SV=2	3	1	1	1	434	48.3	7.93	2.9	1	1
FALSE	Master Protein	P50914	60S ribosomal protein L14 OS=Homo sapiens OX=9606 GN=RPL14 PE=1 SV=4	6	1	1	1	215	23.4	10.93	2.88	1	1
FALSE	Master Protein	O14950	Myosin regulatory light chain 12B OS=Homo sapiens OX=9606 GN=MYL12B PE=1 SV=2	6	1	1	1	172	19.8	4.84	2.87	1	1
FALSE	Master Protein	D6RCF4	CDGSH iron-sulfur domain-containing protein 2 OS=Homo sapiens OX=9606 GN=CISD2 PE=1 SV=1	10	1	1	1	145	16.1	9.14	2.86	1	1
FALSE	Master Protein	A0A6I8PRA0	Treacle protein (Fragment) OS=Homo sapiens OX=9606 GN=TCOF1 PE=1 SV=1	1	1	1	1	1240	125.2	7.93	2.85	1	1
FALSE	Master Protein	Q01650	Large neutral amino acids transporter small subunit 1 OS=Homo sapiens OX=9606 GN=SLC7A5 PE=1 SV=2	3	1	1	1	507	55	7.72	2.84	1	1
FALSE	Master Protein	A0A3B3ITE9	Protein jagunal homolog 1 OS=Homo sapiens OX=9606 GN=JAGN1 PE=1 SV=1	24	1	1	1	50	5.9	8.92	2.83	1	1
FALSE	Master Protein	P16278	Beta-galactosidase OS=Homo sapiens OX=9606 GN=GLB1 PE=1 SV=2	2	1	1	1	677	76	6.57	2.82	1	1
FALSE	Master Protein	O95831	Apoptosis-inducing factor 1, mitochondrial OS=Homo sapiens OX=9606 GN=AIFM1 PE=1 SV=1	2	1	1	1	613	66.9	8.95	2.82	1	1
FALSE	Master Protein	E9PBY7	Zinc finger CCCH domain-containing protein 11A (Fragment) OS=Homo sapiens OX=9606 GN=ZC3H11A PE=1 SV=1	4	1	1	1	515	57.4	8.63	2.81	1	1
FALSE	Master Protein	C9JUG7	F-actin-capping protein subunit alpha OS=Homo sapiens OX=9606 GN=CAPZA2 PE=1 SV=1	7	1	1	1	146	16.7	5.11	2.8	1	1
FALSE	Master Protein	Q9BRL6	Serine/arginine-rich splicing factor 8 OS=Homo sapiens OX=9606 GN=SRSF8 PE=1 SV=1	3	1	1	1	282	32.3	11.72	2.8	1	1
FALSE	Master Protein	P62937	Peptidyl-prolyl cis-trans isomerase A OS=Homo sapiens OX=9606 GN=PPIA PE=1 SV=2	7	1	1	1	165	18	7.81	2.74	1	1
FALSE	Master Protein	Q5SZE1	Ceramide synthase 2 (Fragment) OS=Homo sapiens OX=9606 GN=CERS2 PE=1 SV=2	3	1	1	1	304	36.4	9.25	2.74	1	1
FALSE	Master Protein	P62280	40S ribosomal protein S11 OS=Homo sapiens OX=9606 GN=RPS11 PE=1 SV=3	8	1	1	1	158	18.4	10.3	2.73	1	1
FALSE	Master Protein	A6NLM8	Translocon-associated protein subunit delta OS=Homo sapiens OX=9606 GN=SSR4 PE=1 SV=1	7	1	1	1	148	16.2	5.74	2.72	1	1
FALSE	Master Protein	E9PC52	Histone-binding protein RBBP7 OS=Homo sapiens OX=9606 GN=RBBP7 PE=1 SV=1	2	1	1	1	416	46.9	5.07	2.72	1	1
FALSE	Master Protein	Q96DT6	Cysteine protease ATG4C OS=Homo sapiens OX=9606 GN=ATG4C PE=1 SV=1	3	1	1	1	458	52.5	5.97	2.72	1	1
FALSE	Master Protein	P49006	MARCKS-related protein OS=Homo sapiens OX=9606 GN=MARCKSL1 PE=1 SV=2	8	1	1	1	195	19.5	4.67	2.7	1	1
FALSE	Master Protein	Q5TCZ7	Copper homeostasis protein cutC homolog (Fragment) OS=Homo sapiens OX=9606 GN=CUTC PE=1 SV=1	14	1	1	1	144	15.8	6.32	2.69	1	1
FALSE	Master Protein	Q9Y383	Putative RNA-binding protein Luc7-like 2 OS=Homo sapiens OX=9606 GN=LUC7L2 PE=1 SV=2	4	1	1	1	392	46.5	10.01	2.67	1	1
FALSE	Master Protein	Q9C0G6	Dynein axonemal heavy chain 6 OS=Homo sapiens OX=9606 GN=DNAH6 PE=2 SV=3	0	1	1	1	4158	475.7	6	2.66	1	1
FALSE	Master Protein	A0A3B3ITF0	m7GpppX diphosphatase OS=Homo sapiens OX=9606 GN=DCPS PE=1 SV=1	7	1	1	1	244	28.6	7.61	2.65	1	1
FALSE	Master Protein	E5RG57	Stanniocalcin-2 (Fragment) OS=Homo sapiens OX=9606 GN=STC2 PE=1 SV=1	26	1	1	1	53	6.1	10.01	2.63	1	1
FALSE	Master Protein	Q07812	Apoptosis regulator BAX OS=Homo sapiens OX=9606 GN=BAX PE=1 SV=1	7	1	1	1	192	21.2	5.22	2.62	1	1
FALSE	Master Protein	J3KT73	60S ribosomal protein L38 OS=Homo sapiens OX=9606 GN=RPL38 PE=1 SV=1	20	1	1	1	64	7.6	9.99	2.6	1	1
FALSE	Master Protein	Q96C36	Pyrroline-5-carboxylate reductase 2 OS=Homo sapiens OX=9606 GN=PYCR2 PE=1 SV=1	6	1	1	1	320	33.6	7.77	2.59	1	1
FALSE	Master Protein	Q9H0H5	Rac GTPase-activating protein 1 OS=Homo sapiens OX=9606 GN=RACGAP1 PE=1 SV=1	3	1	1	1	632	71	8.88	2.58	1	1
FALSE	Master Protein	P07864	L-lactate dehydrogenase C chain OS=Homo sapiens OX=9606 GN=LDHC PE=1 SV=4	4	1	1	1	332	36.3	7.46	2.58	1	1
FALSE	Master Protein	Q9UGP8	Translocation protein SEC63 homolog OS=Homo sapiens OX=9606 GN=SEC63 PE=1 SV=2	2	1	1	1	760	87.9	5.31	2.57	1	1
FALSE	Master Protein	J3QQQ9	KOW domain-containing protein OS=Homo sapiens OX=9606 PE=3 SV=1	7	1	1	1	107	12.7	10.78	2.55	1	1
FALSE	Master Protein	Q5BKZ1	DBIRD complex subunit ZNF326 OS=Homo sapiens OX=9606 GN=ZNF326 PE=1 SV=2	3	1	1	1	582	65.6	5.15	2.54	1	1
FALSE	Master Protein	F2Z393	Transaldolase OS=Homo sapiens OX=9606 GN=TALDO1 PE=1 SV=1	4	1	1	1	318	35.3	8.97	2.53	1	1
FALSE	Master Protein	C9JQT2	Actin-like protein 6A (Fragment) OS=Homo sapiens OX=9606 GN=ACTL6A PE=1 SV=1	28	1	1	1	50	5.5	4.72	2.53	1	1
FALSE	Master Protein	O43809	Cleavage and polyadenylation specificity factor subunit 5 OS=Homo sapiens OX=9606 GN=NUDT21 PE=1 SV=1	5	1	1	1	227	26.2	8.82	2.53	1	1
FALSE	Master Protein	O43143	ATP-dependent RNA helicase DHX15 OS=Homo sapiens OX=9606 GN=DHX15 PE=1 SV=2	2	1	1	1	795	90.9	7.46	2.51	1	1
FALSE	Master Protein	H7C2W9	60S ribosomal protein L31 (Fragment) OS=Homo sapiens OX=9606 GN=RPL31 PE=1 SV=1	8	1	1	1	108	12.8	11	2.51	1	1
FALSE	Master Protein	D3YTB1	60S ribosomal protein L32 (Fragment) OS=Homo sapiens OX=9606 GN=RPL32 PE=1 SV=1	10	1	1	1	133	15.6	11.44	2.51	1	1
FALSE	Master Protein	A0A2R8Y849	40S ribosomal protein S24 OS=Homo sapiens OX=9606 GN=RPS24 PE=1 SV=1	9	1	1	1	131	15.2	10.9	2.5	1	1
FALSE	Master Protein	P43246	DNA mismatch repair protein Msh2 OS=Homo sapiens OX=9606 GN=MSH2 PE=1 SV=1	1	1	1	1	934	104.7	5.77	2.5	1	1
FALSE	Master Protein	P17275	Transcription factor JunB OS=Homo sapiens OX=9606 GN=JUNB PE=1 SV=1	3	1	1	1	347	35.9	9.22	2.5	1	1
FALSE	Master Protein	P06493	Cyclin-dependent kinase 1 OS=Homo sapiens OX=9606 GN=CDK1 PE=1 SV=3	3	1	1	1	297	34.1	8.4	2.5	1	1
FALSE	Master Protein	Q9UP10	Battenin OS=Homo sapiens OX=9606 GN=CLN3 PE=1 SV=1	17	1	1	1	131	14.4	7.68	2.5	1	1
FALSE	Master Protein	Q92616	eIF-2-alpha kinase activator GCN1 OS=Homo sapiens OX=9606 GN=GCN1 PE=1 SV=7	0	1	1	1	2671	292.5	7.43	2.5	1	1
FALSE	Master Protein	A0A8I5KQF7	NADH dehydrogenase [ubiquinone] 1 beta subcomplex subunit 11, mitochondrial OS=Homo sapiens OX=9606 GN=NDUFB11 PE=1 SV=1	9	1	1	1	123	13.6	5.5	2.49	1	1
FALSE	Master Protein	O95631	Netrin-1 OS=Homo sapiens OX=9606 GN=NTN1 PE=1 SV=2	3	1	1	1	604	67.7	8.76	2.49	1	1
FALSE	Master Protein	P56182	Ribosomal RNA processing protein 1 homolog A OS=Homo sapiens OX=9606 GN=RRP1 PE=1 SV=1	3	1	1	1	461	52.8	9.33	2.48	1	1
FALSE	Master Protein	P39656	Dolichyl-diphosphooligosaccharide--protein glycosyltransferase 48 kDa subunit OS=Homo sapiens OX=9606 GN=DDOST PE=1 SV=4	2	1	1	1	456	50.8	6.55	2.48	1	1
FALSE	Master Protein	Q7L4I2	Arginine/serine-rich coiled-coil protein 2 OS=Homo sapiens OX=9606 GN=RSRC2 PE=1 SV=1	2	1	1	1	434	50.5	11.33	2.47	1	1
FALSE	Master Protein	A0A087X2D0	Serine/arginine-rich-splicing factor 3 OS=Homo sapiens OX=9606 GN=SRSF3 PE=1 SV=1	18	1	1	1	95	10.3	5.14	2.47	1	1
FALSE	Master Protein	Q15424	Scaffold attachment factor B1 OS=Homo sapiens OX=9606 GN=SAFB PE=1 SV=4	1	1	1	1	915	102.6	5.47	2.46	1	1
FALSE	Master Protein	B7Z7N5	Regulator of G-protein-signaling 6 OS=Homo sapiens OX=9606 GN=RGS6 PE=1 SV=1	4	1	1	1	539	62.1	9.03	2.45	1	1
FALSE	Master Protein	A0A7P0Z481	3-hydroxy-3-methylglutaryl coenzyme A reductase OS=Homo sapiens OX=9606 GN=HMGCR PE=1 SV=1	2	1	1	1	873	95.9	6.74	2.44	1	1
FALSE	Master Protein	H7C0B4	Cilia- and flagella-associated protein 65 (Fragment) OS=Homo sapiens OX=9606 GN=CFAP65 PE=1 SV=1	17	1	1	1	127	13.9	8.97	2.44	1	1
FALSE	Master Protein	A0A7I2V3D5	Eukaryotic translation initiation factor 4H OS=Homo sapiens OX=9606 GN=EIF4H PE=1 SV=1	33	1	1	1	69	7.8	9.94	2.42	1	1
FALSE	Master Protein	Q5TCT4	RNA-binding protein 34 (Fragment) OS=Homo sapiens OX=9606 GN=RBM34 PE=1 SV=1	6	1	1	1	211	24.1	9.54	2.42	1	1
FALSE	Master Protein	A0A2R8Y5Y7	60S ribosomal protein L9 OS=Homo sapiens OX=9606 GN=RPL9 PE=1 SV=1	5	1	1	1	220	25	9.74	2.42	1	1
FALSE	Master Protein	A0A499FJY3	RNA-binding protein 15 OS=Homo sapiens OX=9606 GN=RBM15 PE=1 SV=1	2	1	1	1	925	101.3	9.96	2.41	1	1
FALSE	Master Protein	J3KN67	Tropomyosin alpha-3 chain OS=Homo sapiens OX=9606 GN=TPM3 PE=1 SV=1	4	1	1	1	285	33.2	4.77	2.41	1	1
FALSE	Master Protein	H0Y4T6	peptidylprolyl isomerase OS=Homo sapiens OX=9606 GN=PIN4 PE=1 SV=2	17	1	1	1	84	8.8	10.13	2.41	1	1
FALSE	Master Protein	O43617	Trafficking protein particle complex subunit 3 OS=Homo sapiens OX=9606 GN=TRAPPC3 PE=1 SV=1	7	1	1	1	180	20.3	4.96	2.4	1	1
FALSE	Master Protein	P41091	Eukaryotic translation initiation factor 2 subunit 3 OS=Homo sapiens OX=9606 GN=EIF2S3 PE=1 SV=3	2	1	1	1	472	51.1	8.4	2.4	1	1
FALSE	Master Protein	D6RFI0	Sideroflexin-1 (Fragment) OS=Homo sapiens OX=9606 GN=SFXN1 PE=1 SV=8	7	1	1	1	193	21.4	8.02	2.39	1	1
FALSE	Master Protein	Q8TEM1	Nuclear pore membrane glycoprotein 210 OS=Homo sapiens OX=9606 GN=NUP210 PE=1 SV=3	1	1	1	1	1887	205	6.81	2.38	1	1
FALSE	Master Protein	Q99929	Achaete-scute homolog 2 OS=Homo sapiens OX=9606 GN=ASCL2 PE=1 SV=2	9	1	1	1	193	20.2	11.18	2.38	1	1
FALSE	Master Protein	Q96T58	Msx2-interacting protein OS=Homo sapiens OX=9606 GN=SPEN PE=1 SV=1	0	1	1	1	3664	402	7.64	2.38	1	1
FALSE	Master Protein	O00148	ATP-dependent RNA helicase DDX39A OS=Homo sapiens OX=9606 GN=DDX39A PE=1 SV=2	3	1	1	1	427	49.1	5.68	2.38	1	1
FALSE	Master Protein	Q9BSJ2	Gamma-tubulin complex component 2 OS=Homo sapiens OX=9606 GN=TUBGCP2 PE=1 SV=2	1	1	1	1	902	102.5	6.84	2.38	1	1
FALSE	Master Protein	A0A8I5QKX1	cytochrome-b5 reductase OS=Homo sapiens OX=9606 GN=CYB5R3 PE=1 SV=1	4	1	1	1	273	31.3	6.6	2.38	1	1
FALSE	Master Protein	Q5VXJ5	Synaptonemal complex protein 1 (Fragment) OS=Homo sapiens OX=9606 GN=SYCP1 PE=1 SV=1	2	1	1	1	792	93.1	5.34	2.37	1	1
FALSE	Master Protein	Q86UE4	Protein LYRIC OS=Homo sapiens OX=9606 GN=MTDH PE=1 SV=2	3	1	1	1	582	63.8	9.32	2.37	1	1
FALSE	Master Protein	O94776	Metastasis-associated protein MTA2 OS=Homo sapiens OX=9606 GN=MTA2 PE=1 SV=1	1	1	1	1	668	75	9.66	2.36	1	1
FALSE	Master Protein	Q9BSJ8	Extended synaptotagmin-1 OS=Homo sapiens OX=9606 GN=ESYT1 PE=1 SV=1	1	1	1	1	1104	122.8	5.83	2.36	1	1
FALSE	Master Protein	B5MDF5	GTP-binding nuclear protein Ran OS=Homo sapiens OX=9606 GN=RAN PE=1 SV=1	5	1	1	1	233	26.2	7.01	2.36	1	1
FALSE	Master Protein	A0A8V8TNC6	Triple functional domain protein OS=Homo sapiens OX=9606 GN=TRIO PE=4 SV=1	2	1	1	1	853	91.3	7.14	2.35	1	1
FALSE	Master Protein	A0A2R8Y658	Ribonuclease (Fragment) OS=Homo sapiens OX=9606 GN=RNASEH2A PE=1 SV=1	10	1	1	1	138	15.1	4.97	2.34	1	1
FALSE	Master Protein	Q9NPF5	DNA methyltransferase 1-associated protein 1 OS=Homo sapiens OX=9606 GN=DMAP1 PE=1 SV=1	3	1	1	1	467	53	9.5	2.34	1	1
FALSE	Master Protein	O95104	SR-related and CTD-associated factor 4 OS=Homo sapiens OX=9606 GN=SCAF4 PE=1 SV=3	1	1	1	1	1147	125.8	9.55	2.34	1	1
FALSE	Master Protein	F8VW96	Cysteine and glycine-rich protein 2 OS=Homo sapiens OX=9606 GN=CSRP2 PE=1 SV=1	8	1	1	1	243	26.7	8.48	2.34	1	1
FALSE	Master Protein	A0A8V8TM61	HCG1811743, isoform CRA_d OS=Homo sapiens OX=9606 GN=PRPF40A PE=4 SV=1	1	1	1	1	934	106.3	7.99	2.33	1	1
FALSE	Master Protein	Q9ULD8	Potassium voltage-gated channel subfamily H member 3 OS=Homo sapiens OX=9606 GN=KCNH3 PE=1 SV=2	1	1	1	1	1083	117.1	7.94	2.32	1	1
FALSE	Master Protein	A0A804HKI4	Tetratricopeptide repeat protein 1 OS=Homo sapiens OX=9606 GN=TTC1 PE=1 SV=1	5	1	1	1	224	25.4	4.72	2.32	1	1
FALSE	Master Protein	A8MU27	Small ubiquitin-related modifier 3 OS=Homo sapiens OX=9606 GN=SUMO3 PE=1 SV=1	8	1	1	1	147	16.9	9.67	2.31	1	1
FALSE	Master Protein	Q9H3N1	Thioredoxin-related transmembrane protein 1 OS=Homo sapiens OX=9606 GN=TMX1 PE=1 SV=1	4	1	1	1	280	31.8	4.98	2.31	1	1
FALSE	Master Protein	H3BN59	RNA helicase (Fragment) OS=Homo sapiens OX=9606 PE=1 SV=1	7	1	1	1	261	29	5.55	2.3	1	1
FALSE	Master Protein	J3KNP2	Transducin beta-like protein 3 (Fragment) OS=Homo sapiens OX=9606 GN=TBL3 PE=1 SV=1	2	1	1	1	697	77	7.08	2.3	1	1
FALSE	Master Protein	U3KPZ0	Triosephosphate isomerase (Fragment) OS=Homo sapiens OX=9606 GN=TPI1 PE=1 SV=1	12	1	1	1	113	12.4	6.16	2.3	1	1
FALSE	Master Protein	A0A590UJT3	Telomeric repeat-binding factor 2-interacting protein 1 OS=Homo sapiens OX=9606 GN=TERF2IP PE=1 SV=1	8	1	1	1	342	37.1	5.22	2.3	1	1
FALSE	Master Protein	X6R700	Chromatin target of PRMT1 protein OS=Homo sapiens OX=9606 GN=CHTOP PE=1 SV=1	4	1	1	1	223	23.6	12.26	2.3	1	1
FALSE	Master Protein	A0A3B3ITL1	Ras-related protein Rab-2B OS=Homo sapiens OX=9606 GN=RAB2B PE=1 SV=1	6	1	1	1	208	23.3	7.55	2.29	1	1
FALSE	Master Protein	Q12874	Splicing factor 3A subunit 3 OS=Homo sapiens OX=9606 GN=SF3A3 PE=1 SV=1	2	1	1	1	501	58.8	5.38	2.29	1	1
FALSE	Master Protein	Q8TC12	Retinol dehydrogenase 11 OS=Homo sapiens OX=9606 GN=RDH11 PE=1 SV=2	4	1	1	1	318	35.4	8.82	2.28	1	1
FALSE	Master Protein	Q5T3Q7	HEAT repeat-containing protein 1 OS=Homo sapiens OX=9606 GN=HEATR1 PE=1 SV=1	1	1	1	1	2063	233.1	6.6	2.27	1	1
FALSE	Master Protein	P24539	ATP synthase F(0) complex subunit B1, mitochondrial OS=Homo sapiens OX=9606 GN=ATP5PB PE=1 SV=2	3	1	1	1	256	28.9	9.36	2.27	1	1
FALSE	Master Protein	A0A7I2V3Z3	Importin subunit alpha-1 OS=Homo sapiens OX=9606 GN=KPNA2 PE=1 SV=1	4	1	1	1	399	43.5	8.87	2.27	1	1
FALSE	Master Protein	A8MXP9	Matrin-3 OS=Homo sapiens OX=9606 GN=MATR3 PE=1 SV=1	1	1	1	1	895	99.9	6.04	2.26	1	1
FALSE	Master Protein	H0YFD6	enoyl-CoA hydratase OS=Homo sapiens OX=9606 GN=HADHA PE=1 SV=2	1	1	1	1	792	86.3	9.1	2.24	1	1
FALSE	Master Protein	P32298	G protein-coupled receptor kinase 4 OS=Homo sapiens OX=9606 GN=GRK4 PE=1 SV=3	2	1	1	1	578	66.5	7.71	2.24	1	1
FALSE	Master Protein	A0A8V8TMG1	Stromal interaction molecule 1 OS=Homo sapiens OX=9606 GN=STIM1 PE=4 SV=1	3	1	1	1	522	58.7	8.5	2.24	1	1
FALSE	Master Protein	A0A8V8TQR7	TGF-beta-activated kinase 1 and MAP3K7-binding protein 2 (Fragment) OS=Homo sapiens OX=9606 GN=TAB2 PE=4 SV=1	1	1	1	1	553	60.2	8.82	2.23	1	1
FALSE	Master Protein	P32322	Pyrroline-5-carboxylate reductase 1, mitochondrial OS=Homo sapiens OX=9606 GN=PYCR1 PE=1 SV=2	3	1	1	1	319	33.3	7.61	2.22	1	1
FALSE	Master Protein	H0Y9L5	Exosome complex component RRP45 (Fragment) OS=Homo sapiens OX=9606 GN=EXOSC9 PE=1 SV=1	6	1	1	1	172	18.8	4.44	2.21	1	1
FALSE	Master Protein	A0A3B3IUA8	Guanine nucleotide-binding protein G(i) subunit alpha-1 OS=Homo sapiens OX=9606 GN=GNAI1 PE=1 SV=1	7	1	1	1	148	16.7	9.5	2.21	1	1
FALSE	Master Protein	Q8IY81	pre-rRNA 2'-O-ribose RNA methyltransferase FTSJ3 OS=Homo sapiens OX=9606 GN=FTSJ3 PE=1 SV=2	1	1	1	1	847	96.5	8.4	2.2	1	1
FALSE	Master Protein	O95470	Sphingosine-1-phosphate lyase 1 OS=Homo sapiens OX=9606 GN=SGPL1 PE=1 SV=3	3	1	1	1	568	63.5	9.16	2.2	1	1
FALSE	Master Protein	G3V325	ATP5MF-PTCD1 readthrough OS=Homo sapiens OX=9606 GN=ATP5MF-PTCD1 PE=1 SV=1	2	1	1	1	749	84.1	8.72	2.2	1	1
FALSE	Master Protein	P27816	Microtubule-associated protein 4 OS=Homo sapiens OX=9606 GN=MAP4 PE=1 SV=3	1	1	1	1	1152	120.9	5.43	2.2	1	1
FALSE	Master Protein	Q9Y3T9	Nucleolar complex protein 2 homolog OS=Homo sapiens OX=9606 GN=NOC2L PE=1 SV=4	1	1	1	1	749	84.9	5.62	2.19	1	1
FALSE	Master Protein	Q9H0A0	RNA cytidine acetyltransferase OS=Homo sapiens OX=9606 GN=NAT10 PE=1 SV=2	1	1	1	1	1025	115.7	8.27	2.18	1	1
FALSE	Master Protein	C9JA28	Translocon-associated protein subunit gamma OS=Homo sapiens OX=9606 GN=SSR3 PE=1 SV=1	8	1	1	1	174	20.1	9.44	2.17	1	1
FALSE	Master Protein	Q9BVP2	Guanine nucleotide-binding protein-like 3 OS=Homo sapiens OX=9606 GN=GNL3 PE=1 SV=2	2	1	1	1	549	62	9.16	2.17	1	1
FALSE	Master Protein	P40938	Replication factor C subunit 3 OS=Homo sapiens OX=9606 GN=RFC3 PE=1 SV=2	4	1	1	1	356	40.5	8.34	2.17	1	1
FALSE	Master Protein	P14174	Macrophage migration inhibitory factor OS=Homo sapiens OX=9606 GN=MIF PE=1 SV=4	8	1	1	1	115	12.5	7.88	2.17	1	1
FALSE	Master Protein	Q9H0S4	Probable ATP-dependent RNA helicase DDX47 OS=Homo sapiens OX=9606 GN=DDX47 PE=1 SV=1	3	1	1	1	455	50.6	9.1	2.16	1	1
FALSE	Master Protein	Q8IU68	Transmembrane channel-like protein 8 OS=Homo sapiens OX=9606 GN=TMC8 PE=1 SV=1	1	1	1	1	726	81.6	9.36	2.15	1	1
FALSE	Master Protein	H0Y720	Trinucleotide repeat-containing gene 6B protein (Fragment) OS=Homo sapiens OX=9606 GN=TNRC6B PE=1 SV=1	1	1	1	1	1391	148.6	7.27	2.15	1	1
FALSE	Master Protein	Q9H6R0	ATP-dependent RNA helicase DHX33 OS=Homo sapiens OX=9606 GN=DHX33 PE=1 SV=2	1	1	1	1	707	78.8	8.91	2.15	1	1
FALSE	Master Protein	E7EW49	CLIP-associating protein 2 OS=Homo sapiens OX=9606 GN=CLASP2 PE=1 SV=1	1	1	1	1	1514	165.6	8.25	2.14	1	1
FALSE	Master Protein	Q01081	Splicing factor U2AF 35 kDa subunit OS=Homo sapiens OX=9606 GN=U2AF1 PE=1 SV=3	3	1	1	1	240	27.9	8.81	2.14	1	1
FALSE	Master Protein	P37108	Signal recognition particle 14 kDa protein OS=Homo sapiens OX=9606 GN=SRP14 PE=1 SV=2	6	1	1	1	136	14.6	10.04	2.14	1	1
FALSE	Master Protein	H0YLK1	Homeobox protein SIX5 (Fragment) OS=Homo sapiens OX=9606 GN=SIX5 PE=1 SV=2	4	1	1	1	255	28.4	10.26	2.13	1	1
FALSE	Master Protein	H0Y653	Nucleolar protein 56 (Fragment) OS=Homo sapiens OX=9606 GN=NOP56 PE=1 SV=1	6	1	1	1	219	24.2	9.44	2.13	1	1
FALSE	Master Protein	P31930	Cytochrome b-c1 complex subunit 1, mitochondrial OS=Homo sapiens OX=9606 GN=UQCRC1 PE=1 SV=3	2	1	1	1	480	52.6	6.37	2.12	1	1
FALSE	Master Protein	Q5C9Z4	Nucleolar MIF4G domain-containing protein 1 OS=Homo sapiens OX=9606 GN=NOM1 PE=1 SV=1	1	1	1	1	860	96.2	8.1	2.12	1	1
FALSE	Master Protein	F8WBC0	Ras-related protein Rap-1b (Fragment) OS=Homo sapiens OX=9606 GN=RAP1B PE=4 SV=1	34	1	1	1	32	3.5	9.42	2.11	1	1
FALSE	Master Protein	F8W7S5	Ribosome-binding protein 1 OS=Homo sapiens OX=9606 GN=RRBP1 PE=1 SV=1	1	1	1	1	751	84.3	5.01	2.11	1	1
FALSE	Master Protein	O15446	DNA-directed RNA polymerase I subunit RPA34 OS=Homo sapiens OX=9606 GN=POLR1G PE=1 SV=1	2	1	1	1	510	55	8.51	2.11	1	1
FALSE	Master Protein	H0YCG1	Splicing factor 3B subunit 2 (Fragment) OS=Homo sapiens OX=9606 GN=SF3B2 PE=1 SV=1	2	1	1	1	387	42.4	5.59	2.11	1	1
FALSE	Master Protein	A0A3B3ITW3	ATP-binding cassette sub-family D member 3 OS=Homo sapiens OX=9606 GN=ABCD3 PE=1 SV=2	2	1	1	1	659	75.4	9.39	2.11	1	1
FALSE	Master Protein	F5H4Y5	CUGBP Elav-like family member 1 (Fragment) OS=Homo sapiens OX=9606 GN=CELF1 PE=1 SV=8	13	1	1	1	78	8.9	5.38	2.11	1	1
FALSE	Master Protein	B4E1K5	7-dehydrocholesterol reductase OS=Homo sapiens OX=9606 GN=DHCR7 PE=1 SV=1	5	1	1	1	280	32.7	8.94	2.1	1	1
FALSE	Master Protein	A0A8I5KTZ9	Fragile X messenger ribonucleoprotein 1 OS=Homo sapiens OX=9606 GN=FMR1 PE=1 SV=1	1	1	1	1	559	63.1	6.93	2.1	1	1
FALSE	Master Protein	F8VZQ9	SAP domain-containing ribonucleoprotein OS=Homo sapiens OX=9606 GN=SARNP PE=1 SV=1	5	1	1	1	213	24.1	5.3	2.1	1	1
FALSE	Master Protein	Q9BR76	Coronin-1B OS=Homo sapiens OX=9606 GN=CORO1B PE=1 SV=1	2	1	1	1	489	54.2	5.88	2.1	1	1
FALSE	Master Protein	Q9Y5Y6	Suppressor of tumorigenicity 14 protein OS=Homo sapiens OX=9606 GN=ST14 PE=1 SV=2	1	1	1	1	855	94.7	6.55	2.09	1	1
FALSE	Master Protein	Q9UQ80	Proliferation-associated protein 2G4 OS=Homo sapiens OX=9606 GN=PA2G4 PE=1 SV=3	2	1	1	1	394	43.8	6.55	2.09	1	1
FALSE	Master Protein	M0QX51	A-kinase anchor protein 8 OS=Homo sapiens OX=9606 GN=AKAP8 PE=1 SV=2	2	1	1	1	364	39.4	5.06	2.08	1	1
FALSE	Master Protein	P35250	Replication factor C subunit 2 OS=Homo sapiens OX=9606 GN=RFC2 PE=1 SV=3	5	1	1	1	354	39.1	6.44	2.08	1	1
FALSE	Master Protein	Q92614	Unconventional myosin-XVIIIa OS=Homo sapiens OX=9606 GN=MYO18A PE=1 SV=3	0	1	1	1	2054	233	6.3	2.06	1	1
FALSE	Master Protein	P04792	Heat shock protein beta-1 OS=Homo sapiens OX=9606 GN=HSPB1 PE=1 SV=2	8	1	1	1	205	22.8	6.4	2.05	1	1
FALSE	Master Protein	Q9UBI6	Guanine nucleotide-binding protein G(I)/G(S)/G(O) subunit gamma-12 OS=Homo sapiens OX=9606 GN=GNG12 PE=1 SV=3	15	1	1	1	72	8	8.97	2.05	1	1
FALSE	Master Protein	Q9Y3I0	RNA-splicing ligase RtcB homolog OS=Homo sapiens OX=9606 GN=RTCB PE=1 SV=1	2	1	1	1	505	55.2	7.23	2.05	1	1
FALSE	Master Protein	P62873	Guanine nucleotide-binding protein G(I)/G(S)/G(T) subunit beta-1 OS=Homo sapiens OX=9606 GN=GNB1 PE=1 SV=3	4	1	1	1	340	37.4	6	2.05	1	1
FALSE	Master Protein	Q9NW13	RNA-binding protein 28 OS=Homo sapiens OX=9606 GN=RBM28 PE=1 SV=3	1	1	1	1	759	85.7	9.22	2.05	1	1
FALSE	Master Protein	A0A499FIX8	Extended synaptotagmin-2 OS=Homo sapiens OX=9606 GN=ESYT2 PE=1 SV=1	1	1	1	1	845	93.9	8.21	2.04	1	1
FALSE	Master Protein	F8W038	Chromosome 17 open reading frame 49 OS=Homo sapiens OX=9606 GN=C17orf49 PE=1 SV=1	9	1	1	1	157	16.3	8.76	2.04	1	1
FALSE	Master Protein	A0A1B0GUA8	Kinesin-like protein KIF13A OS=Homo sapiens OX=9606 GN=KIF13A PE=1 SV=1	0	1	1	1	1845	207.1	5.72	2.04	1	1
FALSE	Master Protein	Q9NZP6	Nuclear pore-associated protein 1 OS=Homo sapiens OX=9606 GN=NPAP1 PE=1 SV=2	1	1	1	1	1156	120.9	8.69	2.02	1	1
FALSE	Master Protein	G3V4T2	Polyadenylate-binding protein 2 OS=Homo sapiens OX=9606 GN=PABPN1 PE=1 SV=1	6	1	1	1	178	20.2	9.48	2.01	1	1
FALSE	Master Protein	P33993	DNA replication licensing factor MCM7 OS=Homo sapiens OX=9606 GN=MCM7 PE=1 SV=4	1	1	1	1	719	81.3	6.46	2.01	1	1
FALSE	Master Protein	Q96JB3	Hypermethylated in cancer 2 protein OS=Homo sapiens OX=9606 GN=HIC2 PE=1 SV=2	2	1	1	1	615	66.1	6.38	2.01	1	1
FALSE	Master Protein	Q96DA6	Mitochondrial import inner membrane translocase subunit TIM14 OS=Homo sapiens OX=9606 GN=DNAJC19 PE=1 SV=3	12	1	1	1	116	12.5	10.1	2	1	1
FALSE	Master Protein	Q5BQ95	Kallikrein 13 splice variant 7 OS=Homo sapiens OX=9606 GN=KLK13 PE=2 SV=1	8	1	1	1	98	10.7	9.69	2	1	1
FALSE	Master Protein	Q01780	Exosome component 10 OS=Homo sapiens OX=9606 GN=EXOSC10 PE=1 SV=2	1	1	1	1	885	100.8	8.46	2	1	1
FALSE	Master Protein	K7EPV0	Cytochrome c oxidase assembly factor 3 homolog, mitochondrial OS=Homo sapiens OX=9606 GN=COA3 PE=1 SV=1	13	1	1	1	71	7.8	10.77	2	1	1
FALSE	Master Protein	D6RF76	Coiled-coil domain-containing protein 112 OS=Homo sapiens OX=9606 GN=CCDC112 PE=1 SV=1	2	1	1	1	414	49.6	9.41	1.99	1	1
FALSE	Master Protein	Q9BVC6	Transmembrane protein 109 OS=Homo sapiens OX=9606 GN=TMEM109 PE=1 SV=1	5	1	1	1	243	26.2	10.48	1.98	1	1
FALSE	Master Protein	B3KWW1	RNA helicase OS=Homo sapiens OX=9606 GN=RIGI PE=2 SV=1	1	1	1	1	854	98	6.67	1.97	1	1
FALSE	Master Protein	Q9UIF3	Tektin-2 OS=Homo sapiens OX=9606 GN=TEKT2 PE=1 SV=1	2	1	1	1	430	49.6	5.55	1.97	1	1
FALSE	Master Protein	Q13045	Protein flightless-1 homolog OS=Homo sapiens OX=9606 GN=FLII PE=1 SV=2	1	1	1	1	1269	144.7	6.05	1.97	1	1
FALSE	Master Protein	Q96KE9	BTB/POZ domain-containing protein 6 OS=Homo sapiens OX=9606 GN=BTBD6 PE=1 SV=4	1	1	1	1	538	58.7	7.15	1.97	1	1
FALSE	Master Protein	A0A7I2V649	Polyadenylate-binding protein 1 OS=Homo sapiens OX=9606 GN=PABPC1 PE=1 SV=1	2	1	1	1	590	65.1	9.36	1.96	1	1
FALSE	Master Protein	Q9NXG0	Centlein OS=Homo sapiens OX=9606 GN=CNTLN PE=1 SV=6	1	1	1	1	1405	161.5	8.15	1.96	1	1
FALSE	Master Protein	P10599	Thioredoxin OS=Homo sapiens OX=9606 GN=TXN PE=1 SV=3	9	1	1	1	105	11.7	4.92	1.95	1	1
FALSE	Master Protein	A0A7I2V548	Ras GTPase-activating protein-binding protein 1 (Fragment) OS=Homo sapiens OX=9606 GN=G3BP1 PE=1 SV=1	7	1	1	1	158	18	9.98	1.95	1	1
FALSE	Master Protein	F8WJN3	Cleavage and polyadenylation specificity factor subunit 6 OS=Homo sapiens OX=9606 GN=CPSF6 PE=1 SV=1	2	1	1	1	478	52.2	6.43	1.94	1	1
FALSE	Master Protein	B0QYK0	RNA-binding protein EWS OS=Homo sapiens OX=9606 GN=EWSR1 PE=1 SV=1	2	1	1	1	618	64.9	9.38	1.94	1	1
FALSE	Master Protein	Q5T749	Keratinocyte proline-rich protein OS=Homo sapiens OX=9606 GN=KPRP PE=1 SV=1	2	1	1	1	579	64.1	8.27	1.94	1	1
FALSE	Master Protein	A0A0A0MSK5	Torsin-1A-interacting protein 1 OS=Homo sapiens OX=9606 GN=TOR1AIP1 PE=1 SV=1	3	1	1	1	462	52.4	7.06	1.92	1	1
FALSE	Master Protein	Q8N5C6	S1 RNA-binding domain-containing protein 1 OS=Homo sapiens OX=9606 GN=SRBD1 PE=1 SV=2	1	1	1	1	995	111.7	8.72	1.92	1	1
FALSE	Master Protein	Q15772	Striated muscle preferentially expressed protein kinase OS=Homo sapiens OX=9606 GN=SPEG PE=1 SV=4	0	1	1	1	3267	354.1	8.51	1.92	1	1
FALSE	Master Protein	Q8N961	Ankyrin repeat and BTB/POZ domain-containing protein 2 OS=Homo sapiens OX=9606 GN=ABTB2 PE=2 SV=2	1	1	1	1	1025	113.6	6.29	1.92	1	1
FALSE	Master Protein	A0A2R8Y4Z8	Coiled-coil domain-containing protein 9 OS=Homo sapiens OX=9606 GN=CCDC9 PE=1 SV=1	1	1	1	1	587	65.3	5.29	1.92	1	1
FALSE	Master Protein	Q5H9R4	Armadillo repeat-containing X-linked protein 4 OS=Homo sapiens OX=9606 GN=ARMCX4 PE=1 SV=3	1	1	1	1	2290	235.8	5.83	1.91	1	1
FALSE	Master Protein	Q8TE56	A disintegrin and metalloproteinase with thrombospondin motifs 17 OS=Homo sapiens OX=9606 GN=ADAMTS17 PE=2 SV=2	1	1	1	1	1095	121	8.06	1.91	1	1
FALSE	Master Protein	A0A8V8SD95	BTB/POZ domain-containing protein 8 OS=Homo sapiens OX=9606 GN=BTBD8 PE=4 SV=1	1	1	1	1	1279	140.8	6.33	1.91	1	1
FALSE	Master Protein	C9JRZ6	MICOS complex subunit MIC19 OS=Homo sapiens OX=9606 GN=CHCHD3 PE=1 SV=2	4	1	1	1	232	26.7	7.75	1.91	1	1
FALSE	Master Protein	K7ERQ8	PCAF_N domain-containing protein (Fragment) OS=Homo sapiens OX=9606 PE=4 SV=1	5	1	1	1	282	31.4	7.42	1.91	1	1
FALSE	Master Protein	F5GZQ3	Trifunctional enzyme subunit beta, mitochondrial OS=Homo sapiens OX=9606 GN=HADHB PE=1 SV=1	2	1	1	1	459	49.6	9.42	1.91	1	1
FALSE	Master Protein	E9PJ93	Ubiquitin carboxyl-terminal hydrolase 48 (Fragment) OS=Homo sapiens OX=9606 GN=USP48 PE=1 SV=8	6	1	1	1	146	17.1	6.99	1.91	1	1
FALSE	Master Protein	Q14764	Major vault protein OS=Homo sapiens OX=9606 GN=MVP PE=1 SV=4	1	1	1	1	893	99.3	5.48	1.91	1	1
FALSE	Master Protein	O43760	Synaptogyrin-2 OS=Homo sapiens OX=9606 GN=SYNGR2 PE=1 SV=1	4	1	1	1	224	24.8	4.94	1.91	1	1
FALSE	Master Protein	A0A1W2PRI1	Putative guanine nucleotide-binding protein G(I)/G(S)/G(O) subunit gamma-14 OS=Homo sapiens OX=9606 GN=GNG14 PE=3 SV=1	9	1	1	1	107	11.5	8.48	1.9	1	1

## Sheet: CHIR_CTRL_BirA2
Checked	Master	Accession	Description	Coverage [%]	# Peptides	# PSMs	# Unique Peptides	# AAs	MW [kDa]	calc. pI	Score Sequest HT: Sequest HT	# Peptides (by Search Engine): Sequest HT	# Protein Groups
FALSE	Master Protein	P22629	Streptavidin OS=Streptomyces avidinii OX=1895 PE=1 SV=1	38	4	24	4	183	18.8	8.35	88.43	4	1
FALSE	Master Protein	Q13085	Acetyl-CoA carboxylase 1 OS=Homo sapiens OX=9606 GN=ACACA PE=1 SV=2	6	13	13	13	2346	265.4	6.37	29.41	13	1
FALSE	Master Protein	A0A2R8Y793	Actin, cytoplasmic 1 (Fragment) OS=Homo sapiens OX=9606 GN=ACTB PE=1 SV=1	25	6	10	6	309	34.1	5.17	28.4	6	1
FALSE	Master Protein	P11498	Pyruvate carboxylase, mitochondrial OS=Homo sapiens OX=9606 GN=PC PE=1 SV=2	7	7	9	7	1178	129.6	6.84	24.53	7	1
FALSE	Master Protein	F8W6I7	Heterogeneous nuclear ribonucleoprotein A1 OS=Homo sapiens OX=9606 GN=HNRNPA1 PE=1 SV=2	23	5	6	5	307	33.1	9.13	21.6	5	1
FALSE	Master Protein	A0A8I5KWT8	Myosin-9 OS=Homo sapiens OX=9606 GN=MYH9 PE=1 SV=1	5	8	8	8	1981	229	5.64	20.22	8	1
FALSE	Master Protein	P07437	Tubulin beta chain OS=Homo sapiens OX=9606 GN=TUBB PE=1 SV=2	15	5	9	2	444	49.6	4.89	19.6	5	1
FALSE	Master Protein	A0A7I2V535	Non-POU domain-containing octamer-binding protein OS=Homo sapiens OX=9606 GN=NONO PE=1 SV=1	9	4	6	3	501	57.6	9.33	16.73	4	1
FALSE	Master Protein	P68371	Tubulin beta-4B chain OS=Homo sapiens OX=9606 GN=TUBB4B PE=1 SV=1	12	4	7	1	445	49.8	4.89	15.34	4	1
FALSE	Master Protein	P05166	Propionyl-CoA carboxylase beta chain, mitochondrial OS=Homo sapiens OX=9606 GN=PCCB PE=1 SV=3	13	6	6	6	539	58.2	7.64	15.15	6	1
FALSE	Master Protein	A0A5H1ZRQ2	RNA helicase OS=Homo sapiens OX=9606 GN=DDX17 PE=1 SV=2	10	6	6	3	731	80.4	8.37	14.14	6	1
FALSE	Master Protein	P25705	ATP synthase subunit alpha, mitochondrial OS=Homo sapiens OX=9606 GN=ATP5F1A PE=1 SV=1	13	6	6	6	553	59.7	9.13	13.62	6	1
FALSE	Master Protein	P04264	Keratin, type II cytoskeletal 1 OS=Homo sapiens OX=9606 GN=KRT1 PE=1 SV=6	11	6	6	5	644	66	8.12	13.53	6	1
FALSE	Master Protein	P23246	Splicing factor, proline- and glutamine-rich OS=Homo sapiens OX=9606 GN=SFPQ PE=1 SV=2	7	4	5	3	707	76.1	9.44	13.33	4	1
FALSE	Master Protein	E9PB61	THO complex subunit 4 OS=Homo sapiens OX=9606 GN=ALYREF PE=1 SV=1	15	3	4	3	264	27.5	11.05	12.64	3	1
FALSE	Master Protein	P09874	Poly [ADP-ribose] polymerase 1 OS=Homo sapiens OX=9606 GN=PARP1 PE=1 SV=4	6	5	5	5	1014	113	8.88	11.65	5	1
FALSE	Master Protein	Q05639	Elongation factor 1-alpha 2 OS=Homo sapiens OX=9606 GN=EEF1A2 PE=1 SV=1	8	4	5	4	463	50.4	9.03	11.37	4	1
FALSE	Master Protein	F5H5D3	Tubulin alpha chain OS=Homo sapiens OX=9606 GN=TUBA1C PE=1 SV=1	10	4	5	4	519	57.7	5.07	11.34	4	1
FALSE	Master Protein	P35580	Myosin-10 OS=Homo sapiens OX=9606 GN=MYH10 PE=1 SV=3	3	4	4	4	1976	228.9	5.54	10.9	4	1
FALSE	Master Protein	A0A7I2V2S0	RNA helicase OS=Homo sapiens OX=9606 GN=DDX5 PE=1 SV=1	13	5	5	2	416	47.2	8.47	10.85	5	1
FALSE	Master Protein	P62241	40S ribosomal protein S8 OS=Homo sapiens OX=9606 GN=RPS8 PE=1 SV=2	26	4	4	4	208	24.2	10.32	10.65	4	1
FALSE	Master Protein	H0YHA7	60S ribosomal protein L18 (Fragment) OS=Homo sapiens OX=9606 GN=RPL18 PE=1 SV=1	28	4	4	4	167	19	11.78	10.13	4	1
FALSE	Master Protein	P23396	40S ribosomal protein S3 OS=Homo sapiens OX=9606 GN=RPS3 PE=1 SV=2	18	4	4	4	243	26.7	9.66	9.46	4	1
FALSE	Master Protein	Q9NR30	Nucleolar RNA helicase 2 OS=Homo sapiens OX=9606 GN=DDX21 PE=1 SV=5	6	4	4	4	783	87.3	9.28	9.44	4	1
FALSE	Master Protein	A0A087X0X3	Heterogeneous nuclear ribonucleoprotein M OS=Homo sapiens OX=9606 GN=HNRNPM PE=1 SV=1	7	4	4	4	730	77.5	8.78	8.73	4	1
FALSE	Master Protein	Q9BY77	Polymerase delta-interacting protein 3 OS=Homo sapiens OX=9606 GN=POLDIP3 PE=1 SV=2	10	3	3	3	421	46.1	9.99	8.55	3	1
FALSE	Master Protein	A0A0G2JIW1	Heat shock 70 kDa protein 1B OS=Homo sapiens OX=9606 GN=HSPA1B PE=1 SV=1	8	4	4	2	642	70.1	5.66	8.51	4	1
FALSE	Master Protein	A0A2R8Y811	40S ribosomal protein S14 (Fragment) OS=Homo sapiens OX=9606 GN=RPS14 PE=1 SV=1	19	3	3	3	150	16.1	10.05	8.27	3	1
FALSE	Master Protein	A0A804HKE8	methylcrotonoyl-CoA carboxylase OS=Homo sapiens OX=9606 GN=MCCC2 PE=1 SV=1	9	3	3	3	533	57.7	7.36	8.2	3	1
FALSE	Master Protein	H7C1R1	Zinc finger protein 185 (Fragment) OS=Homo sapiens OX=9606 GN=ZNF185 PE=1 SV=2	11	1	3	1	185	19.2	4.82	7.82	1	1
FALSE	Master Protein	P16402	Histone H1.3 OS=Homo sapiens OX=9606 GN=H1-3 PE=1 SV=2	7	2	3	2	221	22.3	11.02	7.79	2	1
FALSE	Master Protein	A0A7I2V599	60 kDa heat shock protein, mitochondrial OS=Homo sapiens OX=9606 GN=HSPD1 PE=1 SV=1	9	3	3	3	537	57.8	7.77	7.49	3	1
FALSE	Master Protein	M0R3D6	60S ribosomal protein L18a (Fragment) OS=Homo sapiens OX=9606 GN=RPL18A PE=1 SV=1	21	3	3	3	141	16.7	10.77	7.4	3	1
FALSE	Master Protein	E9PKE3	Heat shock cognate 71 kDa protein OS=Homo sapiens OX=9606 GN=HSPA8 PE=1 SV=1	7	3	3	1	627	68.8	5.52	7.21	3	1
FALSE	Master Protein	Q07666	KH domain-containing, RNA-binding, signal transduction-associated protein 1 OS=Homo sapiens OX=9606 GN=KHDRBS1 PE=1 SV=1	5	3	3	3	443	48.2	8.66	6.91	3	1
FALSE	Master Protein	P78527	DNA-dependent protein kinase catalytic subunit OS=Homo sapiens OX=9606 GN=PRKDC PE=1 SV=3	1	3	3	3	4128	468.8	7.12	6.85	3	1
FALSE	Master Protein	P05388	60S acidic ribosomal protein P0 OS=Homo sapiens OX=9606 GN=RPLP0 PE=1 SV=1	10	3	3	3	317	34.3	5.97	6.84	3	1
FALSE	Master Protein	P62269	40S ribosomal protein S18 OS=Homo sapiens OX=9606 GN=RPS18 PE=1 SV=3	21	3	3	3	152	17.7	10.99	6.83	3	1
FALSE	Master Protein	P46087	Probable 28S rRNA (cytosine(4447)-C(5))-methyltransferase OS=Homo sapiens OX=9606 GN=NOP2 PE=1 SV=2	4	3	3	3	812	89.2	9.23	6.57	3	1
FALSE	Master Protein	B7Z6Z4	Myosin light polypeptide 6 OS=Homo sapiens OX=9606 GN=MYL6 PE=1 SV=1	9	2	2	2	238	26.7	5.08	6.07	2	1
FALSE	Master Protein	A0A1X7SBS1	Heterogeneous nuclear ribonucleoprotein U OS=Homo sapiens OX=9606 GN=HNRNPU PE=1 SV=1	4	2	2	2	744	81.7	5.83	5.67	2	1
FALSE	Master Protein	V9GY14	Transcription initiation factor TFIID subunit 4 (Fragment) OS=Homo sapiens OX=9606 GN=TAF4 PE=1 SV=1	13	2	2	2	215	22.7	10.08	5.5	2	1
FALSE	Master Protein	O14979	Heterogeneous nuclear ribonucleoprotein D-like OS=Homo sapiens OX=9606 GN=HNRNPDL PE=1 SV=3	4	2	2	2	420	46.4	9.57	5.19	2	1
FALSE	Master Protein	P35527	Keratin, type I cytoskeletal 9 OS=Homo sapiens OX=9606 GN=KRT9 PE=1 SV=3	5	2	2	2	623	62	5.24	5.01	2	1
FALSE	Master Protein	Q15637	Splicing factor 1 OS=Homo sapiens OX=9606 GN=SF1 PE=1 SV=4	3	2	2	2	639	68.3	8.98	4.87	2	1
FALSE	Master Protein	B7Z4L4	Dolichyl-diphosphooligosaccharide--protein glycosyltransferase subunit 1 OS=Homo sapiens OX=9606 GN=RPN1 PE=1 SV=1	5	2	2	2	435	49.9	6.55	4.85	2	1
FALSE	Master Protein	P35908	Keratin, type II cytoskeletal 2 epidermal OS=Homo sapiens OX=9606 GN=KRT2 PE=1 SV=2	3	2	2	1	639	65.4	8	4.85	2	1
FALSE	Master Protein	Q12906	Interleukin enhancer-binding factor 3 OS=Homo sapiens OX=9606 GN=ILF3 PE=1 SV=3	2	2	2	2	894	95.3	8.76	4.83	2	1
FALSE	Master Protein	P61026	Ras-related protein Rab-10 OS=Homo sapiens OX=9606 GN=RAB10 PE=1 SV=1	11	2	2	2	200	22.5	8.38	4.69	2	1
FALSE	Master Protein	Q08211	ATP-dependent RNA helicase A OS=Homo sapiens OX=9606 GN=DHX9 PE=1 SV=4	2	2	2	2	1270	140.9	6.84	4.63	2	1
FALSE	Master Protein	D6RD47	40S ribosomal protein S23 OS=Homo sapiens OX=9606 GN=RPS23 PE=1 SV=1	15	2	2	2	134	14.8	10.23	4.56	2	1
FALSE	Master Protein	Q92945	Far upstream element-binding protein 2 OS=Homo sapiens OX=9606 GN=KHSRP PE=1 SV=4	3	2	2	2	711	73.1	7.3	4.45	2	1
FALSE	Master Protein	E9PQD7	40S ribosomal protein S2 OS=Homo sapiens OX=9606 GN=RPS2 PE=1 SV=1	8	2	2	2	235	25.2	10.24	4.4	2	1
FALSE	Master Protein	E9PLX7	60S ribosomal protein L27a OS=Homo sapiens OX=9606 GN=RPL27A PE=1 SV=1	12	2	2	2	113	12.5	11.44	4.39	2	1
FALSE	Master Protein	Q9BUF5	Tubulin beta-6 chain OS=Homo sapiens OX=9606 GN=TUBB6 PE=1 SV=1	6	2	2	1	446	49.8	4.88	4.3	2	1
FALSE	Master Protein	O14950	Myosin regulatory light chain 12B OS=Homo sapiens OX=9606 GN=MYL12B PE=1 SV=2	12	2	2	2	172	19.8	4.84	4.26	2	1
FALSE	Master Protein	P62491	Ras-related protein Rab-11A OS=Homo sapiens OX=9606 GN=RAB11A PE=1 SV=3	10	2	2	2	216	24.4	6.57	4.25	2	1
FALSE	Master Protein	P30050	60S ribosomal protein L12 OS=Homo sapiens OX=9606 GN=RPL12 PE=1 SV=1	15	2	2	2	165	17.8	9.42	4.22	2	1
FALSE	Master Protein	Q5UIP0	Telomere-associated protein RIF1 OS=Homo sapiens OX=9606 GN=RIF1 PE=1 SV=2	1	2	2	2	2472	274.3	5.52	4.14	2	1
FALSE	Master Protein	Q5TDF0	Cancer-related nucleoside-triphosphatase OS=Homo sapiens OX=9606 GN=NTPCR PE=1 SV=1	12	2	2	2	228	25.1	9.42	4.13	2	1
FALSE	Master Protein	A8MUD9	60S ribosomal protein L7 OS=Homo sapiens OX=9606 GN=RPL7 PE=1 SV=1	9	2	2	2	208	24.4	10.67	4.11	2	1
FALSE	Master Protein	E9PG35	Methylcrotonoyl-CoA carboxylase subunit alpha, mitochondrial (Fragment) OS=Homo sapiens OX=9606 GN=MCCC1 PE=1 SV=1	3	2	2	2	598	66.4	7.31	4.11	2	1
FALSE	Master Protein	P62701	40S ribosomal protein S4, X isoform OS=Homo sapiens OX=9606 GN=RPS4X PE=1 SV=2	6	2	2	2	263	29.6	10.15	4.09	2	1
FALSE	Master Protein	X6RDA4	Paraspeckle component 1 (Fragment) OS=Homo sapiens OX=9606 GN=PSPC1 PE=1 SV=1	8	2	2	2	248	27.3	5.45	4.08	2	1
FALSE	Master Protein	Q96AE4	Far upstream element-binding protein 1 OS=Homo sapiens OX=9606 GN=FUBP1 PE=1 SV=3	4	2	2	2	644	67.5	7.61	4.02	2	1
FALSE	Master Protein	A0A286YFB2	D-3-phosphoglycerate dehydrogenase OS=Homo sapiens OX=9606 GN=PHGDH PE=1 SV=1	16	2	2	2	165	17.5	5.12	4	2	1
FALSE	Master Protein	Q02878	60S ribosomal protein L6 OS=Homo sapiens OX=9606 GN=RPL6 PE=1 SV=3	6	2	2	2	288	32.7	10.58	4	2	1
FALSE	Master Protein	Q16777	Histone H2A type 2-C OS=Homo sapiens OX=9606 GN=H2AC20 PE=1 SV=4	7	1	2	1	129	14	10.9	3.98	1	1
FALSE	Master Protein	Q14684	Ribosomal RNA processing protein 1 homolog B OS=Homo sapiens OX=9606 GN=RRP1B PE=1 SV=3	4	2	2	2	758	84.4	9.76	3.96	2	1
FALSE	Master Protein	P62851	40S ribosomal protein S25 OS=Homo sapiens OX=9606 GN=RPS25 PE=1 SV=1	14	2	2	2	125	13.7	10.11	3.94	2	1
FALSE	Master Protein	Q96PK6	RNA-binding protein 14 OS=Homo sapiens OX=9606 GN=RBM14 PE=1 SV=2	3	2	2	2	669	69.4	9.67	3.89	2	1
FALSE	Master Protein	P36578	60S ribosomal protein L4 OS=Homo sapiens OX=9606 GN=RPL4 PE=1 SV=5	3	1	1	1	427	47.7	11.06	3.34	1	1
FALSE	Master Protein	H7C5W9	P-type Ca(2+) transporter (Fragment) OS=Homo sapiens OX=9606 GN=ATP2A2 PE=1 SV=1	2	1	1	1	933	102.5	5.59	3.08	1	1
FALSE	Master Protein	A0A024RA28	Heterogeneous nuclear ribonucleoprotein A2/B1, isoform CRA_d OS=Homo sapiens OX=9606 GN=HNRNPA2B1 PE=1 SV=1	5	1	1	1	301	31.1	9.14	3.06	1	1
FALSE	Master Protein	A0A1B0GWA1	Propionyl-CoA carboxylase alpha chain, mitochondrial (Fragment) OS=Homo sapiens OX=9606 GN=PCCA PE=1 SV=1	5	1	1	1	326	36.1	7.18	3.04	1	1
FALSE	Master Protein	H7BXJ5	Non-histone chromosomal protein HMG-14 OS=Homo sapiens OX=9606 GN=HMGN1 PE=1 SV=1	27	1	1	1	48	5.2	10.89	3.04	1	1
FALSE	Master Protein	F8W0P7	ATP synthase subunit beta, mitochondrial (Fragment) OS=Homo sapiens OX=9606 GN=ATP5F1B PE=1 SV=2	5	1	1	1	270	28.4	6.21	2.91	1	1
FALSE	Master Protein	K7ERQ8	PCAF_N domain-containing protein (Fragment) OS=Homo sapiens OX=9606 PE=4 SV=1	5	1	1	1	282	31.4	7.42	2.83	1	1
FALSE	Master Protein	H0Y9Y4	40S ribosomal protein S3a (Fragment) OS=Homo sapiens OX=9606 GN=RPS3A PE=1 SV=1	6	1	1	1	208	23.5	9.86	2.82	1	1
FALSE	Master Protein	P62805	Histone H4 OS=Homo sapiens OX=9606 GN=H4C16 PE=1 SV=2	10	1	1	1	103	11.4	11.36	2.76	1	1
FALSE	Master Protein	E9PKZ0	60S ribosomal protein L8 (Fragment) OS=Homo sapiens OX=9606 GN=RPL8 PE=1 SV=1	5	1	1	1	205	22.4	10.76	2.68	1	1
FALSE	Master Protein	A0A1B0GVI3	Keratin, type I cytoskeletal 10 OS=Homo sapiens OX=9606 GN=KRT10 PE=1 SV=2	2	1	1	1	624	63.3	5.26	2.66	1	1
FALSE	Master Protein	F8W7S5	Ribosome-binding protein 1 OS=Homo sapiens OX=9606 GN=RRBP1 PE=1 SV=1	2	1	1	1	751	84.3	5.01	2.61	1	1
FALSE	Master Protein	Q5VVC8	60S ribosomal protein L11 OS=Homo sapiens OX=9606 GN=RPL11 PE=1 SV=2	8	1	1	1	167	19	9.8	2.52	1	1
FALSE	Master Protein	B4DY09	Interleukin enhancer-binding factor 2 OS=Homo sapiens OX=9606 GN=ILF2 PE=1 SV=1	3	1	1	1	352	38.9	4.94	2.52	1	1
FALSE	Master Protein	Q92522	Histone H1.10 OS=Homo sapiens OX=9606 GN=H1-10 PE=1 SV=1	6	1	1	1	213	22.5	10.76	2.51	1	1
FALSE	Master Protein	P11388	DNA topoisomerase 2-alpha OS=Homo sapiens OX=9606 GN=TOP2A PE=1 SV=3	1	1	1	1	1531	174.3	8.72	2.5	1	1
FALSE	Master Protein	Q5T8U3	60S ribosomal protein L7a (Fragment) OS=Homo sapiens OX=9606 GN=RPL7A PE=1 SV=1	6	1	1	1	191	21.5	11.02	2.49	1	1
FALSE	Master Protein	E9PLN8	VKc domain-containing protein (Fragment) OS=Homo sapiens OX=9606 PE=4 SV=1	8	1	1	1	166	17.9	8.62	2.48	1	1
FALSE	Master Protein	Q5VU80	Ubiquitin-associated protein 2-like (Fragment) OS=Homo sapiens OX=9606 GN=UBAP2L PE=1 SV=1	5	1	1	1	234	25.7	8.81	2.46	1	1
FALSE	Master Protein	P05387	60S acidic ribosomal protein P2 OS=Homo sapiens OX=9606 GN=RPLP2 PE=1 SV=1	29	1	1	1	115	11.7	4.54	2.46	1	1
FALSE	Master Protein	Q16778	Histone H2B type 2-E OS=Homo sapiens OX=9606 GN=H2BC21 PE=1 SV=3	9	1	1	1	126	13.9	10.32	2.44	1	1
FALSE	Master Protein	P50914	60S ribosomal protein L14 OS=Homo sapiens OX=9606 GN=RPL14 PE=1 SV=4	6	1	1	1	215	23.4	10.93	2.4	1	1
FALSE	Master Protein	Q9BRL6	Serine/arginine-rich splicing factor 8 OS=Homo sapiens OX=9606 GN=SRSF8 PE=1 SV=1	3	1	1	1	282	32.3	11.72	2.39	1	1
FALSE	Master Protein	A0A8Q3SIF5	Elongation factor-like GTPase 1 OS=Homo sapiens OX=9606 GN=EFL1 PE=1 SV=1	2	1	1	1	1019	113.7	5.86	2.39	1	1
FALSE	Master Protein	H0Y8K0	Heat shock 70kDa protein 9B (Mortalin-2), isoform CRA_a OS=Homo sapiens OX=9606 GN=HSPA9 PE=1 SV=2	3	1	1	1	458	50	9.38	2.37	1	1
FALSE	Master Protein	A0A7I2V3P9	Ras GTPase-activating protein-binding protein 2 OS=Homo sapiens OX=9606 GN=G3BP2 PE=1 SV=1	3	1	1	1	388	43.5	5.08	2.36	1	1
FALSE	Master Protein	P60866	40S ribosomal protein S20 OS=Homo sapiens OX=9606 GN=RPS20 PE=1 SV=1	9	1	1	1	119	13.4	9.94	2.34	1	1
FALSE	Master Protein	E5RI99	60S ribosomal protein L30 (Fragment) OS=Homo sapiens OX=9606 GN=RPL30 PE=1 SV=1	11	1	1	1	114	12.6	9.55	2.32	1	1
FALSE	Master Protein	M0R299	rRNA 2'-O-methyltransferase fibrillarin (Fragment) OS=Homo sapiens OX=9606 GN=FBL PE=1 SV=1	6	1	1	1	229	25.3	7.66	2.31	1	1
FALSE	Master Protein	A0A087X1A9	Vesicle-trafficking protein SEC22b (Fragment) OS=Homo sapiens OX=9606 GN=SEC22B PE=1 SV=1	18	1	1	1	79	8.8	5.19	2.29	1	1
FALSE	Master Protein	P42766	60S ribosomal protein L35 OS=Homo sapiens OX=9606 GN=RPL35 PE=1 SV=2	8	1	1	1	123	14.5	11.05	2.23	1	1
FALSE	Master Protein	Q15393	Splicing factor 3B subunit 3 OS=Homo sapiens OX=9606 GN=SF3B3 PE=1 SV=4	1	1	1	1	1217	135.5	5.26	2.22	1	1
FALSE	Master Protein	H7C2W9	60S ribosomal protein L31 (Fragment) OS=Homo sapiens OX=9606 GN=RPL31 PE=1 SV=1	8	1	1	1	108	12.8	11	2.22	1	1
FALSE	Master Protein	Q8WXE9	Stonin-2 OS=Homo sapiens OX=9606 GN=STON2 PE=1 SV=1	1	1	1	1	905	101.1	5.39	2.21	1	1
FALSE	Master Protein	A0A7I2V4U6	Ribosomal protein L19 OS=Homo sapiens OX=9606 GN=RPL19 PE=1 SV=1	18	1	1	1	95	10.9	11.84	2.2	1	1
FALSE	Master Protein	A0A2R8Y738	Ribosomal protein L15 (Fragment) OS=Homo sapiens OX=9606 GN=RPL15 PE=1 SV=1	7	1	1	1	138	16.3	10.87	2.2	1	1
FALSE	Master Protein	O60831	PRA1 family protein 2 OS=Homo sapiens OX=9606 GN=PRAF2 PE=1 SV=1	6	1	1	1	178	19.2	9.19	2.19	1	1
FALSE	Master Protein	P39019	40S ribosomal protein S19 OS=Homo sapiens OX=9606 GN=RPS19 PE=1 SV=2	6	1	1	1	145	16.1	10.32	2.18	1	1
FALSE	Master Protein	Q9UMS4	Pre-mRNA-processing factor 19 OS=Homo sapiens OX=9606 GN=PRPF19 PE=1 SV=1	2	1	1	1	504	55.1	6.61	2.17	1	1
FALSE	Master Protein	B5MCT8	40S ribosomal protein S9 OS=Homo sapiens OX=9606 GN=RPS9 PE=1 SV=1	6	1	1	1	139	16.6	11.06	2.16	1	1
FALSE	Master Protein	H0YJH7	Lamina-associated polypeptide 2, isoforms beta/gamma (Fragment) OS=Homo sapiens OX=9606 GN=TMPO PE=1 SV=1	5	1	1	1	237	26.9	9.31	2.15	1	1
FALSE	Master Protein	P51991	Heterogeneous nuclear ribonucleoprotein A3 OS=Homo sapiens OX=9606 GN=HNRNPA3 PE=1 SV=2	6	1	1	1	378	39.6	9.01	2.13	1	1
FALSE	Master Protein	P05141	ADP/ATP translocase 2 OS=Homo sapiens OX=9606 GN=SLC25A5 PE=1 SV=7	4	1	1	1	298	32.8	9.69	2.13	1	1
FALSE	Master Protein	Q8TAB3	Protocadherin-19 OS=Homo sapiens OX=9606 GN=PCDH19 PE=1 SV=3	1	1	1	1	1148	126.2	5.36	2.13	1	1
FALSE	Master Protein	F8VVM2	Phosphate carrier protein, mitochondrial OS=Homo sapiens OX=9606 GN=SLC25A3 PE=1 SV=1	4	1	1	1	324	36.1	9.26	2.12	1	1
FALSE	Master Protein	Q8NFW8	N-acylneuraminate cytidylyltransferase OS=Homo sapiens OX=9606 GN=CMAS PE=1 SV=2	3	1	1	1	434	48.3	7.93	2.11	1	1
FALSE	Master Protein	Q16629	Serine/arginine-rich splicing factor 7 OS=Homo sapiens OX=9606 GN=SRSF7 PE=1 SV=1	4	1	1	1	238	27.4	11.82	2.11	1	1
FALSE	Master Protein	P62854	40S ribosomal protein S26 OS=Homo sapiens OX=9606 GN=RPS26 PE=1 SV=3	8	1	1	1	115	13	11	2.09	1	1
FALSE	Master Protein	K7EMH1	60S ribosomal protein L22 (Fragment) OS=Homo sapiens OX=9606 GN=RPL22 PE=1 SV=1	15	1	1	1	89	10.4	9.66	2.08	1	1
FALSE	Master Protein	P39023	60S ribosomal protein L3 OS=Homo sapiens OX=9606 GN=RPL3 PE=1 SV=2	2	1	1	1	403	46.1	10.18	2.07	1	1
FALSE	Master Protein	C9J4S4	Ras-related protein Rab-7a OS=Homo sapiens OX=9606 GN=RAB7A PE=1 SV=1	11	1	1	1	98	11	8.78	2.07	1	1
FALSE	Master Protein	P26373	60S ribosomal protein L13 OS=Homo sapiens OX=9606 GN=RPL13 PE=1 SV=4	4	1	1	1	211	24.2	11.65	2.06	1	1
FALSE	Master Protein	P62081	40S ribosomal protein S7 OS=Homo sapiens OX=9606 GN=RPS7 PE=1 SV=1	4	1	1	1	194	22.1	10.1	2.05	1	1
FALSE	Master Protein	P02533	Keratin, type I cytoskeletal 14 OS=Homo sapiens OX=9606 GN=KRT14 PE=1 SV=4	3	1	1	1	472	51.5	5.16	2.05	1	1
FALSE	Master Protein	A0A8V8TN33	DNA topoisomerase 2-beta OS=Homo sapiens OX=9606 GN=TOP2B PE=4 SV=1	1	1	1	1	1010	115.1	8.81	2.05	1	1
FALSE	Master Protein	G3V4T2	Polyadenylate-binding protein 2 OS=Homo sapiens OX=9606 GN=PABPN1 PE=1 SV=1	6	1	1	1	178	20.2	9.48	2.04	1	1
FALSE	Master Protein	A0A0A0MT26	Sodium/potassium-transporting ATPase subunit alpha-3 OS=Homo sapiens OX=9606 GN=ATP1A3 PE=1 SV=1	1	1	1	1	1226	133.2	6.1	2.04	1	1
FALSE	Master Protein	A0A087X0G0	RRP12-like protein (Fragment) OS=Homo sapiens OX=9606 GN=RRP12 PE=1 SV=1	9	1	1	1	106	11.8	10.05	2.03	1	1
FALSE	Master Protein	A0A0A0MRM9	Nucleolar and coiled-body phosphoprotein 1 (Fragment) OS=Homo sapiens OX=9606 GN=NOLC1 PE=1 SV=1	1	1	1	1	708	74.6	9.47	2.02	1	1
FALSE	Master Protein	M0R0R2	40S ribosomal protein S5 OS=Homo sapiens OX=9606 GN=RPS5 PE=1 SV=1	4	1	1	1	225	25.3	9.76	2.02	1	1
FALSE	Master Protein	Q14008	Cytoskeleton-associated protein 5 OS=Homo sapiens OX=9606 GN=CKAP5 PE=1 SV=3	1	1	1	1	2032	225.4	7.8	2.01	1	1
FALSE	Master Protein	Q07065	Cytoskeleton-associated protein 4 OS=Homo sapiens OX=9606 GN=CKAP4 PE=1 SV=2	1	1	1	1	602	66	5.92	1.99	1	1
FALSE	Master Protein	F5GXY2	L-lactate dehydrogenase A chain (Fragment) OS=Homo sapiens OX=9606 GN=LDHA PE=1 SV=8	6	1	1	1	156	17.2	8.72	1.99	1	1
FALSE	Master Protein	A0A7I2V5S2	Nucleophosmin OS=Homo sapiens OX=9606 GN=NPM1 PE=1 SV=1	3	1	1	1	305	33.9	4.82	1.99	1	1
FALSE	Master Protein	P07900	Heat shock protein HSP 90-alpha OS=Homo sapiens OX=9606 GN=HSP90AA1 PE=1 SV=5	2	1	1	1	732	84.6	5.02	1.97	1	1
FALSE	Master Protein	P83731	60S ribosomal protein L24 OS=Homo sapiens OX=9606 GN=RPL24 PE=1 SV=1	5	1	1	1	157	17.8	11.25	1.96	1	1
FALSE	Master Protein	M0QX76	40S ribosomal protein S16 (Fragment) OS=Homo sapiens OX=9606 GN=RPS16 PE=1 SV=1	16	1	1	1	50	5.6	9.63	1.95	1	1
FALSE	Master Protein	P62277	40S ribosomal protein S13 OS=Homo sapiens OX=9606 GN=RPS13 PE=1 SV=2	8	1	1	1	151	17.2	10.54	1.95	1	1
FALSE	Master Protein	B4E3S0	Coronin OS=Homo sapiens OX=9606 GN=CORO1C PE=1 SV=1	3	1	1	1	369	41.6	6.73	1.93	1	1
FALSE	Master Protein	B5MDF5	GTP-binding nuclear protein Ran OS=Homo sapiens OX=9606 GN=RAN PE=1 SV=1	5	1	1	1	233	26.2	7.01	1.93	1	1
FALSE	Master Protein	Q9Y3U8	60S ribosomal protein L36 OS=Homo sapiens OX=9606 GN=RPL36 PE=1 SV=3	10	1	1	1	105	12.2	11.59	1.92	1	1
FALSE	Master Protein	P23258	Tubulin gamma-1 chain OS=Homo sapiens OX=9606 GN=TUBG1 PE=1 SV=2	2	1	1	1	451	51.1	6.14	1.92	1	1
FALSE	Master Protein	M0R1V7	Ubiquitin-60S ribosomal protein L40 (Fragment) OS=Homo sapiens OX=9606 GN=UBA52 PE=1 SV=1	25	1	1	1	63	7.1	5.36	1.91	1	1
FALSE	Master Protein	F8W7C6	60S ribosomal protein L10 OS=Homo sapiens OX=9606 GN=RPL10 PE=1 SV=2	6	1	1	1	163	18.6	9.95	1.91	1	1

## Sheet: CHIR_CTRL_BirA3
Checked	Master	Accession	Description	Coverage [%]	# Peptides	# PSMs	# Unique Peptides	# AAs	MW [kDa]	calc. pI	Score Sequest HT: Sequest HT	# Peptides (by Search Engine): Sequest HT	# Protein Groups
FALSE	Master Protein	P22629	Streptavidin OS=Streptomyces avidinii OX=1895 PE=1 SV=1	38	4	43	4	183	18.8	8.35	170.73	4	1
FALSE	Master Protein	Q13085	Acetyl-CoA carboxylase 1 OS=Homo sapiens OX=9606 GN=ACACA PE=1 SV=2	17	38	51	38	2346	265.4	6.37	144.94	38	1
FALSE	Master Protein	P04264	Keratin, type II cytoskeletal 1 OS=Homo sapiens OX=9606 GN=KRT1 PE=1 SV=6	38	22	33	19	644	66	8.12	96.94	22	1
FALSE	Master Protein	P11498	Pyruvate carboxylase, mitochondrial OS=Homo sapiens OX=9606 GN=PC PE=1 SV=2	18	19	27	19	1178	129.6	6.84	77.35	19	1
FALSE	Master Protein	P60709	Actin, cytoplasmic 1 OS=Homo sapiens OX=9606 GN=ACTB PE=1 SV=1	29	11	24	11	375	41.7	5.48	71.31	11	1
FALSE	Master Protein	P78527	DNA-dependent protein kinase catalytic subunit OS=Homo sapiens OX=9606 GN=PRKDC PE=1 SV=3	8	25	25	25	4128	468.8	7.12	69.13	25	1
FALSE	Master Protein	P68363	Tubulin alpha-1B chain OS=Homo sapiens OX=9606 GN=TUBA1B PE=1 SV=1	30	10	20	1	451	50.1	5.06	63.99	10	1
FALSE	Master Protein	P23246	Splicing factor, proline- and glutamine-rich OS=Homo sapiens OX=9606 GN=SFPQ PE=1 SV=2	16	16	21	15	707	76.1	9.44	63.58	16	1
FALSE	Master Protein	A0A8I5KWT8	Myosin-9 OS=Homo sapiens OX=9606 GN=MYH9 PE=1 SV=1	12	21	22	18	1981	229	5.64	62.06	21	1
FALSE	Master Protein	F5H5D3	Tubulin alpha chain OS=Homo sapiens OX=9606 GN=TUBA1C PE=1 SV=1	26	10	19	1	519	57.7	5.07	61.8	10	1
FALSE	Master Protein	P07437	Tubulin beta chain OS=Homo sapiens OX=9606 GN=TUBB PE=1 SV=2	20	8	20	3	444	49.6	4.89	57.24	8	1
FALSE	Master Protein	P35908	Keratin, type II cytoskeletal 2 epidermal OS=Homo sapiens OX=9606 GN=KRT2 PE=1 SV=2	36	19	20	13	639	65.4	8	52.89	19	1
FALSE	Master Protein	P35580	Myosin-10 OS=Homo sapiens OX=9606 GN=MYH10 PE=1 SV=3	11	20	20	17	1976	228.9	5.54	52.88	20	1
FALSE	Master Protein	A0A1B0GVI3	Keratin, type I cytoskeletal 10 OS=Homo sapiens OX=9606 GN=KRT10 PE=1 SV=2	22	14	17	11	624	63.3	5.26	48.65	14	1
FALSE	Master Protein	A0A7I2V5Y7	Non-POU domain-containing octamer-binding protein OS=Homo sapiens OX=9606 GN=NONO PE=1 SV=1	20	14	17	13	476	54.8	8.78	48.46	14	1
FALSE	Master Protein	P05165	Propionyl-CoA carboxylase alpha chain, mitochondrial OS=Homo sapiens OX=9606 GN=PCCA PE=1 SV=4	21	15	16	15	728	80	7.52	46.17	15	1
FALSE	Master Protein	A0A5H1ZRQ2	RNA helicase OS=Homo sapiens OX=9606 GN=DDX17 PE=1 SV=2	21	15	16	11	731	80.4	8.37	43.15	15	1
FALSE	Master Protein	J3KTA4	Probable ATP-dependent RNA helicase DDX5 OS=Homo sapiens OX=9606 GN=DDX5 PE=1 SV=1	24	15	17	11	614	69	8.85	42.56	15	1
FALSE	Master Protein	P09874	Poly [ADP-ribose] polymerase 1 OS=Homo sapiens OX=9606 GN=PARP1 PE=1 SV=4	16	11	14	11	1014	113	8.88	40.64	11	1
FALSE	Master Protein	A0A087X0X3	Heterogeneous nuclear ribonucleoprotein M OS=Homo sapiens OX=9606 GN=HNRNPM PE=1 SV=1	15	12	15	12	730	77.5	8.78	40.62	12	1
FALSE	Master Protein	P68371	Tubulin beta-4B chain OS=Homo sapiens OX=9606 GN=TUBB4B PE=1 SV=1	17	7	15	2	445	49.8	4.89	40.25	7	1
FALSE	Master Protein	F8W6I7	Heterogeneous nuclear ribonucleoprotein A1 OS=Homo sapiens OX=9606 GN=HNRNPA1 PE=1 SV=2	30	7	10	7	307	33.1	9.13	38.64	7	1
FALSE	Master Protein	P11142	Heat shock cognate 71 kDa protein OS=Homo sapiens OX=9606 GN=HSPA8 PE=1 SV=1	24	13	14	11	646	70.9	5.52	36.08	13	1
FALSE	Master Protein	P05166	Propionyl-CoA carboxylase beta chain, mitochondrial OS=Homo sapiens OX=9606 GN=PCCB PE=1 SV=3	26	12	13	12	539	58.2	7.64	35.92	12	1
FALSE	Master Protein	P62424	60S ribosomal protein L7a OS=Homo sapiens OX=9606 GN=RPL7A PE=1 SV=2	39	10	10	10	266	30	10.61	33.15	10	1
FALSE	Master Protein	P35527	Keratin, type I cytoskeletal 9 OS=Homo sapiens OX=9606 GN=KRT9 PE=1 SV=3	21	9	9	9	623	62	5.24	31.91	9	1
FALSE	Master Protein	A0A7I2V599	60 kDa heat shock protein, mitochondrial OS=Homo sapiens OX=9606 GN=HSPD1 PE=1 SV=1	22	9	10	9	537	57.8	7.77	31.89	9	1
FALSE	Master Protein	Q9NR30	Nucleolar RNA helicase 2 OS=Homo sapiens OX=9606 GN=DDX21 PE=1 SV=5	18	10	12	9	783	87.3	9.28	31.86	10	1
FALSE	Master Protein	P25705	ATP synthase subunit alpha, mitochondrial OS=Homo sapiens OX=9606 GN=ATP5F1A PE=1 SV=1	21	11	11	11	553	59.7	9.13	30.55	11	1
FALSE	Master Protein	A0A804HKE8	methylcrotonoyl-CoA carboxylase OS=Homo sapiens OX=9606 GN=MCCC2 PE=1 SV=1	22	10	11	10	533	57.7	7.36	30.51	10	1
FALSE	Master Protein	P02538	Keratin, type II cytoskeletal 6A OS=Homo sapiens OX=9606 GN=KRT6A PE=1 SV=3	22	11	11	5	564	60	8	27.39	11	1
FALSE	Master Protein	I3L1L3	Myb-binding protein 1A (Fragment) OS=Homo sapiens OX=9606 GN=MYBBP1A PE=1 SV=1	9	10	10	10	1252	140.2	9.26	25.65	10	1
FALSE	Master Protein	P36578	60S ribosomal protein L4 OS=Homo sapiens OX=9606 GN=RPL4 PE=1 SV=5	23	9	9	9	427	47.7	11.06	25.46	9	1
FALSE	Master Protein	P46087	Probable 28S rRNA (cytosine(4447)-C(5))-methyltransferase OS=Homo sapiens OX=9606 GN=NOP2 PE=1 SV=2	15	10	10	10	812	89.2	9.23	25.38	10	1
FALSE	Master Protein	P23396	40S ribosomal protein S3 OS=Homo sapiens OX=9606 GN=RPS3 PE=1 SV=2	36	10	10	10	243	26.7	9.66	24.88	10	1
FALSE	Master Protein	P62269	40S ribosomal protein S18 OS=Homo sapiens OX=9606 GN=RPS18 PE=1 SV=3	43	9	9	9	152	17.7	10.99	24.78	9	1
FALSE	Master Protein	P16402	Histone H1.3 OS=Homo sapiens OX=9606 GN=H1-3 PE=1 SV=2	17	4	7	4	221	22.3	11.02	24.75	4	1
FALSE	Master Protein	Q9BY77	Polymerase delta-interacting protein 3 OS=Homo sapiens OX=9606 GN=POLDIP3 PE=1 SV=2	36	9	9	9	421	46.1	9.99	24.28	9	1
FALSE	Master Protein	P62701	40S ribosomal protein S4, X isoform OS=Homo sapiens OX=9606 GN=RPS4X PE=1 SV=2	29	9	9	9	263	29.6	10.15	23.81	9	1
FALSE	Master Protein	P18124	60S ribosomal protein L7 OS=Homo sapiens OX=9606 GN=RPL7 PE=1 SV=1	33	7	9	7	248	29.2	10.65	23.51	7	1
FALSE	Master Protein	Q14684	Ribosomal RNA processing protein 1 homolog B OS=Homo sapiens OX=9606 GN=RRP1B PE=1 SV=3	13	8	8	8	758	84.4	9.76	22.9	8	1
FALSE	Master Protein	P62241	40S ribosomal protein S8 OS=Homo sapiens OX=9606 GN=RPS8 PE=1 SV=2	44	7	8	7	208	24.2	10.32	22.05	7	1
FALSE	Master Protein	Q02878	60S ribosomal protein L6 OS=Homo sapiens OX=9606 GN=RPL6 PE=1 SV=3	31	7	8	7	288	32.7	10.58	21.35	7	1
FALSE	Master Protein	E9PB61	THO complex subunit 4 OS=Homo sapiens OX=9606 GN=ALYREF PE=1 SV=1	16	4	7	4	264	27.5	11.05	21.3	4	1
FALSE	Master Protein	Q07065	Cytoskeleton-associated protein 4 OS=Homo sapiens OX=9606 GN=CKAP4 PE=1 SV=2	14	7	7	7	602	66	5.92	21.04	7	1
FALSE	Master Protein	D6RAT0	40S ribosomal protein S3a OS=Homo sapiens OX=9606 GN=RPS3A PE=1 SV=1	34	7	7	7	227	25.9	9.42	20.41	7	1
FALSE	Master Protein	P49411	Elongation factor Tu, mitochondrial OS=Homo sapiens OX=9606 GN=TUFM PE=1 SV=3	20	7	7	7	455	49.8	7.61	20.27	7	1
FALSE	Master Protein	Q05639	Elongation factor 1-alpha 2 OS=Homo sapiens OX=9606 GN=EEF1A2 PE=1 SV=1	16	7	7	7	463	50.4	9.03	20.02	7	1
FALSE	Master Protein	P39023	60S ribosomal protein L3 OS=Homo sapiens OX=9606 GN=RPL3 PE=1 SV=2	14	7	7	7	403	46.1	10.18	19.22	7	1
FALSE	Master Protein	E9PG35	Methylcrotonoyl-CoA carboxylase subunit alpha, mitochondrial (Fragment) OS=Homo sapiens OX=9606 GN=MCCC1 PE=1 SV=1	13	7	7	7	598	66.4	7.31	18.92	7	1
FALSE	Master Protein	G3V203	60S ribosomal protein L18 OS=Homo sapiens OX=9606 GN=RPL18 PE=1 SV=1	40	6	7	6	164	18.7	11.59	18.87	6	1
FALSE	Master Protein	P13647	Keratin, type II cytoskeletal 5 OS=Homo sapiens OX=9606 GN=KRT5 PE=1 SV=3	15	8	8	3	590	62.3	7.74	18.82	8	1
FALSE	Master Protein	Q5QNW6	Histone H2B type 2-F OS=Homo sapiens OX=9606 GN=H2BC18 PE=1 SV=3	21	4	6	2	126	13.9	10.32	18.62	4	1
FALSE	Master Protein	Q8NC51	Plasminogen activator inhibitor 1 RNA-binding protein OS=Homo sapiens OX=9606 GN=SERBP1 PE=1 SV=2	15	5	6	5	408	44.9	8.65	18.33	5	1
FALSE	Master Protein	Q96PK6	RNA-binding protein 14 OS=Homo sapiens OX=9606 GN=RBM14 PE=1 SV=2	11	6	6	6	669	69.4	9.67	18.32	6	1
FALSE	Master Protein	M0R210	40S ribosomal protein S16 OS=Homo sapiens OX=9606 GN=RPS16 PE=1 SV=1	50	7	7	7	129	14.4	10.23	18.2	7	1
FALSE	Master Protein	P15880	40S ribosomal protein S2 OS=Homo sapiens OX=9606 GN=RPS2 PE=1 SV=2	24	7	8	7	293	31.3	10.24	18.2	7	1
FALSE	Master Protein	Q00839	Heterogeneous nuclear ribonucleoprotein U OS=Homo sapiens OX=9606 GN=HNRNPU PE=1 SV=6	9	6	7	6	825	90.5	6	18.02	6	1
FALSE	Master Protein	B4DY09	Interleukin enhancer-binding factor 2 OS=Homo sapiens OX=9606 GN=ILF2 PE=1 SV=1	20	5	6	5	352	38.9	4.94	17.9	5	1
FALSE	Master Protein	P08670	Vimentin OS=Homo sapiens OX=9606 GN=VIM PE=1 SV=4	19	7	7	6	466	53.6	5.12	17.6	7	1
FALSE	Master Protein	Q13151	Heterogeneous nuclear ribonucleoprotein A0 OS=Homo sapiens OX=9606 GN=HNRNPA0 PE=1 SV=1	16	4	6	4	305	30.8	9.29	17.46	4	1
FALSE	Master Protein	Q14008	Cytoskeleton-associated protein 5 OS=Homo sapiens OX=9606 GN=CKAP5 PE=1 SV=3	5	7	7	7	2032	225.4	7.8	17.04	7	1
FALSE	Master Protein	P26373	60S ribosomal protein L13 OS=Homo sapiens OX=9606 GN=RPL13 PE=1 SV=4	16	5	7	5	211	24.2	11.65	16.94	5	1
FALSE	Master Protein	Q16777	Histone H2A type 2-C OS=Homo sapiens OX=9606 GN=H2AC20 PE=1 SV=4	36	4	6	4	129	14	10.9	16.75	4	1
FALSE	Master Protein	A0A0G2JIW1	Heat shock 70 kDa protein 1B OS=Homo sapiens OX=9606 GN=HSPA1B PE=1 SV=1	10	6	7	5	642	70.1	5.66	16.51	6	1
FALSE	Master Protein	O43175	D-3-phosphoglycerate dehydrogenase OS=Homo sapiens OX=9606 GN=PHGDH PE=1 SV=4	16	6	6	6	533	56.6	6.71	16.31	6	1
FALSE	Master Protein	P38159	RNA-binding motif protein, X chromosome OS=Homo sapiens OX=9606 GN=RBMX PE=1 SV=3	16	6	6	6	391	42.3	10.05	15.81	6	1
FALSE	Master Protein	P49207	60S ribosomal protein L34 OS=Homo sapiens OX=9606 GN=RPL34 PE=1 SV=3	32	6	6	6	117	13.3	11.47	15.6	6	1
FALSE	Master Protein	P62851	40S ribosomal protein S25 OS=Homo sapiens OX=9606 GN=RPS25 PE=1 SV=1	33	6	6	6	125	13.7	10.11	15.29	6	1
FALSE	Master Protein	Q16778	Histone H2B type 2-E OS=Homo sapiens OX=9606 GN=H2BC21 PE=1 SV=3	19	4	5	2	126	13.9	10.32	15.1	4	1
FALSE	Master Protein	P62906	60S ribosomal protein L10a OS=Homo sapiens OX=9606 GN=RPL10A PE=1 SV=2	18	4	5	4	217	24.8	9.94	15.05	4	1
FALSE	Master Protein	P08779	Keratin, type I cytoskeletal 16 OS=Homo sapiens OX=9606 GN=KRT16 PE=1 SV=4	13	6	6	3	473	51.2	5.05	14.99	6	1
FALSE	Master Protein	A0A7I2V5M5	Nucleolin OS=Homo sapiens OX=9606 GN=NCL PE=1 SV=1	11	6	6	6	672	73.6	4.58	14.91	6	1
FALSE	Master Protein	M0R3D6	60S ribosomal protein L18a (Fragment) OS=Homo sapiens OX=9606 GN=RPL18A PE=1 SV=1	27	4	5	4	141	16.7	10.77	14.67	4	1
FALSE	Master Protein	P04843	Dolichyl-diphosphooligosaccharide--protein glycosyltransferase subunit 1 OS=Homo sapiens OX=9606 GN=RPN1 PE=1 SV=1	11	5	5	5	607	68.5	6.38	14.48	5	1
FALSE	Master Protein	P62280	40S ribosomal protein S11 OS=Homo sapiens OX=9606 GN=RPS11 PE=1 SV=3	27	4	5	4	158	18.4	10.3	14.05	4	1
FALSE	Master Protein	M0R0R2	40S ribosomal protein S5 OS=Homo sapiens OX=9606 GN=RPS5 PE=1 SV=1	21	5	5	5	225	25.3	9.76	14.03	5	1
FALSE	Master Protein	A0A2R8Y811	40S ribosomal protein S14 (Fragment) OS=Homo sapiens OX=9606 GN=RPS14 PE=1 SV=1	20	5	5	5	150	16.1	10.05	13.59	5	1
FALSE	Master Protein	F5H2X7	Cip1-interacting zinc finger protein OS=Homo sapiens OX=9606 GN=CIZ1 PE=1 SV=2	7	5	5	5	954	106.2	6.74	13.51	5	1
FALSE	Master Protein	P46781	40S ribosomal protein S9 OS=Homo sapiens OX=9606 GN=RPS9 PE=1 SV=3	25	5	6	5	194	22.6	10.65	13.43	5	1
FALSE	Master Protein	P62979	Ubiquitin-40S ribosomal protein S27a OS=Homo sapiens OX=9606 GN=RPS27A PE=1 SV=2	31	5	5	5	156	18	9.64	13.43	5	1
FALSE	Master Protein	A0A2U3TZM0	DNA helicase OS=Homo sapiens OX=9606 GN=CHD4 PE=1 SV=1	3	4	5	4	1902	216.7	6	13.32	4	1
FALSE	Master Protein	P62805	Histone H4 OS=Homo sapiens OX=9606 GN=H4C16 PE=1 SV=2	44	4	5	4	103	11.4	11.36	13.08	4	1
FALSE	Master Protein	P62917	60S ribosomal protein L8 OS=Homo sapiens OX=9606 GN=RPL8 PE=1 SV=2	18	4	5	4	257	28	11.03	12.78	4	1
FALSE	Master Protein	P22626	Heterogeneous nuclear ribonucleoproteins A2/B1 OS=Homo sapiens OX=9606 GN=HNRNPA2B1 PE=1 SV=2	13	4	5	4	353	37.4	8.95	12.61	4	1
FALSE	Master Protein	E5RI99	60S ribosomal protein L30 (Fragment) OS=Homo sapiens OX=9606 GN=RPL30 PE=1 SV=1	41	3	4	3	114	12.6	9.55	12.6	3	1
FALSE	Master Protein	P05388	60S acidic ribosomal protein P0 OS=Homo sapiens OX=9606 GN=RPLP0 PE=1 SV=1	21	4	4	4	317	34.3	5.97	12.44	4	1
FALSE	Master Protein	P40429	60S ribosomal protein L13a OS=Homo sapiens OX=9606 GN=RPL13A PE=1 SV=2	22	4	4	4	203	23.6	10.93	12.43	4	1
FALSE	Master Protein	A0A8V8TQW9	DNA mismatch repair protein Msh6 (Fragment) OS=Homo sapiens OX=9606 GN=MSH6 PE=4 SV=1	5	5	5	5	951	108.1	7.44	12.11	5	1
FALSE	Master Protein	P30050	60S ribosomal protein L12 OS=Homo sapiens OX=9606 GN=RPL12 PE=1 SV=1	34	4	4	4	165	17.8	9.42	12.08	4	1
FALSE	Master Protein	Q92945	Far upstream element-binding protein 2 OS=Homo sapiens OX=9606 GN=KHSRP PE=1 SV=4	10	5	5	5	711	73.1	7.3	11.97	5	1
FALSE	Master Protein	P05023	Sodium/potassium-transporting ATPase subunit alpha-1 OS=Homo sapiens OX=9606 GN=ATP1A1 PE=1 SV=1	7	5	5	5	1023	112.8	5.49	11.72	5	1
FALSE	Master Protein	P39019	40S ribosomal protein S19 OS=Homo sapiens OX=9606 GN=RPS19 PE=1 SV=2	21	4	4	4	145	16.1	10.32	11.54	4	1
FALSE	Master Protein	O76021	Ribosomal L1 domain-containing protein 1 OS=Homo sapiens OX=9606 GN=RSL1D1 PE=1 SV=3	10	4	4	4	490	54.9	10.13	11.54	4	1
FALSE	Master Protein	Q08211	ATP-dependent RNA helicase A OS=Homo sapiens OX=9606 GN=DHX9 PE=1 SV=4	3	4	4	4	1270	140.9	6.84	11.03	4	1
FALSE	Master Protein	Q5UIP0	Telomere-associated protein RIF1 OS=Homo sapiens OX=9606 GN=RIF1 PE=1 SV=2	2	4	4	4	2472	274.3	5.52	10.83	4	1
FALSE	Master Protein	Q9NU22	Midasin OS=Homo sapiens OX=9606 GN=MDN1 PE=1 SV=2	1	5	5	5	5596	632.4	5.68	10.8	5	1
FALSE	Master Protein	H0YKD8	60S ribosomal protein L28 OS=Homo sapiens OX=9606 GN=RPL28 PE=1 SV=1	19	4	4	4	170	19.1	11.46	10.6	4	1
FALSE	Master Protein	A0A7P0T852	DNA topoisomerase I OS=Homo sapiens OX=9606 GN=TOP1 PE=1 SV=1	19	4	4	4	296	34.3	8.78	10.57	4	1
FALSE	Master Protein	Q07666	KH domain-containing, RNA-binding, signal transduction-associated protein 1 OS=Homo sapiens OX=9606 GN=KHDRBS1 PE=1 SV=1	6	3	4	3	443	48.2	8.66	10.45	3	1
FALSE	Master Protein	O00571	ATP-dependent RNA helicase DDX3X OS=Homo sapiens OX=9606 GN=DDX3X PE=1 SV=3	8	4	4	4	662	73.2	7.18	10.43	4	1
FALSE	Master Protein	P42766	60S ribosomal protein L35 OS=Homo sapiens OX=9606 GN=RPL35 PE=1 SV=2	22	3	4	3	123	14.5	11.05	10.3	3	1
FALSE	Master Protein	Q9BUF5	Tubulin beta-6 chain OS=Homo sapiens OX=9606 GN=TUBB6 PE=1 SV=1	8	3	4	1	446	49.8	4.88	10.22	3	1
FALSE	Master Protein	P46783	40S ribosomal protein S10 OS=Homo sapiens OX=9606 GN=RPS10 PE=1 SV=1	15	2	3	2	165	18.9	10.15	10.21	2	1
FALSE	Master Protein	P84243	Histone H3.3 OS=Homo sapiens OX=9606 GN=H3-3B PE=1 SV=2	18	3	4	3	136	15.3	11.27	10.09	3	1
FALSE	Master Protein	P62753	40S ribosomal protein S6 OS=Homo sapiens OX=9606 GN=RPS6 PE=1 SV=1	14	4	4	4	249	28.7	10.84	10.09	4	1
FALSE	Master Protein	Q5T8P6	RNA-binding protein 26 OS=Homo sapiens OX=9606 GN=RBM26 PE=1 SV=3	4	4	4	3	1007	113.5	9.16	9.98	4	1
FALSE	Master Protein	P16615	Sarcoplasmic/endoplasmic reticulum calcium ATPase 2 OS=Homo sapiens OX=9606 GN=ATP2A2 PE=1 SV=1	5	4	4	4	1042	114.7	5.34	9.76	4	1
FALSE	Master Protein	Q5TDF0	Cancer-related nucleoside-triphosphatase OS=Homo sapiens OX=9606 GN=NTPCR PE=1 SV=1	25	4	4	4	228	25.1	9.42	9.75	4	1
FALSE	Master Protein	A0A499FJY3	RNA-binding protein 15 OS=Homo sapiens OX=9606 GN=RBM15 PE=1 SV=1	7	4	4	4	925	101.3	9.96	9.65	4	1
FALSE	Master Protein	A0A8V8TM61	HCG1811743, isoform CRA_d OS=Homo sapiens OX=9606 GN=PRPF40A PE=4 SV=1	3	3	3	3	934	106.3	7.99	9.58	3	1
FALSE	Master Protein	Q92522	Histone H1.10 OS=Homo sapiens OX=9606 GN=H1-10 PE=1 SV=1	13	3	3	3	213	22.5	10.76	9.54	3	1
FALSE	Master Protein	P60866	40S ribosomal protein S20 OS=Homo sapiens OX=9606 GN=RPS20 PE=1 SV=1	29	4	4	4	119	13.4	9.94	9.47	4	1
FALSE	Master Protein	O14979	Heterogeneous nuclear ribonucleoprotein D-like OS=Homo sapiens OX=9606 GN=HNRNPDL PE=1 SV=3	8	3	3	2	420	46.4	9.57	9.34	3	1
FALSE	Master Protein	P51991	Heterogeneous nuclear ribonucleoprotein A3 OS=Homo sapiens OX=9606 GN=HNRNPA3 PE=1 SV=2	13	3	3	3	378	39.6	9.01	9.3	3	1
FALSE	Master Protein	P05141	ADP/ATP translocase 2 OS=Homo sapiens OX=9606 GN=SLC25A5 PE=1 SV=7	11	3	4	3	298	32.8	9.69	9.2	3	1
FALSE	Master Protein	P61026	Ras-related protein Rab-10 OS=Homo sapiens OX=9606 GN=RAB10 PE=1 SV=1	17	3	4	1	200	22.5	8.38	9.13	3	1
FALSE	Master Protein	Q5XKE5	Keratin, type II cytoskeletal 79 OS=Homo sapiens OX=9606 GN=KRT79 PE=1 SV=2	7	4	4	1	535	57.8	7.2	8.85	4	1
FALSE	Master Protein	A0A804HK65	Peroxisomal multifunctional enzyme type 2 OS=Homo sapiens OX=9606 GN=HSD17B4 PE=1 SV=1	8	4	4	4	712	77.2	8.95	8.75	4	1
FALSE	Master Protein	P62820	Ras-related protein Rab-1A OS=Homo sapiens OX=9606 GN=RAB1A PE=1 SV=3	19	3	4	1	205	22.7	6.21	8.71	3	1
FALSE	Master Protein	E9PLL6	60S ribosomal protein L27a OS=Homo sapiens OX=9606 GN=RPL27A PE=1 SV=1	24	3	3	3	108	12.2	11.46	8.68	3	1
FALSE	Master Protein	P61313	60S ribosomal protein L15 OS=Homo sapiens OX=9606 GN=RPL15 PE=1 SV=2	11	2	3	2	204	24.1	11.62	8.44	2	1
FALSE	Master Protein	Q8WXF1	Paraspeckle component 1 OS=Homo sapiens OX=9606 GN=PSPC1 PE=1 SV=1	6	3	4	3	523	58.7	6.67	8.37	3	1
FALSE	Master Protein	H0Y8G5	Heterogeneous nuclear ribonucleoprotein D0 (Fragment) OS=Homo sapiens OX=9606 GN=HNRNPD PE=1 SV=8	12	3	3	2	260	29.6	9.16	8.32	3	1
FALSE	Master Protein	Q96AG4	Leucine-rich repeat-containing protein 59 OS=Homo sapiens OX=9606 GN=LRRC59 PE=1 SV=1	7	3	3	3	307	34.9	9.57	8.28	3	1
FALSE	Master Protein	P04792	Heat shock protein beta-1 OS=Homo sapiens OX=9606 GN=HSPB1 PE=1 SV=2	21	3	3	3	205	22.8	6.4	8.16	3	1
FALSE	Master Protein	P35658	Nuclear pore complex protein Nup214 OS=Homo sapiens OX=9606 GN=NUP214 PE=1 SV=2	2	3	3	3	2090	213.5	7.47	8.12	3	1
FALSE	Master Protein	A0A7P0TAI0	78 kDa glucose-regulated protein OS=Homo sapiens OX=9606 GN=HSPA5 PE=1 SV=1	6	3	3	2	616	68.1	5.14	8.09	3	1
FALSE	Master Protein	O00268	Transcription initiation factor TFIID subunit 4 OS=Homo sapiens OX=9606 GN=TAF4 PE=1 SV=2	4	3	3	3	1085	110	9.94	8.09	3	1
FALSE	Master Protein	B0QYK0	RNA-binding protein EWS OS=Homo sapiens OX=9606 GN=EWSR1 PE=1 SV=1	8	3	3	3	618	64.9	9.38	8.05	3	1
FALSE	Master Protein	D6RBZ0	Heterogeneous nuclear ribonucleoprotein A/B OS=Homo sapiens OX=9606 GN=HNRNPAB PE=1 SV=1	11	3	3	2	327	35.7	6.95	8.02	3	1
FALSE	Master Protein	M0R299	rRNA 2'-O-methyltransferase fibrillarin (Fragment) OS=Homo sapiens OX=9606 GN=FBL PE=1 SV=1	10	3	3	3	229	25.3	7.66	7.82	3	1
FALSE	Master Protein	P46013	Proliferation marker protein Ki-67 OS=Homo sapiens OX=9606 GN=MKI67 PE=1 SV=2	1	3	3	3	3256	358.5	9.45	7.69	3	1
FALSE	Master Protein	Q96AE4	Far upstream element-binding protein 1 OS=Homo sapiens OX=9606 GN=FUBP1 PE=1 SV=3	6	3	3	3	644	67.5	7.61	7.67	3	1
FALSE	Master Protein	A0A7P0TAE9	Calnexin OS=Homo sapiens OX=9606 GN=CANX PE=1 SV=1	7	3	3	3	626	71.3	4.72	7.56	3	1
FALSE	Master Protein	H7C1R1	Zinc finger protein 185 (Fragment) OS=Homo sapiens OX=9606 GN=ZNF185 PE=1 SV=2	11	1	3	1	185	19.2	4.82	7.53	1	1
FALSE	Master Protein	A0A7I2V4U6	Ribosomal protein L19 OS=Homo sapiens OX=9606 GN=RPL19 PE=1 SV=1	27	3	3	3	95	10.9	11.84	7.51	3	1
FALSE	Master Protein	P42677	40S ribosomal protein S27 OS=Homo sapiens OX=9606 GN=RPS27 PE=1 SV=3	25	3	3	3	84	9.5	9.45	7.47	3	1
FALSE	Master Protein	A6NLN1	Polypyrimidine tract-binding protein 1 OS=Homo sapiens OX=9606 GN=PTBP1 PE=1 SV=4	8	3	3	3	527	56.5	9.38	7.46	3	1
FALSE	Master Protein	P35250	Replication factor C subunit 2 OS=Homo sapiens OX=9606 GN=RFC2 PE=1 SV=3	12	3	3	3	354	39.1	6.44	7.43	3	1
FALSE	Master Protein	P51149	Ras-related protein Rab-7a OS=Homo sapiens OX=9606 GN=RAB7A PE=1 SV=1	17	3	3	3	207	23.5	6.7	7.15	3	1
FALSE	Master Protein	P83731	60S ribosomal protein L24 OS=Homo sapiens OX=9606 GN=RPL24 PE=1 SV=1	13	3	3	3	157	17.8	11.25	7.1	3	1
FALSE	Master Protein	P62081	40S ribosomal protein S7 OS=Homo sapiens OX=9606 GN=RPS7 PE=1 SV=1	14	3	3	3	194	22.1	10.1	7.09	3	1
FALSE	Master Protein	G3XAC6	RNA-binding protein 39 OS=Homo sapiens OX=9606 GN=RBM39 PE=1 SV=1	10	3	3	3	423	48	10.56	7.08	3	1
FALSE	Master Protein	H0Y8K0	Heat shock 70kDa protein 9B (Mortalin-2), isoform CRA_a OS=Homo sapiens OX=9606 GN=HSPA9 PE=1 SV=2	8	3	3	3	458	50	9.38	7.08	3	1
FALSE	Master Protein	M0QXM4	Amino acid transporter OS=Homo sapiens OX=9606 GN=SLC1A5 PE=1 SV=1	9	2	3	2	365	39.4	5.66	7.07	2	1
FALSE	Master Protein	Q9Y265	RuvB-like 1 OS=Homo sapiens OX=9606 GN=RUVBL1 PE=1 SV=1	8	3	3	3	456	50.2	6.42	7.03	3	1
FALSE	Master Protein	Q9BQ39	ATP-dependent RNA helicase DDX50 OS=Homo sapiens OX=9606 GN=DDX50 PE=1 SV=1	5	3	3	2	737	82.5	9.17	7	3	1
FALSE	Master Protein	B7Z6Z4	Myosin light polypeptide 6 OS=Homo sapiens OX=9606 GN=MYL6 PE=1 SV=1	9	2	2	2	238	26.7	5.08	6.99	2	1
FALSE	Master Protein	Q14974	Importin subunit beta-1 OS=Homo sapiens OX=9606 GN=KPNB1 PE=1 SV=2	4	3	3	3	876	97.1	4.78	6.89	3	1
FALSE	Master Protein	P35637	RNA-binding protein FUS OS=Homo sapiens OX=9606 GN=FUS PE=1 SV=1	6	2	2	2	526	53.4	9.36	6.88	2	1
FALSE	Master Protein	P56182	Ribosomal RNA processing protein 1 homolog A OS=Homo sapiens OX=9606 GN=RRP1 PE=1 SV=1	7	3	3	3	461	52.8	9.33	6.88	3	1
FALSE	Master Protein	Q9H0D6	5'-3' exoribonuclease 2 OS=Homo sapiens OX=9606 GN=XRN2 PE=1 SV=1	5	3	3	3	950	108.5	7.47	6.85	3	1
FALSE	Master Protein	Q9Y5M8	Signal recognition particle receptor subunit beta OS=Homo sapiens OX=9606 GN=SRPRB PE=1 SV=3	7	2	2	2	271	29.7	9.04	6.84	2	1
FALSE	Master Protein	P06493	Cyclin-dependent kinase 1 OS=Homo sapiens OX=9606 GN=CDK1 PE=1 SV=3	10	3	3	3	297	34.1	8.4	6.83	3	1
FALSE	Master Protein	I1E4Y6	GRB10-interacting GYF protein 2 OS=Homo sapiens OX=9606 GN=GIGYF2 PE=1 SV=1	3	3	3	3	1321	152.4	5.6	6.8	3	1
FALSE	Master Protein	P61353	60S ribosomal protein L27 OS=Homo sapiens OX=9606 GN=RPL27 PE=1 SV=2	20	3	3	3	136	15.8	10.56	6.69	3	1
FALSE	Master Protein	P62829	60S ribosomal protein L23 OS=Homo sapiens OX=9606 GN=RPL23 PE=1 SV=1	19	3	3	3	140	14.9	10.51	6.62	3	1
FALSE	Master Protein	U3KPZ7	RNA-binding protein 27 OS=Homo sapiens OX=9606 PE=1 SV=1	3	3	3	2	1027	114.5	9.45	6.58	3	1
FALSE	Master Protein	G3V1B3	60S ribosomal protein L21 OS=Homo sapiens OX=9606 GN=RPL21 PE=1 SV=1	13	2	2	2	87	9.9	10.29	6.53	2	1
FALSE	Master Protein	Q8WTT2	Nucleolar complex protein 3 homolog OS=Homo sapiens OX=9606 GN=NOC3L PE=1 SV=1	5	2	2	2	800	92.5	9.17	6.43	2	1
FALSE	Master Protein	B5MDF5	GTP-binding nuclear protein Ran OS=Homo sapiens OX=9606 GN=RAN PE=1 SV=1	12	3	3	3	233	26.2	7.01	6.4	3	1
FALSE	Master Protein	Q15637	Splicing factor 1 OS=Homo sapiens OX=9606 GN=SF1 PE=1 SV=4	3	2	2	2	639	68.3	8.98	6.35	2	1
FALSE	Master Protein	P05387	60S acidic ribosomal protein P2 OS=Homo sapiens OX=9606 GN=RPLP2 PE=1 SV=1	39	2	2	2	115	11.7	4.54	6.22	2	1
FALSE	Master Protein	P50914	60S ribosomal protein L14 OS=Homo sapiens OX=9606 GN=RPL14 PE=1 SV=4	16	3	3	3	215	23.4	10.93	6.05	3	1
FALSE	Master Protein	Q15393	Splicing factor 3B subunit 3 OS=Homo sapiens OX=9606 GN=SF3B3 PE=1 SV=4	2	2	2	2	1217	135.5	5.26	6.02	2	1
FALSE	Master Protein	C9JA28	Translocon-associated protein subunit gamma OS=Homo sapiens OX=9606 GN=SSR3 PE=1 SV=1	14	2	2	2	174	20.1	9.44	6.01	2	1
FALSE	Master Protein	Q9NZI8	Insulin-like growth factor 2 mRNA-binding protein 1 OS=Homo sapiens OX=9606 GN=IGF2BP1 PE=1 SV=2	4	2	2	2	577	63.4	9.2	6	2	1
FALSE	Master Protein	P06576	ATP synthase subunit beta, mitochondrial OS=Homo sapiens OX=9606 GN=ATP5F1B PE=1 SV=3	6	2	2	2	529	56.5	5.4	5.85	2	1
FALSE	Master Protein	A0A3B3ITT5	60S ribosomal protein L29 OS=Homo sapiens OX=9606 GN=RPL29 PE=1 SV=1	10	2	2	2	167	18.5	11.55	5.84	2	1
FALSE	Master Protein	A0A087WX29	TAR DNA-binding protein 43 (Fragment) OS=Homo sapiens OX=9606 GN=TARDBP PE=1 SV=1	12	2	2	2	243	26.7	7.77	5.81	2	1
FALSE	Master Protein	Q9Y2S6	Translation machinery-associated protein 7 OS=Homo sapiens OX=9606 GN=TMA7 PE=1 SV=1	22	2	2	2	64	7.1	9.99	5.75	2	1
FALSE	Master Protein	F8W726	Ubiquitin-associated protein 2-like OS=Homo sapiens OX=9606 GN=UBAP2L PE=1 SV=2	2	2	2	2	1079	113.6	6.68	5.69	2	1
FALSE	Master Protein	E9PS50	40S ribosomal protein S13 (Fragment) OS=Homo sapiens OX=9606 GN=RPS13 PE=1 SV=1	20	2	2	2	116	12.5	10.08	5.59	2	1
FALSE	Master Protein	Q86UE4	Protein LYRIC OS=Homo sapiens OX=9606 GN=MTDH PE=1 SV=2	3	1	2	1	582	63.8	9.32	5.55	1	1
FALSE	Master Protein	Q6UN15	Pre-mRNA 3'-end-processing factor FIP1 OS=Homo sapiens OX=9606 GN=FIP1L1 PE=1 SV=1	5	2	2	2	594	66.5	5.59	5.47	2	1
FALSE	Master Protein	Q9Y230	RuvB-like 2 OS=Homo sapiens OX=9606 GN=RUVBL2 PE=1 SV=3	5	2	2	2	463	51.1	5.64	5.45	2	1
FALSE	Master Protein	Q9NPD3	Exosome complex component RRP41 OS=Homo sapiens OX=9606 GN=EXOSC4 PE=1 SV=3	9	2	2	2	245	26.4	6.52	5.42	2	1
FALSE	Master Protein	E9PCY7	Heterogeneous nuclear ribonucleoprotein H OS=Homo sapiens OX=9606 GN=HNRNPH1 PE=1 SV=1	7	2	2	2	429	47.1	6.34	5.4	2	1
FALSE	Master Protein	P50454	Serpin H1 OS=Homo sapiens OX=9606 GN=SERPINH1 PE=1 SV=2	6	2	2	2	418	46.4	8.69	5.33	2	1
FALSE	Master Protein	B0QYY0	PHD finger protein 20 (Fragment) OS=Homo sapiens OX=9606 GN=PHF20 PE=1 SV=1	8	1	2	1	154	17.7	9.51	5.3	1	1
FALSE	Master Protein	A0A0A0MRM9	Nucleolar and coiled-body phosphoprotein 1 (Fragment) OS=Homo sapiens OX=9606 GN=NOLC1 PE=1 SV=1	3	2	2	2	708	74.6	9.47	5.3	2	1
FALSE	Master Protein	P39656	Dolichyl-diphosphooligosaccharide--protein glycosyltransferase 48 kDa subunit OS=Homo sapiens OX=9606 GN=DDOST PE=1 SV=4	5	2	2	2	456	50.8	6.55	5.28	2	1
FALSE	Master Protein	O75396	Vesicle-trafficking protein SEC22b OS=Homo sapiens OX=9606 GN=SEC22B PE=1 SV=5	11	2	2	2	215	24.7	8.51	5.25	2	1
FALSE	Master Protein	K7EPV0	Cytochrome c oxidase assembly factor 3 homolog, mitochondrial OS=Homo sapiens OX=9606 GN=COA3 PE=1 SV=1	25	2	2	2	71	7.8	10.77	5.24	2	1
FALSE	Master Protein	P48047	ATP synthase subunit O, mitochondrial OS=Homo sapiens OX=9606 GN=ATP5PO PE=1 SV=1	10	2	2	2	213	23.3	9.96	5.22	2	1
FALSE	Master Protein	Q12906	Interleukin enhancer-binding factor 3 OS=Homo sapiens OX=9606 GN=ILF3 PE=1 SV=3	3	2	2	2	894	95.3	8.76	5.19	2	1
FALSE	Master Protein	Q96QC0	Serine/threonine-protein phosphatase 1 regulatory subunit 10 OS=Homo sapiens OX=9606 GN=PPP1R10 PE=1 SV=1	3	2	2	2	940	99	9.17	5.09	2	1
FALSE	Master Protein	G5E972	Lamina-associated polypeptide 2, isoforms beta/gamma OS=Homo sapiens OX=9606 GN=TMPO PE=1 SV=1	5	2	2	2	414	46.3	9.03	5.08	2	1
FALSE	Master Protein	O43390	Heterogeneous nuclear ribonucleoprotein R OS=Homo sapiens OX=9606 GN=HNRNPR PE=1 SV=1	4	2	2	2	633	70.9	8.13	5.03	2	1
FALSE	Master Protein	P49006	MARCKS-related protein OS=Homo sapiens OX=9606 GN=MARCKSL1 PE=1 SV=2	14	2	2	2	195	19.5	4.67	5.03	2	1
FALSE	Master Protein	Q8TDN6	Ribosome biogenesis protein BRX1 homolog OS=Homo sapiens OX=9606 GN=BRIX1 PE=1 SV=2	7	2	2	2	353	41.4	9.92	5.02	2	1
FALSE	Master Protein	P32322	Pyrroline-5-carboxylate reductase 1, mitochondrial OS=Homo sapiens OX=9606 GN=PYCR1 PE=1 SV=2	8	2	2	2	319	33.3	7.61	5.01	2	1
FALSE	Master Protein	P14866	Heterogeneous nuclear ribonucleoprotein L OS=Homo sapiens OX=9606 GN=HNRNPL PE=1 SV=2	4	2	2	2	589	64.1	8.22	5	2	1
FALSE	Master Protein	Q8N684	Cleavage and polyadenylation specificity factor subunit 7 OS=Homo sapiens OX=9606 GN=CPSF7 PE=1 SV=1	5	2	2	2	471	52	8	4.99	2	1
FALSE	Master Protein	K7EJV9	60S ribosomal protein L23a (Fragment) OS=Homo sapiens OX=9606 GN=RPL23A PE=1 SV=1	13	2	2	2	170	19.4	10.48	4.99	2	1
FALSE	Master Protein	A0A0A0MR02	Voltage-dependent anion-selective channel protein 2 (Fragment) OS=Homo sapiens OX=9606 GN=VDAC2 PE=1 SV=1	11	2	2	2	282	30.3	7.81	4.97	2	1
FALSE	Master Protein	Q9Y3I0	RNA-splicing ligase RtcB homolog OS=Homo sapiens OX=9606 GN=RTCB PE=1 SV=1	5	2	2	2	505	55.2	7.23	4.93	2	1
FALSE	Master Protein	E9PQU5	RNA-binding protein 25 (Fragment) OS=Homo sapiens OX=9606 GN=RBM25 PE=1 SV=1	10	2	2	2	243	26.7	9.04	4.93	2	1
FALSE	Master Protein	O00264	Membrane-associated progesterone receptor component 1 OS=Homo sapiens OX=9606 GN=PGRMC1 PE=1 SV=3	8	2	2	2	195	21.7	4.7	4.92	2	1
FALSE	Master Protein	P04844	Dolichyl-diphosphooligosaccharide--protein glycosyltransferase subunit 2 OS=Homo sapiens OX=9606 GN=RPN2 PE=1 SV=3	6	2	2	2	631	69.2	5.69	4.91	2	1
FALSE	Master Protein	O95104	SR-related and CTD-associated factor 4 OS=Homo sapiens OX=9606 GN=SCAF4 PE=1 SV=3	2	2	2	2	1147	125.8	9.55	4.9	2	1
FALSE	Master Protein	H7C2W9	60S ribosomal protein L31 (Fragment) OS=Homo sapiens OX=9606 GN=RPL31 PE=1 SV=1	17	2	2	2	108	12.8	11	4.9	2	1
FALSE	Master Protein	Q01780	Exosome component 10 OS=Homo sapiens OX=9606 GN=EXOSC10 PE=1 SV=2	2	2	2	2	885	100.8	8.46	4.89	2	1
FALSE	Master Protein	Q5VVC8	60S ribosomal protein L11 OS=Homo sapiens OX=9606 GN=RPL11 PE=1 SV=2	14	2	2	2	167	19	9.8	4.87	2	1
FALSE	Master Protein	Q96B26	Exosome complex component RRP43 OS=Homo sapiens OX=9606 GN=EXOSC8 PE=1 SV=1	11	2	2	2	276	30	5.3	4.87	2	1
FALSE	Master Protein	P36542	ATP synthase subunit gamma, mitochondrial OS=Homo sapiens OX=9606 GN=ATP5F1C PE=1 SV=1	8	2	2	2	298	33	9.22	4.78	2	1
FALSE	Master Protein	Q3ZCQ8	Mitochondrial import inner membrane translocase subunit TIM50 OS=Homo sapiens OX=9606 GN=TIMM50 PE=1 SV=2	7	2	2	2	353	39.6	8.37	4.78	2	1
FALSE	Master Protein	E9PBY7	Zinc finger CCCH domain-containing protein 11A (Fragment) OS=Homo sapiens OX=9606 GN=ZC3H11A PE=1 SV=1	7	2	2	2	515	57.4	8.63	4.72	2	1
FALSE	Master Protein	Q12931	Heat shock protein 75 kDa, mitochondrial OS=Homo sapiens OX=9606 GN=TRAP1 PE=1 SV=3	4	2	2	2	704	80.1	8.21	4.72	2	1
FALSE	Master Protein	Q14683	Structural maintenance of chromosomes protein 1A OS=Homo sapiens OX=9606 GN=SMC1A PE=1 SV=2	2	2	2	2	1233	143.1	7.64	4.67	2	1
FALSE	Master Protein	P55060	Exportin-2 OS=Homo sapiens OX=9606 GN=CSE1L PE=1 SV=3	3	2	2	2	971	110.3	5.77	4.65	2	1
FALSE	Master Protein	Q99848	Probable rRNA-processing protein EBP2 OS=Homo sapiens OX=9606 GN=EBNA1BP2 PE=1 SV=2	7	2	2	2	306	34.8	10.1	4.64	2	1
FALSE	Master Protein	Q02318	Sterol 26-hydroxylase, mitochondrial OS=Homo sapiens OX=9606 GN=CYP27A1 PE=1 SV=1	4	2	2	2	531	60.2	8.9	4.59	2	1
FALSE	Master Protein	A0A3B3IS87	Forkhead box protein P1 (Fragment) OS=Homo sapiens OX=9606 GN=FOXP1 PE=1 SV=1	5	2	2	2	468	51.7	7.23	4.58	2	1
FALSE	Master Protein	P50991	T-complex protein 1 subunit delta OS=Homo sapiens OX=9606 GN=CCT4 PE=1 SV=4	5	2	2	2	539	57.9	7.83	4.58	2	1
FALSE	Master Protein	A0A087X0E3	Helicase SRCAP (Fragment) OS=Homo sapiens OX=9606 GN=SRCAP PE=1 SV=1	2	2	2	2	1610	168.9	5.66	4.57	2	1
FALSE	Master Protein	P42696	RNA-binding protein 34 OS=Homo sapiens OX=9606 GN=RBM34 PE=1 SV=2	5	2	2	2	430	48.5	10.11	4.57	2	1
FALSE	Master Protein	A0A6I8PRA0	Treacle protein (Fragment) OS=Homo sapiens OX=9606 GN=TCOF1 PE=1 SV=1	2	2	2	2	1240	125.2	7.93	4.56	2	1
FALSE	Master Protein	A0A7P0TBJ7	Cytoplasmic dynein 1 heavy chain 1 OS=Homo sapiens OX=9606 GN=DYNC1H1 PE=1 SV=1	1	2	2	2	4174	478.5	6.37	4.47	2	1
FALSE	Master Protein	O14654	Insulin receptor substrate 4 OS=Homo sapiens OX=9606 GN=IRS4 PE=1 SV=1	2	2	2	2	1257	133.7	8.44	4.44	2	1
FALSE	Master Protein	Q9BZE4	GTP-binding protein 4 OS=Homo sapiens OX=9606 GN=GTPBP4 PE=1 SV=3	4	2	2	2	634	73.9	9.5	4.42	2	1
FALSE	Master Protein	E9PFP8	Poly(rC)-binding protein 3 OS=Homo sapiens OX=9606 GN=PCBP3 PE=1 SV=1	6	2	2	2	361	38.2	8.06	4.41	2	1
FALSE	Master Protein	A0A804HI25	7-dehydrocholesterol reductase OS=Homo sapiens OX=9606 GN=DHCR7 PE=1 SV=1	4	2	2	2	492	56.3	8.54	4.36	2	1
FALSE	Master Protein	Q13283	Ras GTPase-activating protein-binding protein 1 OS=Homo sapiens OX=9606 GN=G3BP1 PE=1 SV=1	5	2	2	2	466	52.1	5.52	4.35	2	1
FALSE	Master Protein	A0A7I2V2S3	Exportin-1 OS=Homo sapiens OX=9606 GN=XPO1 PE=1 SV=1	3	2	2	2	952	109.3	6.16	4.34	2	1
FALSE	Master Protein	Q96I24	Far upstream element-binding protein 3 OS=Homo sapiens OX=9606 GN=FUBP3 PE=1 SV=2	5	2	2	2	572	61.6	8.38	4.26	2	1
FALSE	Master Protein	P61978	Heterogeneous nuclear ribonucleoprotein K OS=Homo sapiens OX=9606 GN=HNRNPK PE=1 SV=1	8	2	2	2	463	50.9	5.54	4.24	2	1
FALSE	Master Protein	Q07812	Apoptosis regulator BAX OS=Homo sapiens OX=9606 GN=BAX PE=1 SV=1	10	2	2	2	192	21.2	5.22	4.19	2	1
FALSE	Master Protein	H0YFD6	enoyl-CoA hydratase OS=Homo sapiens OX=9606 GN=HADHA PE=1 SV=2	1	1	2	1	792	86.3	9.1	4.16	1	1
FALSE	Master Protein	D6RD47	40S ribosomal protein S23 OS=Homo sapiens OX=9606 GN=RPS23 PE=1 SV=1	9	1	1	1	134	14.8	10.23	4.13	1	1
FALSE	Master Protein	Q9P2E9	Ribosome-binding protein 1 OS=Homo sapiens OX=9606 GN=RRBP1 PE=1 SV=5	1	2	2	2	1410	152.4	8.6	4.12	2	1
FALSE	Master Protein	H0Y653	Nucleolar protein 56 (Fragment) OS=Homo sapiens OX=9606 GN=NOP56 PE=1 SV=1	10	2	2	2	219	24.2	9.44	4.06	2	1
FALSE	Master Protein	Q96KR1	Zinc finger RNA-binding protein OS=Homo sapiens OX=9606 GN=ZFR PE=1 SV=2	3	2	2	2	1074	116.9	9.04	4.03	2	1
FALSE	Master Protein	E9PCT5	Caveolin OS=Homo sapiens OX=9606 GN=CAV1 PE=1 SV=1	5	1	2	1	167	19.2	5.8	4.01	1	1
FALSE	Master Protein	Q9H0H5	Rac GTPase-activating protein 1 OS=Homo sapiens OX=9606 GN=RACGAP1 PE=1 SV=1	4	2	2	2	632	71	8.88	3.99	2	1
FALSE	Master Protein	A0A8V8TLK7	Transferrin receptor protein 1 OS=Homo sapiens OX=9606 GN=TFRC PE=4 SV=1	4	2	2	2	686	76.2	7.11	3.98	2	1
FALSE	Master Protein	P35251	Replication factor C subunit 1 OS=Homo sapiens OX=9606 GN=RFC1 PE=1 SV=4	2	2	2	2	1148	128.2	9.36	3.97	2	1
FALSE	Master Protein	P05204	Non-histone chromosomal protein HMG-17 OS=Homo sapiens OX=9606 GN=HMGN2 PE=1 SV=3	17	1	1	1	90	9.4	9.99	3.94	1	1
FALSE	Master Protein	D6RFI0	Sideroflexin-1 (Fragment) OS=Homo sapiens OX=9606 GN=SFXN1 PE=1 SV=8	11	2	2	2	193	21.4	8.02	3.89	2	1
FALSE	Master Protein	G3V124	Transmembrane protease serine 4 OS=Homo sapiens OX=9606 GN=TMPRSS4 PE=1 SV=1	5	1	1	1	335	37.2	6.05	3.77	1	1
FALSE	Master Protein	H7BXJ5	Non-histone chromosomal protein HMG-14 OS=Homo sapiens OX=9606 GN=HMGN1 PE=1 SV=1	27	1	1	1	48	5.2	10.89	3.71	1	1
FALSE	Master Protein	Q8IZQ5	Selenoprotein H OS=Homo sapiens OX=9606 GN=SELENOH PE=1 SV=2	11	1	1	1	122	13.4	9.74	3.66	1	1
FALSE	Master Protein	P52597	Heterogeneous nuclear ribonucleoprotein F OS=Homo sapiens OX=9606 GN=HNRNPF PE=1 SV=3	4	1	1	1	415	45.6	5.58	3.62	1	1
FALSE	Master Protein	O95292	Vesicle-associated membrane protein-associated protein B/C OS=Homo sapiens OX=9606 GN=VAPB PE=1 SV=3	5	1	1	1	243	27.2	7.3	3.39	1	1
FALSE	Master Protein	H3BPG0	Cytochrome c oxidase subunit 4 (Fragment) OS=Homo sapiens OX=9606 GN=COX4I1 PE=1 SV=1	10	1	1	1	108	12.6	9.52	3.34	1	1
FALSE	Master Protein	A0A7I2V5S2	Nucleophosmin OS=Homo sapiens OX=9606 GN=NPM1 PE=1 SV=1	4	1	1	1	305	33.9	4.82	3.32	1	1
FALSE	Master Protein	K7EMH1	60S ribosomal protein L22 (Fragment) OS=Homo sapiens OX=9606 GN=RPL22 PE=1 SV=1	13	1	1	1	89	10.4	9.66	3.27	1	1
FALSE	Master Protein	P05386	60S acidic ribosomal protein P1 OS=Homo sapiens OX=9606 GN=RPLP1 PE=1 SV=1	14	1	1	1	114	11.5	4.32	3.18	1	1
FALSE	Master Protein	E9PLN8	VKc domain-containing protein (Fragment) OS=Homo sapiens OX=9606 PE=4 SV=1	8	1	1	1	166	17.9	8.62	3.18	1	1
FALSE	Master Protein	Q29RF7	Sister chromatid cohesion protein PDS5 homolog A OS=Homo sapiens OX=9606 GN=PDS5A PE=1 SV=1	1	1	1	1	1337	150.7	7.91	3.16	1	1
FALSE	Master Protein	A0A8I5QKX1	cytochrome-b5 reductase OS=Homo sapiens OX=9606 GN=CYB5R3 PE=1 SV=1	4	1	1	1	273	31.3	6.6	3.16	1	1
FALSE	Master Protein	Q09028	Histone-binding protein RBBP4 OS=Homo sapiens OX=9606 GN=RBBP4 PE=1 SV=3	9	2	2	2	425	47.6	4.89	3.14	2	1
FALSE	Master Protein	P40938	Replication factor C subunit 3 OS=Homo sapiens OX=9606 GN=RFC3 PE=1 SV=2	4	1	1	1	356	40.5	8.34	3.13	1	1
FALSE	Master Protein	M0QXN5	Nuclear pore glycoprotein p62 OS=Homo sapiens OX=9606 GN=NUP62 PE=1 SV=1	2	1	1	1	446	45.6	5.38	3.06	1	1
FALSE	Master Protein	Q8N5C6	S1 RNA-binding domain-containing protein 1 OS=Homo sapiens OX=9606 GN=SRBD1 PE=1 SV=2	1	1	1	1	995	111.7	8.72	3.03	1	1
FALSE	Master Protein	Q12962	Transcription initiation factor TFIID subunit 10 OS=Homo sapiens OX=9606 GN=TAF10 PE=1 SV=1	11	1	1	1	218	21.7	6.57	3.03	1	1
FALSE	Master Protein	J3QQQ0	Phospholipase A1 OS=Homo sapiens OX=9606 GN=LIPG PE=1 SV=1	4	1	1	1	390	43.1	8.7	3.01	1	1
FALSE	Master Protein	P62318	Small nuclear ribonucleoprotein Sm D3 OS=Homo sapiens OX=9606 GN=SNRPD3 PE=1 SV=1	8	1	1	1	126	13.9	10.32	2.98	1	1
FALSE	Master Protein	O00148	ATP-dependent RNA helicase DDX39A OS=Homo sapiens OX=9606 GN=DDX39A PE=1 SV=2	3	1	1	1	427	49.1	5.68	2.98	1	1
FALSE	Master Protein	Q5T8R3	Monocarboxylate transporter 1 (Fragment) OS=Homo sapiens OX=9606 GN=SLC16A1 PE=1 SV=1	5	1	1	1	296	31.7	9.44	2.98	1	1
FALSE	Master Protein	P61513	60S ribosomal protein L37a OS=Homo sapiens OX=9606 GN=RPL37A PE=1 SV=2	20	1	1	1	92	10.3	10.43	2.97	1	1
FALSE	Master Protein	O43143	ATP-dependent RNA helicase DHX15 OS=Homo sapiens OX=9606 GN=DHX15 PE=1 SV=2	2	1	1	1	795	90.9	7.46	2.95	1	1
FALSE	Master Protein	O75533	Splicing factor 3B subunit 1 OS=Homo sapiens OX=9606 GN=SF3B1 PE=1 SV=3	1	1	1	1	1304	145.7	7.09	2.94	1	1
FALSE	Master Protein	J3KQ48	aminoacyl-tRNA hydrolase OS=Homo sapiens OX=9606 GN=PTRH2 PE=1 SV=1	8	1	1	1	180	19.3	8.73	2.91	1	1
FALSE	Master Protein	P57105	Synaptojanin-2-binding protein OS=Homo sapiens OX=9606 GN=SYNJ2BP PE=1 SV=2	8	1	1	1	145	15.9	6.3	2.91	1	1
FALSE	Master Protein	J3KNP2	Transducin beta-like protein 3 (Fragment) OS=Homo sapiens OX=9606 GN=TBL3 PE=1 SV=1	2	1	1	1	697	77	7.08	2.91	1	1
FALSE	Master Protein	K7ERQ8	PCAF_N domain-containing protein (Fragment) OS=Homo sapiens OX=9606 PE=4 SV=1	5	1	1	1	282	31.4	7.42	2.9	1	1
FALSE	Master Protein	H0YN88	40S ribosomal protein S17 OS=Homo sapiens OX=9606 GN=RPS17 PE=1 SV=1	8	1	1	1	136	15.9	9.91	2.89	1	1
FALSE	Master Protein	Q9NVP1	ATP-dependent RNA helicase DDX18 OS=Homo sapiens OX=9606 GN=DDX18 PE=1 SV=2	1	1	1	1	670	75.4	9.5	2.88	1	1
FALSE	Master Protein	Q9Y6X9	ATPase MORC2 OS=Homo sapiens OX=9606 GN=MORC2 PE=1 SV=2	2	1	1	1	1032	117.8	8.38	2.88	1	1
FALSE	Master Protein	Q9ULM3	YEATS domain-containing protein 2 OS=Homo sapiens OX=9606 GN=YEATS2 PE=1 SV=2	1	1	1	1	1422	150.7	8.98	2.88	1	1
FALSE	Master Protein	O43809	Cleavage and polyadenylation specificity factor subunit 5 OS=Homo sapiens OX=9606 GN=NUDT21 PE=1 SV=1	5	1	1	1	227	26.2	8.82	2.86	1	1
FALSE	Master Protein	A0A590UJT3	Telomeric repeat-binding factor 2-interacting protein 1 OS=Homo sapiens OX=9606 GN=TERF2IP PE=1 SV=1	8	1	1	1	342	37.1	5.22	2.85	1	1
FALSE	Master Protein	E7EUT5	Glyceraldehyde-3-phosphate dehydrogenase OS=Homo sapiens OX=9606 GN=GAPDH PE=1 SV=1	7	1	1	1	260	27.9	6.95	2.84	1	1
FALSE	Master Protein	Q9UKN8	General transcription factor 3C polypeptide 4 OS=Homo sapiens OX=9606 GN=GTF3C4 PE=1 SV=2	2	1	1	1	822	91.9	6.65	2.83	1	1
FALSE	Master Protein	A6NLM8	Translocon-associated protein subunit delta OS=Homo sapiens OX=9606 GN=SSR4 PE=1 SV=1	7	1	1	1	148	16.2	5.74	2.82	1	1
FALSE	Master Protein	Q9NVI7	ATPase family AAA domain-containing protein 3A OS=Homo sapiens OX=9606 GN=ATAD3A PE=1 SV=2	3	1	1	1	634	71.3	8.98	2.79	1	1
FALSE	Master Protein	Q9Y383	Putative RNA-binding protein Luc7-like 2 OS=Homo sapiens OX=9606 GN=LUC7L2 PE=1 SV=2	4	1	1	1	392	46.5	10.01	2.78	1	1
FALSE	Master Protein	C9JQT2	Actin-like protein 6A (Fragment) OS=Homo sapiens OX=9606 GN=ACTL6A PE=1 SV=1	28	1	1	1	50	5.5	4.72	2.78	1	1
FALSE	Master Protein	Q9C005	Protein dpy-30 homolog OS=Homo sapiens OX=9606 GN=DPY30 PE=1 SV=1	11	1	1	1	99	11.2	4.88	2.76	1	1
FALSE	Master Protein	Q9BRL6	Serine/arginine-rich splicing factor 8 OS=Homo sapiens OX=9606 GN=SRSF8 PE=1 SV=1	3	1	1	1	282	32.3	11.72	2.76	1	1
FALSE	Master Protein	Q15542	Transcription initiation factor TFIID subunit 5 OS=Homo sapiens OX=9606 GN=TAF5 PE=1 SV=3	5	1	1	1	800	86.8	5.64	2.75	1	1
FALSE	Master Protein	B4DSU6	Heterogeneous nuclear ribonucleoproteins C1/C2 OS=Homo sapiens OX=9606 GN=HNRNPC PE=1 SV=1	7	1	1	1	147	15.7	9.01	2.73	1	1
FALSE	Master Protein	Q6NSZ9	Zinc finger and SCAN domain-containing protein 25 OS=Homo sapiens OX=9606 GN=ZSCAN25 PE=1 SV=3	3	1	1	1	544	61.4	7.72	2.73	1	1
FALSE	Master Protein	A0A8V8TN33	DNA topoisomerase 2-beta OS=Homo sapiens OX=9606 GN=TOP2B PE=4 SV=1	1	1	1	1	1010	115.1	8.81	2.71	1	1
FALSE	Master Protein	P62937	Peptidyl-prolyl cis-trans isomerase A OS=Homo sapiens OX=9606 GN=PPIA PE=1 SV=2	7	1	1	1	165	18	7.81	2.71	1	1
FALSE	Master Protein	S4R3N1	10 kDa heat shock protein, mitochondrial OS=Homo sapiens OX=9606 GN=HSPE1-MOB4 PE=1 SV=1	5	1	1	1	261	29.7	6.16	2.71	1	1
FALSE	Master Protein	A0A2R8Y5Y7	60S ribosomal protein L9 OS=Homo sapiens OX=9606 GN=RPL9 PE=1 SV=1	5	1	1	1	220	25	9.74	2.7	1	1
FALSE	Master Protein	A0A2U3TZT7	Otoferlin OS=Homo sapiens OX=9606 GN=OTOF PE=4 SV=1	1	1	1	1	1250	142.6	6.48	2.7	1	1
FALSE	Master Protein	P17096	High mobility group protein HMG-I/HMG-Y OS=Homo sapiens OX=9606 GN=HMGA1 PE=1 SV=3	23	1	1	1	107	11.7	10.32	2.69	1	1
FALSE	Master Protein	P49755	Transmembrane emp24 domain-containing protein 10 OS=Homo sapiens OX=9606 GN=TMED10 PE=1 SV=2	8	1	1	1	219	25	7.44	2.69	1	1
FALSE	Master Protein	F8VW96	Cysteine and glycine-rich protein 2 OS=Homo sapiens OX=9606 GN=CSRP2 PE=1 SV=1	8	1	1	1	243	26.7	8.48	2.69	1	1
FALSE	Master Protein	P13674	Prolyl 4-hydroxylase subunit alpha-1 OS=Homo sapiens OX=9606 GN=P4HA1 PE=1 SV=2	3	1	1	1	534	61	6.01	2.68	1	1
FALSE	Master Protein	A0A3B3ITX4	ATP synthase subunit g, mitochondrial OS=Homo sapiens OX=9606 PE=3 SV=1	16	1	1	1	91	10.4	10.29	2.67	1	1
FALSE	Master Protein	O95835	Serine/threonine-protein kinase LATS1 OS=Homo sapiens OX=9606 GN=LATS1 PE=1 SV=1	1	1	1	1	1130	126.8	8.7	2.67	1	1
FALSE	Master Protein	Q9Y4P3	Transducin beta-like protein 2 OS=Homo sapiens OX=9606 GN=TBL2 PE=1 SV=1	3	1	1	1	447	49.8	9.44	2.66	1	1
FALSE	Master Protein	A0A3B3ITE9	Protein jagunal homolog 1 OS=Homo sapiens OX=9606 GN=JAGN1 PE=1 SV=1	24	1	1	1	50	5.9	8.92	2.66	1	1
FALSE	Master Protein	P41091	Eukaryotic translation initiation factor 2 subunit 3 OS=Homo sapiens OX=9606 GN=EIF2S3 PE=1 SV=3	2	1	1	1	472	51.1	8.4	2.64	1	1
FALSE	Master Protein	P49454	Centromere protein F OS=Homo sapiens OX=9606 GN=CENPF PE=1 SV=3	0	1	1	1	3114	357.3	5.1	2.64	1	1
FALSE	Master Protein	H7C3P7	small monomeric GTPase (Fragment) OS=Homo sapiens OX=9606 GN=RALA PE=1 SV=1	9	1	1	1	164	18.4	4.7	2.62	1	1
FALSE	Master Protein	C9J406	MICOS complex subunit MIC60 OS=Homo sapiens OX=9606 GN=IMMT PE=1 SV=1	2	1	1	1	659	73.2	6.07	2.61	1	1
FALSE	Master Protein	B7Z7N5	Regulator of G-protein-signaling 6 OS=Homo sapiens OX=9606 GN=RGS6 PE=1 SV=1	4	1	1	1	539	62.1	9.03	2.61	1	1
FALSE	Master Protein	O95255	ATP-binding cassette sub-family C member 6 OS=Homo sapiens OX=9606 GN=ABCC6 PE=1 SV=2	2	1	1	1	1503	164.8	8.5	2.6	1	1
FALSE	Master Protein	X6R700	Chromatin target of PRMT1 protein OS=Homo sapiens OX=9606 GN=CHTOP PE=1 SV=1	4	1	1	1	223	23.6	12.26	2.59	1	1
FALSE	Master Protein	Q8N183	NADH dehydrogenase [ubiquinone] 1 alpha subcomplex assembly factor 2 OS=Homo sapiens OX=9606 GN=NDUFAF2 PE=1 SV=1	12	1	1	1	169	19.8	8.97	2.58	1	1
FALSE	Master Protein	Q4VCS5	Angiomotin OS=Homo sapiens OX=9606 GN=AMOT PE=1 SV=1	2	1	1	1	1084	118	7.64	2.58	1	1
FALSE	Master Protein	Q9GZR5	Elongation of very long chain fatty acids protein 4 OS=Homo sapiens OX=9606 GN=ELOVL4 PE=1 SV=1	4	1	1	1	314	36.8	9.47	2.58	1	1
FALSE	Master Protein	Q8IYB3	Serine/arginine repetitive matrix protein 1 OS=Homo sapiens OX=9606 GN=SRRM1 PE=1 SV=2	1	1	1	1	904	102.3	11.84	2.57	1	1
FALSE	Master Protein	P17275	Transcription factor JunB OS=Homo sapiens OX=9606 GN=JUNB PE=1 SV=1	3	1	1	1	347	35.9	9.22	2.57	1	1
FALSE	Master Protein	A0A0B4J239	Dolichyl-diphosphooligosaccharide--protein glycosyltransferase subunit DAD1 OS=Homo sapiens OX=9606 GN=DAD1 PE=1 SV=1	15	1	1	1	78	8.5	4.91	2.56	1	1
FALSE	Master Protein	O94906	Pre-mRNA-processing factor 6 OS=Homo sapiens OX=9606 GN=PRPF6 PE=1 SV=1	1	1	1	1	941	106.9	8.25	2.54	1	1
FALSE	Master Protein	Q9H2X9	Solute carrier family 12 member 5 OS=Homo sapiens OX=9606 GN=SLC12A5 PE=1 SV=3	1	1	1	1	1139	126.1	6.73	2.54	1	1
FALSE	Master Protein	A0A8I5KP85	KN motif and ankyrin repeat domain-containing protein 1 OS=Homo sapiens OX=9606 GN=KANK1 PE=1 SV=1	1	1	1	1	1128	122.9	5.22	2.54	1	1
FALSE	Master Protein	O60264	SWI/SNF-related matrix-associated actin-dependent regulator of chromatin subfamily A member 5 OS=Homo sapiens OX=9606 GN=SMARCA5 PE=1 SV=1	1	1	1	1	1052	121.8	8.09	2.54	1	1
FALSE	Master Protein	Q9H158	Protocadherin alpha-C1 OS=Homo sapiens OX=9606 GN=PCDHAC1 PE=2 SV=2	1	1	1	1	963	103.9	5.21	2.53	1	1
FALSE	Master Protein	O95279	Potassium channel subfamily K member 5 OS=Homo sapiens OX=9606 GN=KCNK5 PE=1 SV=1	2	1	1	1	499	55.1	6.74	2.53	1	1
FALSE	Master Protein	Q8WXE9	Stonin-2 OS=Homo sapiens OX=9606 GN=STON2 PE=1 SV=1	1	1	1	1	905	101.1	5.39	2.52	1	1
FALSE	Master Protein	A0A8V8TPX4	Nuclear pore complex protein Nup98-Nup96 OS=Homo sapiens OX=9606 GN=NUP98 PE=4 SV=1	1	1	1	1	1661	179.6	6.6	2.52	1	1
FALSE	Master Protein	A0A3B3IRQ9	Double-stranded RNA-specific adenosine deaminase (Fragment) OS=Homo sapiens OX=9606 GN=ADAR PE=1 SV=1	1	1	1	1	1158	128.3	8.62	2.52	1	1
FALSE	Master Protein	Q96DA6	Mitochondrial import inner membrane translocase subunit TIM14 OS=Homo sapiens OX=9606 GN=DNAJC19 PE=1 SV=3	12	1	1	1	116	12.5	10.1	2.52	1	1
FALSE	Master Protein	F5GY88	Mediator of RNA polymerase II transcription subunit 24 OS=Homo sapiens OX=9606 GN=MED24 PE=1 SV=2	1	1	1	1	1008	112.1	7.03	2.51	1	1
FALSE	Master Protein	P62633	CCHC-type zinc finger nucleic acid binding protein OS=Homo sapiens OX=9606 GN=CNBP PE=1 SV=1	5	1	1	1	177	19.5	7.71	2.5	1	1
FALSE	Master Protein	D6RCF4	CDGSH iron-sulfur domain-containing protein 2 OS=Homo sapiens OX=9606 GN=CISD2 PE=1 SV=1	10	1	1	1	145	16.1	9.14	2.5	1	1
FALSE	Master Protein	O76041	Nebulette OS=Homo sapiens OX=9606 GN=NEBL PE=1 SV=1	2	1	1	1	1014	116.4	7.99	2.49	1	1
FALSE	Master Protein	Q15459	Splicing factor 3A subunit 1 OS=Homo sapiens OX=9606 GN=SF3A1 PE=1 SV=1	2	1	1	1	793	88.8	5.22	2.49	1	1
FALSE	Master Protein	A0A7P0Z481	3-hydroxy-3-methylglutaryl coenzyme A reductase OS=Homo sapiens OX=9606 GN=HMGCR PE=1 SV=1	2	1	1	1	873	95.9	6.74	2.49	1	1
FALSE	Master Protein	Q9BSJ8	Extended synaptotagmin-1 OS=Homo sapiens OX=9606 GN=ESYT1 PE=1 SV=1	1	1	1	1	1104	122.8	5.83	2.48	1	1
FALSE	Master Protein	Q9C0D4	Zinc finger protein 518B OS=Homo sapiens OX=9606 GN=ZNF518B PE=1 SV=2	1	1	1	1	1074	119.5	9.45	2.46	1	1
FALSE	Master Protein	Q8TC92	Ecto-NOX disulfide-thiol exchanger 1 OS=Homo sapiens OX=9606 GN=ENOX1 PE=1 SV=1	2	1	1	1	643	73.3	5.54	2.46	1	1
FALSE	Master Protein	A0A087WUD3	Oligosaccharyltransferase complex subunit OS=Homo sapiens OX=9606 GN=OSTC PE=1 SV=1	14	1	1	1	83	9.4	7.43	2.45	1	1
FALSE	Master Protein	Q5QPL9	RNA-binding protein Raly (Fragment) OS=Homo sapiens OX=9606 GN=RALY PE=1 SV=1	5	1	1	1	237	24.7	10.49	2.44	1	1
FALSE	Master Protein	P26641	Elongation factor 1-gamma OS=Homo sapiens OX=9606 GN=EEF1G PE=1 SV=3	2	1	1	1	437	50.1	6.67	2.44	1	1
FALSE	Master Protein	Q6P1N0	Coiled-coil and C2 domain-containing protein 1A OS=Homo sapiens OX=9606 GN=CC2D1A PE=1 SV=1	1	1	1	1	951	104	8.09	2.43	1	1
FALSE	Master Protein	P11182	Lipoamide acyltransferase component of branched-chain alpha-keto acid dehydrogenase complex, mitochondrial OS=Homo sapiens OX=9606 GN=DBT PE=1 SV=3	2	1	1	1	482	53.5	8.51	2.43	1	1
FALSE	Master Protein	Q9Y3D7	Mitochondrial import inner membrane translocase subunit TIM16 OS=Homo sapiens OX=9606 GN=PAM16 PE=1 SV=2	8	1	1	1	125	13.8	9.7	2.41	1	1
FALSE	Master Protein	Q5TCZ7	Copper homeostasis protein cutC homolog (Fragment) OS=Homo sapiens OX=9606 GN=CUTC PE=1 SV=1	14	1	1	1	144	15.8	6.32	2.41	1	1
FALSE	Master Protein	Q9BSJ2	Gamma-tubulin complex component 2 OS=Homo sapiens OX=9606 GN=TUBGCP2 PE=1 SV=2	1	1	1	1	902	102.5	6.84	2.41	1	1
FALSE	Master Protein	Q96T58	Msx2-interacting protein OS=Homo sapiens OX=9606 GN=SPEN PE=1 SV=1	0	1	1	1	3664	402	7.64	2.38	1	1
FALSE	Master Protein	A0A8V8TQB1	Nuclear pore complex protein Nup88 OS=Homo sapiens OX=9606 GN=NUP88 PE=4 SV=1	2	1	1	1	712	80.3	5.86	2.37	1	1
FALSE	Master Protein	A0A2R8Y849	40S ribosomal protein S24 OS=Homo sapiens OX=9606 GN=RPS24 PE=1 SV=1	9	1	1	1	131	15.2	10.9	2.37	1	1
FALSE	Master Protein	E9PBF6	Lamin-B1 OS=Homo sapiens OX=9606 GN=LMNB1 PE=1 SV=1	3	1	1	1	387	44.6	5.05	2.36	1	1
FALSE	Master Protein	A4UGR9	Xin actin-binding repeat-containing protein 2 OS=Homo sapiens OX=9606 GN=XIRP2 PE=1 SV=2	0	1	1	1	3374	382.1	6.38	2.36	1	1
FALSE	Master Protein	Q96D46	60S ribosomal export protein NMD3 OS=Homo sapiens OX=9606 GN=NMD3 PE=1 SV=1	3	1	1	1	503	57.6	7.14	2.34	1	1
FALSE	Master Protein	A0A0J9YYH3	Glucose-6-phosphate isomerase (Fragment) OS=Homo sapiens OX=9606 GN=GPI PE=1 SV=1	6	1	1	1	283	32	9.63	2.34	1	1
FALSE	Master Protein	Q99929	Achaete-scute homolog 2 OS=Homo sapiens OX=9606 GN=ASCL2 PE=1 SV=2	9	1	1	1	193	20.2	11.18	2.33	1	1
FALSE	Master Protein	F8W8C1	Tripartite motif-containing protein 67 OS=Homo sapiens OX=9606 GN=TRIM67 PE=1 SV=1	2	1	1	1	781	83.5	7.25	2.33	1	1
FALSE	Master Protein	D6RDX1	Vesicular integral-membrane protein VIP36 (Fragment) OS=Homo sapiens OX=9606 GN=LMAN2 PE=1 SV=1	4	1	1	1	288	32.7	6.14	2.32	1	1
FALSE	Master Protein	H3BUB6	Secretory carrier-associated membrane protein (Fragment) OS=Homo sapiens OX=9606 GN=SCAMP2 PE=1 SV=1	5	1	1	1	254	28.6	6.55	2.32	1	1
FALSE	Master Protein	P62491	Ras-related protein Rab-11A OS=Homo sapiens OX=9606 GN=RAB11A PE=1 SV=3	5	1	1	1	216	24.4	6.57	2.32	1	1
FALSE	Master Protein	M0R050	Exosome complex component RRP46 OS=Homo sapiens OX=9606 GN=EXOSC5 PE=1 SV=1	6	1	1	1	197	21.2	7.24	2.32	1	1
FALSE	Master Protein	Q12874	Splicing factor 3A subunit 3 OS=Homo sapiens OX=9606 GN=SF3A3 PE=1 SV=1	2	1	1	1	501	58.8	5.38	2.32	1	1
FALSE	Master Protein	Q8NCM8	Cytoplasmic dynein 2 heavy chain 1 OS=Homo sapiens OX=9606 GN=DYNC2H1 PE=1 SV=4	0	1	1	1	4307	492.3	6.54	2.31	1	1
FALSE	Master Protein	Q9UMX0	Ubiquilin-1 OS=Homo sapiens OX=9606 GN=UBQLN1 PE=1 SV=2	3	1	1	1	589	62.5	5.11	2.31	1	1
FALSE	Master Protein	Q8WVP5	Tumor necrosis factor alpha-induced protein 8-like protein 1 OS=Homo sapiens OX=9606 GN=TNFAIP8L1 PE=1 SV=2	8	1	1	1	186	20.8	9.5	2.3	1	1
FALSE	Master Protein	A0A2R8YFH0	DNA mismatch repair protein OS=Homo sapiens OX=9606 GN=MSH2 PE=1 SV=1	2	1	1	1	918	102.8	6.18	2.3	1	1
FALSE	Master Protein	E7EQS8	Methylcytosine dioxygenase TET OS=Homo sapiens OX=9606 GN=TET2 PE=1 SV=1	1	1	1	1	2023	225.9	7.8	2.3	1	1
FALSE	Master Protein	P46459	Vesicle-fusing ATPase OS=Homo sapiens OX=9606 GN=NSF PE=1 SV=3	2	1	1	1	744	82.5	6.95	2.29	1	1
FALSE	Master Protein	P15924	Desmoplakin OS=Homo sapiens OX=9606 GN=DSP PE=1 SV=3	0	1	1	1	2871	331.6	6.81	2.29	1	1
FALSE	Master Protein	A0A8I5KVB5	General transcription factor II-I OS=Homo sapiens OX=9606 GN=GTF2I PE=1 SV=1	1	1	1	1	1118	126.5	9.07	2.27	1	1
FALSE	Master Protein	Q5SZX6	T-complex protein 1 subunit gamma (Fragment) OS=Homo sapiens OX=9606 GN=CCT3 PE=1 SV=1	4	1	1	1	276	30.7	6.93	2.26	1	1
FALSE	Master Protein	A0A7I2V3Z3	Importin subunit alpha-1 OS=Homo sapiens OX=9606 GN=KPNA2 PE=1 SV=1	4	1	1	1	399	43.5	8.87	2.25	1	1
FALSE	Master Protein	A0A0S2Z471	creatine kinase (Fragment) OS=Homo sapiens OX=9606 GN=CKB PE=1 SV=1	3	1	1	1	405	44.9	6.11	2.25	1	1
FALSE	Master Protein	Q9UQ80	Proliferation-associated protein 2G4 OS=Homo sapiens OX=9606 GN=PA2G4 PE=1 SV=3	2	1	1	1	394	43.8	6.55	2.24	1	1
FALSE	Master Protein	Q8TEM1	Nuclear pore membrane glycoprotein 210 OS=Homo sapiens OX=9606 GN=NUP210 PE=1 SV=3	1	1	1	1	1887	205	6.81	2.24	1	1
FALSE	Master Protein	A0A8V8TMG1	Stromal interaction molecule 1 OS=Homo sapiens OX=9606 GN=STIM1 PE=4 SV=1	3	1	1	1	522	58.7	8.5	2.24	1	1
FALSE	Master Protein	P62854	40S ribosomal protein S26 OS=Homo sapiens OX=9606 GN=RPS26 PE=1 SV=3	8	1	1	1	115	13	11	2.24	1	1
FALSE	Master Protein	P37108	Signal recognition particle 14 kDa protein OS=Homo sapiens OX=9606 GN=SRP14 PE=1 SV=2	6	1	1	1	136	14.6	10.04	2.23	1	1
FALSE	Master Protein	A0A3B3IUA8	Guanine nucleotide-binding protein G(i) subunit alpha-1 OS=Homo sapiens OX=9606 GN=GNAI1 PE=1 SV=1	7	1	1	1	148	16.7	9.5	2.22	1	1
FALSE	Master Protein	B4DR61	Protein transport protein Sec61 subunit alpha isoform 1 OS=Homo sapiens OX=9606 GN=SEC61A1 PE=1 SV=1	2	1	1	1	482	52.9	8.24	2.22	1	1
FALSE	Master Protein	P18754	Regulator of chromosome condensation OS=Homo sapiens OX=9606 GN=RCC1 PE=1 SV=1	2	1	1	1	421	44.9	7.52	2.22	1	1
FALSE	Master Protein	A8MXP9	Matrin-3 OS=Homo sapiens OX=9606 GN=MATR3 PE=1 SV=1	1	1	1	1	895	99.9	6.04	2.22	1	1
FALSE	Master Protein	O94776	Metastasis-associated protein MTA2 OS=Homo sapiens OX=9606 GN=MTA2 PE=1 SV=1	1	1	1	1	668	75	9.66	2.22	1	1
FALSE	Master Protein	J3QRA9	Thyroid hormone receptor alpha (Fragment) OS=Homo sapiens OX=9606 GN=THRA PE=1 SV=8	10	1	1	1	84	9.5	8.56	2.21	1	1
FALSE	Master Protein	Q5T3Q7	HEAT repeat-containing protein 1 OS=Homo sapiens OX=9606 GN=HEATR1 PE=1 SV=1	1	1	1	1	2063	233.1	6.6	2.21	1	1
FALSE	Master Protein	Q9Y5J1	U3 small nucleolar RNA-associated protein 18 homolog OS=Homo sapiens OX=9606 GN=UTP18 PE=1 SV=3	2	1	1	1	556	62	8.76	2.2	1	1
FALSE	Master Protein	Q14318	Peptidyl-prolyl cis-trans isomerase FKBP8 OS=Homo sapiens OX=9606 GN=FKBP8 PE=1 SV=2	4	1	1	1	412	44.5	4.84	2.2	1	1
FALSE	Master Protein	A0A0J9YWZ2	14-3-3 protein beta/alpha (Fragment) OS=Homo sapiens OX=9606 GN=YWHAB PE=1 SV=1	10	1	1	1	81	9.5	8.16	2.2	1	1
FALSE	Master Protein	Q9UIG0	Tyrosine-protein kinase BAZ1B OS=Homo sapiens OX=9606 GN=BAZ1B PE=1 SV=2	1	1	1	1	1483	170.8	8.48	2.19	1	1
FALSE	Master Protein	G3V4T2	Polyadenylate-binding protein 2 OS=Homo sapiens OX=9606 GN=PABPN1 PE=1 SV=1	6	1	1	1	178	20.2	9.48	2.19	1	1
FALSE	Master Protein	H0Y720	Trinucleotide repeat-containing gene 6B protein (Fragment) OS=Homo sapiens OX=9606 GN=TNRC6B PE=1 SV=1	1	1	1	1	1391	148.6	7.27	2.18	1	1
FALSE	Master Protein	F8W038	Chromosome 17 open reading frame 49 OS=Homo sapiens OX=9606 GN=C17orf49 PE=1 SV=1	9	1	1	1	157	16.3	8.76	2.18	1	1
FALSE	Master Protein	Q8TC12	Retinol dehydrogenase 11 OS=Homo sapiens OX=9606 GN=RDH11 PE=1 SV=2	4	1	1	1	318	35.4	8.82	2.18	1	1
FALSE	Master Protein	O43290	U4/U6.U5 tri-snRNP-associated protein 1 OS=Homo sapiens OX=9606 GN=SART1 PE=1 SV=1	2	1	1	1	800	90.2	6.13	2.17	1	1
FALSE	Master Protein	P32456	Guanylate-binding protein 2 OS=Homo sapiens OX=9606 GN=GBP2 PE=1 SV=3	1	1	1	1	591	67.2	5.71	2.17	1	1
FALSE	Master Protein	P62253	Ubiquitin-conjugating enzyme E2 G1 OS=Homo sapiens OX=9606 GN=UBE2G1 PE=1 SV=3	4	1	1	1	170	19.5	5.3	2.17	1	1
FALSE	Master Protein	Q8ND71	GTPase IMAP family member 8 OS=Homo sapiens OX=9606 GN=GIMAP8 PE=2 SV=2	2	1	1	1	665	74.8	8.34	2.17	1	1
FALSE	Master Protein	A0A3B3ITL1	Ras-related protein Rab-2B OS=Homo sapiens OX=9606 GN=RAB2B PE=1 SV=1	6	1	1	1	208	23.3	7.55	2.16	1	1
FALSE	Master Protein	A0A8V8TRF6	CLIP-associating protein 1 OS=Homo sapiens OX=9606 GN=CLASP1 PE=4 SV=1	1	1	1	1	1454	160.3	8.68	2.16	1	1
FALSE	Master Protein	H0YCG1	Splicing factor 3B subunit 2 (Fragment) OS=Homo sapiens OX=9606 GN=SF3B2 PE=1 SV=1	2	1	1	1	387	42.4	5.59	2.15	1	1
FALSE	Master Protein	O00159	Unconventional myosin-Ic OS=Homo sapiens OX=9606 GN=MYO1C PE=1 SV=4	1	1	1	1	1063	121.6	9.41	2.15	1	1
FALSE	Master Protein	P24539	ATP synthase F(0) complex subunit B1, mitochondrial OS=Homo sapiens OX=9606 GN=ATP5PB PE=1 SV=2	3	1	1	1	256	28.9	9.36	2.14	1	1
FALSE	Master Protein	Q13263	Transcription intermediary factor 1-beta OS=Homo sapiens OX=9606 GN=TRIM28 PE=1 SV=5	1	1	1	1	835	88.5	5.77	2.14	1	1
FALSE	Master Protein	Q9UI36	Dachshund homolog 1 OS=Homo sapiens OX=9606 GN=DACH1 PE=1 SV=4	2	1	1	1	758	78.5	8.51	2.14	1	1
FALSE	Master Protein	Q9NZJ4	Sacsin OS=Homo sapiens OX=9606 GN=SACS PE=1 SV=2	0	1	1	1	4579	520.8	7.05	2.14	1	1
FALSE	Master Protein	H0Y8U5	C-terminal-binding protein 1 OS=Homo sapiens OX=9606 GN=CTBP1 PE=1 SV=2	2	1	1	1	430	46.5	6.65	2.14	1	1
FALSE	Master Protein	B4E3S0	Coronin OS=Homo sapiens OX=9606 GN=CORO1C PE=1 SV=1	3	1	1	1	369	41.6	6.73	2.13	1	1
FALSE	Master Protein	Q14966	Zinc finger protein 638 OS=Homo sapiens OX=9606 GN=ZNF638 PE=1 SV=2	1	1	1	1	1978	220.5	6.38	2.13	1	1
FALSE	Master Protein	Q92915	Fibroblast growth factor 14 OS=Homo sapiens OX=9606 GN=FGF14 PE=1 SV=1	4	1	1	1	247	27.7	10.1	2.12	1	1
FALSE	Master Protein	Q8IY81	pre-rRNA 2'-O-ribose RNA methyltransferase FTSJ3 OS=Homo sapiens OX=9606 GN=FTSJ3 PE=1 SV=2	1	1	1	1	847	96.5	8.4	2.11	1	1
FALSE	Master Protein	Q92616	eIF-2-alpha kinase activator GCN1 OS=Homo sapiens OX=9606 GN=GCN1 PE=1 SV=7	0	1	1	1	2671	292.5	7.43	2.11	1	1
FALSE	Master Protein	G3V325	ATP5MF-PTCD1 readthrough OS=Homo sapiens OX=9606 GN=ATP5MF-PTCD1 PE=1 SV=1	2	1	1	1	749	84.1	8.72	2.11	1	1
FALSE	Master Protein	H0YLK1	Homeobox protein SIX5 (Fragment) OS=Homo sapiens OX=9606 GN=SIX5 PE=1 SV=2	4	1	1	1	255	28.4	10.26	2.11	1	1
FALSE	Master Protein	A0A7P0PJI2	Signal recognition particle 54 kDa protein OS=Homo sapiens OX=9606 GN=SRP54 PE=1 SV=1	2	1	1	1	445	49	8.63	2.1	1	1
FALSE	Master Protein	Q9H0A0	RNA cytidine acetyltransferase OS=Homo sapiens OX=9606 GN=NAT10 PE=1 SV=2	1	1	1	1	1025	115.7	8.27	2.09	1	1
FALSE	Master Protein	F8WJN3	Cleavage and polyadenylation specificity factor subunit 6 OS=Homo sapiens OX=9606 GN=CPSF6 PE=1 SV=1	2	1	1	1	478	52.2	6.43	2.09	1	1
FALSE	Master Protein	Q7RTV0	PHD finger-like domain-containing protein 5A OS=Homo sapiens OX=9606 GN=PHF5A PE=1 SV=1	7	1	1	1	110	12.4	8.41	2.07	1	1
FALSE	Master Protein	P27816	Microtubule-associated protein 4 OS=Homo sapiens OX=9606 GN=MAP4 PE=1 SV=3	1	1	1	1	1152	120.9	5.43	2.06	1	1
FALSE	Master Protein	Q9H6R0	ATP-dependent RNA helicase DHX33 OS=Homo sapiens OX=9606 GN=DHX33 PE=1 SV=2	2	1	1	1	707	78.8	8.91	2.06	1	1
FALSE	Master Protein	Q96PB8	Leucine-rich repeat-containing protein 3B OS=Homo sapiens OX=9606 GN=LRRC3B PE=1 SV=1	3	1	1	1	259	29.3	6.96	2.06	1	1
FALSE	Master Protein	I3L192	Basigin (Fragment) OS=Homo sapiens OX=9606 GN=BSG PE=1 SV=8	6	1	1	1	160	17.2	5.05	2.06	1	1
FALSE	Master Protein	F5GXY2	L-lactate dehydrogenase A chain (Fragment) OS=Homo sapiens OX=9606 GN=LDHA PE=1 SV=8	6	1	1	1	156	17.2	8.72	2.05	1	1
FALSE	Master Protein	E7EUI6	Integrin beta OS=Homo sapiens OX=9606 GN=ITGB1 PE=1 SV=2	1	1	1	1	801	88.7	5.44	2.05	1	1
FALSE	Master Protein	F5GZQ3	Trifunctional enzyme subunit beta, mitochondrial OS=Homo sapiens OX=9606 GN=HADHB PE=1 SV=1	2	1	1	1	459	49.6	9.42	2.05	1	1
FALSE	Master Protein	Q53GQ0	Very-long-chain 3-oxoacyl-CoA reductase OS=Homo sapiens OX=9606 GN=HSD17B12 PE=1 SV=2	5	1	1	1	312	34.3	9.32	2.05	1	1
FALSE	Master Protein	O95409	Zinc finger protein ZIC 2 OS=Homo sapiens OX=9606 GN=ZIC2 PE=1 SV=2	2	1	1	1	532	55	8.41	2.04	1	1
FALSE	Master Protein	A0A0A0MRM2	Nebulin-related-anchoring protein OS=Homo sapiens OX=9606 GN=NRAP PE=1 SV=1	1	1	1	1	1731	197.1	9.2	2.04	1	1
FALSE	Master Protein	Q15554	Telomeric repeat-binding factor 2 OS=Homo sapiens OX=9606 GN=TERF2 PE=1 SV=3	3	1	1	1	542	59.6	9.35	2.04	1	1
FALSE	Master Protein	A3KFL5	Ribosomal RNA-processing protein 4 OS=Homo sapiens OX=9606 GN=EXOSC2 PE=1 SV=3	4	1	1	1	303	33.5	7.97	2.03	1	1
FALSE	Master Protein	C9J7Y4	Cytoskeleton-associated protein 2 (Fragment) OS=Homo sapiens OX=9606 GN=CKAP2 PE=1 SV=1	13	1	1	1	97	10.9	8.18	2.03	1	1
FALSE	Master Protein	A0A2R8Y4Z8	Coiled-coil domain-containing protein 9 OS=Homo sapiens OX=9606 GN=CCDC9 PE=1 SV=1	1	1	1	1	587	65.3	5.29	2.02	1	1
FALSE	Master Protein	F8VVM2	Phosphate carrier protein, mitochondrial OS=Homo sapiens OX=9606 GN=SLC25A3 PE=1 SV=1	2	1	1	1	324	36.1	9.26	2.02	1	1
FALSE	Master Protein	Q9NW13	RNA-binding protein 28 OS=Homo sapiens OX=9606 GN=RBM28 PE=1 SV=3	1	1	1	1	759	85.7	9.22	2.01	1	1
FALSE	Master Protein	O00217	NADH dehydrogenase [ubiquinone] iron-sulfur protein 8, mitochondrial OS=Homo sapiens OX=9606 GN=NDUFS8 PE=1 SV=1	4	1	1	1	210	23.7	6.34	2.01	1	1
FALSE	Master Protein	A0A7I2V5Q5	Peptidyl-prolyl cis-trans isomerase G OS=Homo sapiens OX=9606 GN=PPIG PE=1 SV=1	1	1	1	1	751	88.3	10.29	2	1	1
FALSE	Master Protein	Q9Y4G6	Talin-2 OS=Homo sapiens OX=9606 GN=TLN2 PE=1 SV=4	0	1	1	1	2542	271.4	5.57	2	1	1
FALSE	Master Protein	P14678	Small nuclear ribonucleoprotein-associated proteins B and B' OS=Homo sapiens OX=9606 GN=SNRPB PE=1 SV=2	3	1	1	1	240	24.6	11.19	2	1	1
FALSE	Master Protein	Q9UMS4	Pre-mRNA-processing factor 19 OS=Homo sapiens OX=9606 GN=PRPF19 PE=1 SV=1	3	1	1	1	504	55.1	6.61	2	1	1
FALSE	Master Protein	G5E943	Equilibrative nucleoside transporter 2 OS=Homo sapiens OX=9606 GN=SLC29A2 PE=1 SV=1	3	1	1	1	361	38.7	7.25	1.99	1	1
FALSE	Master Protein	Q9Y2X3	Nucleolar protein 58 OS=Homo sapiens OX=9606 GN=NOP58 PE=1 SV=1	3	1	1	1	529	59.5	8.92	1.99	1	1
FALSE	Master Protein	C9JRZ6	MICOS complex subunit MIC19 OS=Homo sapiens OX=9606 GN=CHCHD3 PE=1 SV=2	4	1	1	1	232	26.7	7.75	1.99	1	1
FALSE	Master Protein	Q5C9Z4	Nucleolar MIF4G domain-containing protein 1 OS=Homo sapiens OX=9606 GN=NOM1 PE=1 SV=1	1	1	1	1	860	96.2	8.1	1.98	1	1
FALSE	Master Protein	Q9BV38	WD repeat-containing protein 18 OS=Homo sapiens OX=9606 GN=WDR18 PE=1 SV=2	2	1	1	1	432	47.4	6.7	1.98	1	1
FALSE	Master Protein	Q13423	NAD(P) transhydrogenase, mitochondrial OS=Homo sapiens OX=9606 GN=NNT PE=1 SV=3	1	1	1	1	1086	113.8	8.09	1.98	1	1
FALSE	Master Protein	Q53FA7	Quinone oxidoreductase PIG3 OS=Homo sapiens OX=9606 GN=TP53I3 PE=1 SV=2	2	1	1	1	332	35.5	7.17	1.98	1	1
FALSE	Master Protein	J3KQN4	60S ribosomal protein L36a OS=Homo sapiens OX=9606 GN=RPL36A PE=1 SV=1	6	1	1	1	142	16.4	10.43	1.97	1	1
FALSE	Master Protein	Q8NFW8	N-acylneuraminate cytidylyltransferase OS=Homo sapiens OX=9606 GN=CMAS PE=1 SV=2	3	1	1	1	434	48.3	7.93	1.97	1	1
FALSE	Master Protein	A0A7P0T8N8	Transcription elongation regulator 1 OS=Homo sapiens OX=9606 GN=TCERG1 PE=1 SV=1	1	1	1	1	1115	125.9	8.92	1.97	1	1
FALSE	Master Protein	Q8IWZ3	Ankyrin repeat and KH domain-containing protein 1 OS=Homo sapiens OX=9606 GN=ANKHD1 PE=1 SV=1	1	1	1	1	2542	269.3	5.73	1.96	1	1
FALSE	Master Protein	O95470	Sphingosine-1-phosphate lyase 1 OS=Homo sapiens OX=9606 GN=SGPL1 PE=1 SV=3	3	1	1	1	568	63.5	9.16	1.95	1	1
FALSE	Master Protein	A0A6I8PIX7	Supervillin OS=Homo sapiens OX=9606 GN=SVIL PE=1 SV=1	0	1	1	1	1904	213.5	7.28	1.95	1	1
FALSE	Master Protein	Q16650	T-box brain protein 1 OS=Homo sapiens OX=9606 GN=TBR1 PE=1 SV=1	2	1	1	1	682	74	7.33	1.95	1	1
FALSE	Master Protein	P62861	FAU ubiquitin-like and ribosomal protein S30 OS=Homo sapiens OX=9606 GN=FAU PE=1 SV=2	8	1	1	1	133	14.4	10.17	1.95	1	1
FALSE	Master Protein	P05106	Integrin beta-3 OS=Homo sapiens OX=9606 GN=ITGB3 PE=1 SV=2	1	1	1	1	788	87	5.24	1.94	1	1
FALSE	Master Protein	M0QX51	A-kinase anchor protein 8 OS=Homo sapiens OX=9606 GN=AKAP8 PE=1 SV=2	2	1	1	1	364	39.4	5.06	1.93	1	1
FALSE	Master Protein	Q9NZP6	Nuclear pore-associated protein 1 OS=Homo sapiens OX=9606 GN=NPAP1 PE=1 SV=2	1	1	1	1	1156	120.9	8.69	1.93	1	1
FALSE	Master Protein	O43395	U4/U6 small nuclear ribonucleoprotein Prp3 OS=Homo sapiens OX=9606 GN=PRPF3 PE=1 SV=2	1	1	1	1	683	77.5	9.5	1.93	1	1
FALSE	Master Protein	A0A1W2PR53	Dynein axonemal heavy chain 14 (Fragment) OS=Homo sapiens OX=9606 GN=DNAH14 PE=1 SV=1	1	1	1	1	1477	168.7	7.61	1.92	1	1
FALSE	Master Protein	Q9BVC6	Transmembrane protein 109 OS=Homo sapiens OX=9606 GN=TMEM109 PE=1 SV=1	5	1	1	1	243	26.2	10.48	1.92	1	1
FALSE	Master Protein	P49848	Transcription initiation factor TFIID subunit 6 OS=Homo sapiens OX=9606 GN=TAF6 PE=1 SV=1	2	1	1	1	677	72.6	8.6	1.92	1	1
FALSE	Master Protein	Q7Z591	Microtubule organization protein AKNA OS=Homo sapiens OX=9606 GN=AKNA PE=1 SV=2	1	1	1	1	1439	155	6.32	1.92	1	1
FALSE	Master Protein	P53597	Succinate--CoA ligase [ADP/GDP-forming] subunit alpha, mitochondrial OS=Homo sapiens OX=9606 GN=SUCLG1 PE=1 SV=4	3	1	1	1	346	36.2	8.79	1.91	1	1
FALSE	Master Protein	Q15050	Ribosome biogenesis regulatory protein homolog OS=Homo sapiens OX=9606 GN=RRS1 PE=1 SV=2	4	1	1	1	365	41.2	10.7	1.91	1	1
FALSE	Master Protein	A0A0G2JR44	Centrosomal protein of 72 kDa (Fragment) OS=Homo sapiens OX=9606 GN=CEP72 PE=1 SV=1	5	1	1	1	170	18.9	6.8	1.91	1	1
FALSE	Master Protein	F8VZQ9	SAP domain-containing ribonucleoprotein OS=Homo sapiens OX=9606 GN=SARNP PE=1 SV=1	5	1	1	1	213	24.1	5.3	1.91	1	1
FALSE	Master Protein	I3L4G3	Kinetochore protein NDC80 homolog (Fragment) OS=Homo sapiens OX=9606 GN=NDC80 PE=1 SV=1	6	1	1	1	141	15.4	9.99	1.91	1	1
FALSE	Master Protein	F8WB72	60S ribosomal protein L35a OS=Homo sapiens OX=9606 GN=RPL35A PE=1 SV=1	11	1	1	1	57	6.8	9.76	1.91	1	1
FALSE	Master Protein	Q5BKZ1	DBIRD complex subunit ZNF326 OS=Homo sapiens OX=9606 GN=ZNF326 PE=1 SV=2	3	1	1	1	582	65.6	5.15	1.9	1	1
FALSE	Master Protein	E7EW05	Protein SDA1 OS=Homo sapiens OX=9606 GN=SDAD1 PE=1 SV=1	1	1	1	1	650	75.4	9.17	1.9	1	1
FALSE	Master Protein	Q8WXI9	Transcriptional repressor p66-beta OS=Homo sapiens OX=9606 GN=GATAD2B PE=1 SV=1	2	1	1	1	593	65.2	9.7	1.9	1	1
FALSE	Master Protein	Q01167	Forkhead box protein K2 OS=Homo sapiens OX=9606 GN=FOXK2 PE=1 SV=3	1	1	1	1	660	69	9.54	1.9	1	1
FALSE	Master Protein	J3QSU6	Tenascin OS=Homo sapiens OX=9606 GN=TNC PE=1 SV=1	0	1	1	1	2019	220.7	4.93	1.9	1	1

## Sheet: CHIR_dNPF_1
Checked	Master	Accession	Description	Coverage [%]	# Peptides	# PSMs	# Unique Peptides	# AAs	MW [kDa]	calc. pI	Score Sequest HT: Sequest HT	# Peptides (by Search Engine): Sequest HT	# Protein Groups
FALSE	Master Protein	P78527	DNA-dependent protein kinase catalytic subunit OS=Homo sapiens OX=9606 GN=PRKDC PE=1 SV=3	26	91	107	91	4128	468.8	7.12	371.56	91	1
FALSE	Master Protein	P22629	Streptavidin OS=Streptomyces avidinii OX=1895 PE=1 SV=1	40	5	76	5	183	18.8	8.35	349.38	5	1
FALSE	Master Protein	A0A8I5KWT8	Myosin-9 OS=Homo sapiens OX=9606 GN=MYH9 PE=1 SV=1	35	68	85	58	1981	229	5.64	313.87	68	1
FALSE	Master Protein	P07437	Tubulin beta chain OS=Homo sapiens OX=9606 GN=TUBB PE=1 SV=2	52	17	66	3	444	49.6	4.89	267.28	17	1
FALSE	Master Protein	P09874	Poly [ADP-ribose] polymerase 1 OS=Homo sapiens OX=9606 GN=PARP1 PE=1 SV=4	40	41	71	41	1014	113	8.88	263.5	41	1
FALSE	Master Protein	Q14204	Cytoplasmic dynein 1 heavy chain 1 OS=Homo sapiens OX=9606 GN=DYNC1H1 PE=1 SV=5	19	65	72	65	4646	532.1	6.4	257.31	65	1
FALSE	Master Protein	Q9NU22	Midasin OS=Homo sapiens OX=9606 GN=MDN1 PE=1 SV=2	18	73	77	73	5596	632.4	5.68	253.23	73	1
FALSE	Master Protein	P68371	Tubulin beta-4B chain OS=Homo sapiens OX=9606 GN=TUBB4B PE=1 SV=1	49	16	56	1	445	49.8	4.89	229.02	16	1
FALSE	Master Protein	P35580	Myosin-10 OS=Homo sapiens OX=9606 GN=MYH10 PE=1 SV=3	28	53	63	44	1976	228.9	5.54	225.37	53	1
FALSE	Master Protein	A0A8V8TQK1	Clathrin heavy chain 1 OS=Homo sapiens OX=9606 GN=CLTC PE=4 SV=1	37	50	59	50	1651	188.8	5.67	218.34	50	1
FALSE	Master Protein	Q13885	Tubulin beta-2A chain OS=Homo sapiens OX=9606 GN=TUBB2A PE=1 SV=1	40	15	52	2	445	49.9	4.89	213.78	15	1
FALSE	Master Protein	P68363	Tubulin alpha-1B chain OS=Homo sapiens OX=9606 GN=TUBA1B PE=1 SV=1	53	21	55	3	451	50.1	5.06	211.79	21	1
FALSE	Master Protein	Q9BVA1	Tubulin beta-2B chain OS=Homo sapiens OX=9606 GN=TUBB2B PE=1 SV=1	40	14	51	1	445	49.9	4.89	209.5	14	1
FALSE	Master Protein	Q71U36	Tubulin alpha-1A chain OS=Homo sapiens OX=9606 GN=TUBA1A PE=1 SV=1	53	21	54	3	451	50.1	5.06	207.67	21	1
FALSE	Master Protein	P12270	Nucleoprotein TPR OS=Homo sapiens OX=9606 GN=TPR PE=1 SV=3	25	46	53	46	2363	267.1	5.02	199.93	46	1
FALSE	Master Protein	Q9NR30	Nucleolar RNA helicase 2 OS=Homo sapiens OX=9606 GN=DDX21 PE=1 SV=5	49	37	53	36	783	87.3	9.28	198.75	37	1
FALSE	Master Protein	O15119	T-box transcription factor TBX3 OS=Homo sapiens OX=9606 GN=TBX3 PE=1 SV=4	27	19	47	19	743	79.3	8.16	183.68	19	1
FALSE	Master Protein	Q13085	Acetyl-CoA carboxylase 1 OS=Homo sapiens OX=9606 GN=ACACA PE=1 SV=2	21	41	49	36	2346	265.4	6.37	181.27	41	1
FALSE	Master Protein	P04350	Tubulin beta-4A chain OS=Homo sapiens OX=9606 GN=TUBB4A PE=1 SV=2	47	15	43	1	444	49.6	4.88	169.93	15	1
FALSE	Master Protein	P11498	Pyruvate carboxylase, mitochondrial OS=Homo sapiens OX=9606 GN=PC PE=1 SV=2	33	28	40	28	1178	129.6	6.84	148.94	28	1
FALSE	Master Protein	BirA	sequence	67	18	37	18	321	35.2	7.34	148.04	18	1
FALSE	Master Protein	Q92616	eIF-2-alpha kinase activator GCN1 OS=Homo sapiens OX=9606 GN=GCN1 PE=1 SV=7	18	38	44	38	2671	292.5	7.43	146.79	38	1
FALSE	Master Protein	A0A0G2JIW1	Heat shock 70 kDa protein 1B OS=Homo sapiens OX=9606 GN=HSPA1B PE=1 SV=1	43	24	39	21	642	70.1	5.66	145.93	24	1
FALSE	Master Protein	P04264	Keratin, type II cytoskeletal 1 OS=Homo sapiens OX=9606 GN=KRT1 PE=1 SV=6	41	26	38	23	644	66	8.12	144.94	26	1
FALSE	Master Protein	P21333	Filamin-A OS=Homo sapiens OX=9606 GN=FLNA PE=1 SV=4	24	39	42	37	2647	280.6	6.06	144.34	39	1
FALSE	Master Protein	F8W6I7	Heterogeneous nuclear ribonucleoprotein A1 OS=Homo sapiens OX=9606 GN=HNRNPA1 PE=1 SV=2	53	19	35	17	307	33.1	9.13	135.75	19	1
FALSE	Master Protein	A0A5H1ZRQ2	RNA helicase OS=Homo sapiens OX=9606 GN=DDX17 PE=1 SV=2	40	29	42	22	731	80.4	8.37	132.93	29	1
FALSE	Master Protein	A0A087WVQ9	Elongation factor 1-alpha OS=Homo sapiens OX=9606 GN=EEF1A1 PE=1 SV=2	36	19	33	19	459	49.8	9.09	132.69	19	1
FALSE	Master Protein	Q00839	Heterogeneous nuclear ribonucleoprotein U OS=Homo sapiens OX=9606 GN=HNRNPU PE=1 SV=6	31	27	35	27	825	90.5	6	130	27	1
FALSE	Master Protein	O75643	U5 small nuclear ribonucleoprotein 200 kDa helicase OS=Homo sapiens OX=9606 GN=SNRNP200 PE=1 SV=2	22	34	37	34	2136	244.4	6.06	129	34	1
FALSE	Master Protein	O75533	Splicing factor 3B subunit 1 OS=Homo sapiens OX=9606 GN=SF3B1 PE=1 SV=3	35	30	35	30	1304	145.7	7.09	128.64	30	1
FALSE	Master Protein	Q6P2Q9	Pre-mRNA-processing-splicing factor 8 OS=Homo sapiens OX=9606 GN=PRPF8 PE=1 SV=2	20	38	39	38	2335	273.4	8.84	121.11	38	1
FALSE	Master Protein	A0A2U3TZM0	DNA helicase OS=Homo sapiens OX=9606 GN=CHD4 PE=1 SV=1	17	25	32	21	1902	216.7	6	118.18	25	1
FALSE	Master Protein	P60709	Actin, cytoplasmic 1 OS=Homo sapiens OX=9606 GN=ACTB PE=1 SV=1	42	15	36	11	375	41.7	5.48	115.99	15	1
FALSE	Master Protein	Q9BQG0	Myb-binding protein 1A OS=Homo sapiens OX=9606 GN=MYBBP1A PE=1 SV=2	25	31	35	31	1328	148.8	9.28	112.21	31	1
FALSE	Master Protein	A0A7I2V5M5	Nucleolin OS=Homo sapiens OX=9606 GN=NCL PE=1 SV=1	36	24	31	24	672	73.6	4.58	110.87	24	1
FALSE	Master Protein	P08670	Vimentin OS=Homo sapiens OX=9606 GN=VIM PE=1 SV=4	49	24	32	22	466	53.6	5.12	108.27	24	1
FALSE	Master Protein	A0A8I5KVB5	General transcription factor II-I OS=Homo sapiens OX=9606 GN=GTF2I PE=1 SV=1	26	24	30	24	1118	126.5	9.07	105.35	24	1
FALSE	Master Protein	P11142	Heat shock cognate 71 kDa protein OS=Homo sapiens OX=9606 GN=HSPA8 PE=1 SV=1	37	20	29	16	646	70.9	5.52	104.83	20	1
FALSE	Master Protein	P23246	Splicing factor, proline- and glutamine-rich OS=Homo sapiens OX=9606 GN=SFPQ PE=1 SV=2	23	16	26	15	707	76.1	9.44	103.83	16	1
FALSE	Master Protein	A0A804HL40	Leucine-rich PPR motif-containing protein, mitochondrial OS=Homo sapiens OX=9606 GN=LRPPRC PE=1 SV=1	27	25	29	25	1393	157.7	6.18	103.57	25	1
FALSE	Master Protein	Q08211	ATP-dependent RNA helicase A OS=Homo sapiens OX=9606 GN=DHX9 PE=1 SV=4	23	22	28	22	1270	140.9	6.84	101.32	22	1
FALSE	Master Protein	J3KTA4	Probable ATP-dependent RNA helicase DDX5 OS=Homo sapiens OX=9606 GN=DDX5 PE=1 SV=1	34	26	32	19	614	69	8.85	100.11	26	1
FALSE	Master Protein	A6NLN1	Polypyrimidine tract-binding protein 1 OS=Homo sapiens OX=9606 GN=PTBP1 PE=1 SV=4	33	12	23	12	527	56.5	9.38	99.41	12	1
FALSE	Master Protein	Q15029	116 kDa U5 small nuclear ribonucleoprotein component OS=Homo sapiens OX=9606 GN=EFTUD2 PE=1 SV=1	39	24	27	23	972	109.4	5	97.68	24	1
FALSE	Master Protein	Q9HCK8	Chromodomain-helicase-DNA-binding protein 8 OS=Homo sapiens OX=9606 GN=CHD8 PE=1 SV=5	18	28	31	25	2581	290.3	6.47	96.88	28	1
FALSE	Master Protein	Q13263	Transcription intermediary factor 1-beta OS=Homo sapiens OX=9606 GN=TRIM28 PE=1 SV=5	39	17	24	17	835	88.5	5.77	95.43	17	1
FALSE	Master Protein	P05165	Propionyl-CoA carboxylase alpha chain, mitochondrial OS=Homo sapiens OX=9606 GN=PCCA PE=1 SV=4	29	19	26	19	728	80	7.52	92.48	19	1
FALSE	Master Protein	Q14008	Cytoskeleton-associated protein 5 OS=Homo sapiens OX=9606 GN=CKAP5 PE=1 SV=3	18	24	27	24	2032	225.4	7.8	89.26	24	1
FALSE	Master Protein	Q9UMS4	Pre-mRNA-processing factor 19 OS=Homo sapiens OX=9606 GN=PRPF19 PE=1 SV=1	44	17	24	17	504	55.1	6.61	88.78	17	1
FALSE	Master Protein	P36578	60S ribosomal protein L4 OS=Homo sapiens OX=9606 GN=RPL4 PE=1 SV=5	36	17	24	17	427	47.7	11.06	88.71	17	1
FALSE	Master Protein	Q14980	Nuclear mitotic apparatus protein 1 OS=Homo sapiens OX=9606 GN=NUMA1 PE=1 SV=2	17	28	29	28	2115	238.1	5.78	87.8	28	1
FALSE	Master Protein	A0A804CF45	Insulin receptor substrate 4 OS=Homo sapiens OX=9606 GN=IRS4 PE=1 SV=1	20	21	26	21	1256	133.6	8.31	86.9	21	1
FALSE	Master Protein	A0A7I2V323	Heterogeneous nuclear ribonucleoproteins A2/B1 OS=Homo sapiens OX=9606 GN=HNRNPA2B1 PE=1 SV=1	37	13	24	11	333	35.2	8.87	85.02	13	1
FALSE	Master Protein	B4DY09	Interleukin enhancer-binding factor 2 OS=Homo sapiens OX=9606 GN=ILF2 PE=1 SV=1	48	15	21	15	352	38.9	4.94	84.81	15	1
FALSE	Master Protein	P23396	40S ribosomal protein S3 OS=Homo sapiens OX=9606 GN=RPS3 PE=1 SV=2	55	19	24	19	243	26.7	9.66	80.84	19	1
FALSE	Master Protein	A8MXP9	Matrin-3 OS=Homo sapiens OX=9606 GN=MATR3 PE=1 SV=1	26	16	21	16	895	99.9	6.04	80.15	16	1
FALSE	Master Protein	A6NHR9	Structural maintenance of chromosomes flexible hinge domain-containing protein 1 OS=Homo sapiens OX=9606 GN=SMCHD1 PE=1 SV=2	21	27	27	27	2005	226.2	7.3	79.35	27	1
FALSE	Master Protein	P04843	Dolichyl-diphosphooligosaccharide--protein glycosyltransferase subunit 1 OS=Homo sapiens OX=9606 GN=RPN1 PE=1 SV=1	45	22	24	22	607	68.5	6.38	79.23	22	1
FALSE	Master Protein	P51610	Host cell factor 1 OS=Homo sapiens OX=9606 GN=HCFC1 PE=1 SV=2	17	23	25	23	2035	208.6	7.46	79.21	23	1
FALSE	Master Protein	P62241	40S ribosomal protein S8 OS=Homo sapiens OX=9606 GN=RPS8 PE=1 SV=2	60	14	23	14	208	24.2	10.32	78.94	14	1
FALSE	Master Protein	P61978	Heterogeneous nuclear ribonucleoprotein K OS=Homo sapiens OX=9606 GN=HNRNPK PE=1 SV=1	44	15	22	15	463	50.9	5.54	78.7	15	1
FALSE	Master Protein	Q92945	Far upstream element-binding protein 2 OS=Homo sapiens OX=9606 GN=KHSRP PE=1 SV=4	36	23	25	21	711	73.1	7.3	78.22	23	1
FALSE	Master Protein	P05388	60S acidic ribosomal protein P0 OS=Homo sapiens OX=9606 GN=RPLP0 PE=1 SV=1	45	11	16	11	317	34.3	5.97	77.59	11	1
FALSE	Master Protein	P51991	Heterogeneous nuclear ribonucleoprotein A3 OS=Homo sapiens OX=9606 GN=HNRNPA3 PE=1 SV=2	39	16	21	15	378	39.6	9.01	77.2	16	1
FALSE	Master Protein	Q9HCC0	Methylcrotonoyl-CoA carboxylase beta chain, mitochondrial OS=Homo sapiens OX=9606 GN=MCCC2 PE=1 SV=1	38	15	20	15	563	61.3	7.68	77.07	15	1
FALSE	Master Protein	A0A1B0GVI3	Keratin, type I cytoskeletal 10 OS=Homo sapiens OX=9606 GN=KRT10 PE=1 SV=2	39	16	20	15	624	63.3	5.26	76.47	16	1
FALSE	Master Protein	Q15393	Splicing factor 3B subunit 3 OS=Homo sapiens OX=9606 GN=SF3B3 PE=1 SV=4	20	18	23	18	1217	135.5	5.26	76.19	18	1
FALSE	Master Protein	A0A087X0X3	Heterogeneous nuclear ribonucleoprotein M OS=Homo sapiens OX=9606 GN=HNRNPM PE=1 SV=1	23	17	22	14	730	77.5	8.78	75.99	17	1
FALSE	Master Protein	P49327	Fatty acid synthase OS=Homo sapiens OX=9606 GN=FASN PE=1 SV=3	15	20	21	20	2511	273.3	6.44	75.27	20	1
FALSE	Master Protein	Q29RF7	Sister chromatid cohesion protein PDS5 homolog A OS=Homo sapiens OX=9606 GN=PDS5A PE=1 SV=1	23	21	22	21	1337	150.7	7.91	74.94	21	1
FALSE	Master Protein	P42166	Lamina-associated polypeptide 2, isoform alpha OS=Homo sapiens OX=9606 GN=TMPO PE=1 SV=2	36	20	23	12	694	75.4	7.66	74.71	20	1
FALSE	Master Protein	P35908	Keratin, type II cytoskeletal 2 epidermal OS=Homo sapiens OX=9606 GN=KRT2 PE=1 SV=2	38	17	21	14	639	65.4	8	72.95	17	1
FALSE	Master Protein	P08238	Heat shock protein HSP 90-beta OS=Homo sapiens OX=9606 GN=HSP90AB1 PE=1 SV=4	25	15	20	7	724	83.2	5.03	72.91	15	1
FALSE	Master Protein	P07814	Bifunctional glutamate/proline--tRNA ligase OS=Homo sapiens OX=9606 GN=EPRS1 PE=1 SV=5	21	23	23	23	1512	170.5	7.33	72.55	23	1
FALSE	Master Protein	P62424	60S ribosomal protein L7a OS=Homo sapiens OX=9606 GN=RPL7A PE=1 SV=2	48	13	19	13	266	30	10.61	72.45	13	1
FALSE	Master Protein	A0A8V8TQJ0	DNA mismatch repair protein Msh6 OS=Homo sapiens OX=9606 GN=MSH6 PE=4 SV=1	22	21	23	21	1362	152.9	6.92	72.16	21	1
FALSE	Master Protein	A0A7I2V599	60 kDa heat shock protein, mitochondrial OS=Homo sapiens OX=9606 GN=HSPD1 PE=1 SV=1	34	16	19	16	537	57.8	7.77	71.8	16	1
FALSE	Master Protein	O15042	U2 snRNP-associated SURP motif-containing protein OS=Homo sapiens OX=9606 GN=U2SURP PE=1 SV=2	26	18	20	18	1029	118.2	8.47	71.63	18	1
FALSE	Master Protein	O00571	ATP-dependent RNA helicase DDX3X OS=Homo sapiens OX=9606 GN=DDX3X PE=1 SV=3	33	17	19	17	662	73.2	7.18	71.09	17	1
FALSE	Master Protein	P25705	ATP synthase subunit alpha, mitochondrial OS=Homo sapiens OX=9606 GN=ATP5F1A PE=1 SV=1	35	17	21	17	553	59.7	9.13	70.91	17	1
FALSE	Master Protein	Q01082	Spectrin beta chain, non-erythrocytic 1 OS=Homo sapiens OX=9606 GN=SPTBN1 PE=1 SV=2	12	19	21	18	2364	274.4	5.57	70.68	19	1
FALSE	Master Protein	Q13813	Spectrin alpha chain, non-erythrocytic 1 OS=Homo sapiens OX=9606 GN=SPTAN1 PE=1 SV=3	13	20	20	20	2472	284.4	5.35	69.96	20	1
FALSE	Master Protein	P04844	Dolichyl-diphosphooligosaccharide--protein glycosyltransferase subunit 2 OS=Homo sapiens OX=9606 GN=RPN2 PE=1 SV=3	24	10	15	10	631	69.2	5.69	69.54	10	1
FALSE	Master Protein	D6RAT0	40S ribosomal protein S3a OS=Homo sapiens OX=9606 GN=RPS3A PE=1 SV=1	49	13	18	13	227	25.9	9.42	68.88	13	1
FALSE	Master Protein	P46013	Proliferation marker protein Ki-67 OS=Homo sapiens OX=9606 GN=MKI67 PE=1 SV=2	10	21	21	21	3256	358.5	9.45	67.86	21	1
FALSE	Master Protein	Q02878	60S ribosomal protein L6 OS=Homo sapiens OX=9606 GN=RPL6 PE=1 SV=3	42	14	19	14	288	32.7	10.58	65.19	14	1
FALSE	Master Protein	O94776	Metastasis-associated protein MTA2 OS=Homo sapiens OX=9606 GN=MTA2 PE=1 SV=1	28	15	20	14	668	75	9.66	65.01	15	1
FALSE	Master Protein	Q14683	Structural maintenance of chromosomes protein 1A OS=Homo sapiens OX=9606 GN=SMC1A PE=1 SV=2	22	20	21	20	1233	143.1	7.64	63.8	20	1
FALSE	Master Protein	P31943	Heterogeneous nuclear ribonucleoprotein H OS=Homo sapiens OX=9606 GN=HNRNPH1 PE=1 SV=4	29	10	16	8	449	49.2	6.3	62.83	10	1
FALSE	Master Protein	P11021	Endoplasmic reticulum chaperone BiP OS=Homo sapiens OX=9606 GN=HSPA5 PE=1 SV=2	35	18	20	15	654	72.3	5.16	62.49	18	1
FALSE	Master Protein	Q12789	General transcription factor 3C polypeptide 1 OS=Homo sapiens OX=9606 GN=GTF3C1 PE=1 SV=4	13	18	19	18	2109	238.7	7.3	62.22	18	1
FALSE	Master Protein	H0YAR2	Polyadenylate-binding protein OS=Homo sapiens OX=9606 GN=PABPC1 PE=1 SV=2	29	17	19	5	599	66.6	9.28	60.67	17	1
FALSE	Master Protein	P49792	E3 SUMO-protein ligase RanBP2 OS=Homo sapiens OX=9606 GN=RANBP2 PE=1 SV=2	10	21	22	21	3224	358	6.2	60.4	21	1
FALSE	Master Protein	O43143	ATP-dependent RNA helicase DHX15 OS=Homo sapiens OX=9606 GN=DHX15 PE=1 SV=2	20	13	19	13	795	90.9	7.46	59.79	13	1
FALSE	Master Protein	C9JQS9	Propionyl-CoA carboxylase beta chain, mitochondrial OS=Homo sapiens OX=9606 GN=PCCB PE=1 SV=1	36	15	17	15	559	60.7	7.97	59.19	15	1
FALSE	Master Protein	Q9BUF5	Tubulin beta-6 chain OS=Homo sapiens OX=9606 GN=TUBB6 PE=1 SV=1	26	9	16	3	446	49.8	4.88	58.9	9	1
FALSE	Master Protein	O14980	Exportin-1 OS=Homo sapiens OX=9606 GN=XPO1 PE=1 SV=1	19	14	17	14	1071	123.3	6.06	58.8	14	1
FALSE	Master Protein	P35527	Keratin, type I cytoskeletal 9 OS=Homo sapiens OX=9606 GN=KRT9 PE=1 SV=3	39	15	16	15	623	62	5.24	58.79	15	1
FALSE	Master Protein	P51532	Transcription activator BRG1 OS=Homo sapiens OX=9606 GN=SMARCA4 PE=1 SV=2	13	17	18	11	1647	184.5	7.88	58.5	17	1
FALSE	Master Protein	Q9ULM3	YEATS domain-containing protein 2 OS=Homo sapiens OX=9606 GN=YEATS2 PE=1 SV=2	18	16	19	16	1422	150.7	8.98	58.46	16	1
FALSE	Master Protein	Q9H0D6	5'-3' exoribonuclease 2 OS=Homo sapiens OX=9606 GN=XRN2 PE=1 SV=1	19	15	16	15	950	108.5	7.47	58.21	15	1
FALSE	Master Protein	Q14974	Importin subunit beta-1 OS=Homo sapiens OX=9606 GN=KPNB1 PE=1 SV=2	17	12	17	12	876	97.1	4.78	58.14	12	1
FALSE	Master Protein	Q99459	Cell division cycle 5-like protein OS=Homo sapiens OX=9606 GN=CDC5L PE=1 SV=2	33	17	19	17	802	92.2	8.18	57.9	17	1
FALSE	Master Protein	P05023	Sodium/potassium-transporting ATPase subunit alpha-1 OS=Homo sapiens OX=9606 GN=ATP1A1 PE=1 SV=1	20	16	17	7	1023	112.8	5.49	57.75	16	1
FALSE	Master Protein	P38159	RNA-binding motif protein, X chromosome OS=Homo sapiens OX=9606 GN=RBMX PE=1 SV=3	35	15	18	15	391	42.3	10.05	57.52	15	1
FALSE	Master Protein	P46087	Probable 28S rRNA (cytosine(4447)-C(5))-methyltransferase OS=Homo sapiens OX=9606 GN=NOP2 PE=1 SV=2	25	15	17	15	812	89.2	9.23	57.25	15	1
FALSE	Master Protein	Q99832	T-complex protein 1 subunit eta OS=Homo sapiens OX=9606 GN=CCT7 PE=1 SV=2	34	13	15	13	543	59.3	7.65	56.89	13	1
FALSE	Master Protein	P18124	60S ribosomal protein L7 OS=Homo sapiens OX=9606 GN=RPL7 PE=1 SV=1	50	13	18	13	248	29.2	10.65	55.93	13	1
FALSE	Master Protein	Q9UJS0	Electrogenic aspartate/glutamate antiporter SLC25A13, mitochondrial OS=Homo sapiens OX=9606 GN=SLC25A13 PE=1 SV=2	25	13	15	9	675	74.1	8.62	55.4	13	1
FALSE	Master Protein	P43246	DNA mismatch repair protein Msh2 OS=Homo sapiens OX=9606 GN=MSH2 PE=1 SV=1	21	16	17	16	934	104.7	5.77	54.99	16	1
FALSE	Master Protein	Q9BQ39	ATP-dependent RNA helicase DDX50 OS=Homo sapiens OX=9606 GN=DDX50 PE=1 SV=1	25	14	17	13	737	82.5	9.17	54.23	14	1
FALSE	Master Protein	Q5UIP0	Telomere-associated protein RIF1 OS=Homo sapiens OX=9606 GN=RIF1 PE=1 SV=2	10	16	17	16	2472	274.3	5.52	53.46	16	1
FALSE	Master Protein	P27708	CAD protein OS=Homo sapiens OX=9606 GN=CAD PE=1 SV=3	11	18	18	18	2225	242.8	6.46	52.75	18	1
FALSE	Master Protein	P53621	Coatomer subunit alpha OS=Homo sapiens OX=9606 GN=COPA PE=1 SV=2	13	14	16	14	1224	138.3	7.66	52.72	14	1
FALSE	Master Protein	A0A087WZ13	Ribonucleoprotein PTB-binding 1 OS=Homo sapiens OX=9606 GN=RAVER1 PE=1 SV=1	34	14	15	14	739	77.8	8.84	52.53	14	1
FALSE	Master Protein	Q96AG4	Leucine-rich repeat-containing protein 59 OS=Homo sapiens OX=9606 GN=LRRC59 PE=1 SV=1	38	9	13	9	307	34.9	9.57	52.32	9	1
FALSE	Master Protein	P50991	T-complex protein 1 subunit delta OS=Homo sapiens OX=9606 GN=CCT4 PE=1 SV=4	27	12	15	11	539	57.9	7.83	52.04	12	1
FALSE	Master Protein	A0A7I2V5Y7	Non-POU domain-containing octamer-binding protein OS=Homo sapiens OX=9606 GN=NONO PE=1 SV=1	16	11	17	10	476	54.8	8.78	51.55	11	1
FALSE	Master Protein	Q9UQE7	Structural maintenance of chromosomes protein 3 OS=Homo sapiens OX=9606 GN=SMC3 PE=1 SV=2	16	16	17	16	1217	141.5	7.18	51.2	16	1
FALSE	Master Protein	Q12906	Interleukin enhancer-binding factor 3 OS=Homo sapiens OX=9606 GN=ILF3 PE=1 SV=3	15	12	15	9	894	95.3	8.76	50.25	12	1
FALSE	Master Protein	P39023	60S ribosomal protein L3 OS=Homo sapiens OX=9606 GN=RPL3 PE=1 SV=2	21	11	16	11	403	46.1	10.18	49.77	11	1
FALSE	Master Protein	Q15459	Splicing factor 3A subunit 1 OS=Homo sapiens OX=9606 GN=SF3A1 PE=1 SV=1	22	14	16	14	793	88.8	5.22	49.35	14	1
FALSE	Master Protein	Q9H583	HEAT repeat-containing protein 1 OS=Homo sapiens OX=9606 GN=HEATR1 PE=1 SV=3	9	14	14	14	2144	242.2	6.54	49.31	14	1
FALSE	Master Protein	P05387	60S acidic ribosomal protein P2 OS=Homo sapiens OX=9606 GN=RPLP2 PE=1 SV=1	80	7	12	7	115	11.7	4.54	48.82	7	1
FALSE	Master Protein	P07900	Heat shock protein HSP 90-alpha OS=Homo sapiens OX=9606 GN=HSP90AA1 PE=1 SV=5	22	12	14	4	732	84.6	5.02	48.66	12	1
FALSE	Master Protein	Q16576	Histone-binding protein RBBP7 OS=Homo sapiens OX=9606 GN=RBBP7 PE=1 SV=1	41	9	11	5	425	47.8	5.05	48.59	9	1
FALSE	Master Protein	A0A7I2V4F7	Serine/threonine-protein phosphatase OS=Homo sapiens OX=9606 GN=PPP1CA PE=1 SV=1	40	11	13	4	335	37.8	7.05	48.37	11	1
FALSE	Master Protein	P55060	Exportin-2 OS=Homo sapiens OX=9606 GN=CSE1L PE=1 SV=3	19	16	16	16	971	110.3	5.77	48.27	16	1
FALSE	Master Protein	Q07065	Cytoskeleton-associated protein 4 OS=Homo sapiens OX=9606 GN=CKAP4 PE=1 SV=2	30	12	13	12	602	66	5.92	47.95	12	1
FALSE	Master Protein	Q14684	Ribosomal RNA processing protein 1 homolog B OS=Homo sapiens OX=9606 GN=RRP1B PE=1 SV=3	20	12	13	12	758	84.4	9.76	47.87	12	1
FALSE	Master Protein	P40227	T-complex protein 1 subunit zeta OS=Homo sapiens OX=9606 GN=CCT6A PE=1 SV=3	29	11	13	11	531	58	6.68	47.7	11	1
FALSE	Master Protein	Q96I24	Far upstream element-binding protein 3 OS=Homo sapiens OX=9606 GN=FUBP3 PE=1 SV=2	31	12	14	12	572	61.6	8.38	46.99	12	1
FALSE	Master Protein	J3KTL2	Serine/arginine-rich splicing factor 1 OS=Homo sapiens OX=9606 GN=SRSF1 PE=1 SV=1	38	10	14	10	253	28.3	10.08	46.24	10	1
FALSE	Master Protein	Q09028	Histone-binding protein RBBP4 OS=Homo sapiens OX=9606 GN=RBBP4 PE=1 SV=3	28	8	11	4	425	47.6	4.89	46.13	8	1
FALSE	Master Protein	Q9NTJ3	Structural maintenance of chromosomes protein 4 OS=Homo sapiens OX=9606 GN=SMC4 PE=1 SV=2	16	16	16	16	1288	147.1	6.79	45.72	16	1
FALSE	Master Protein	Q3ZCQ8	Mitochondrial import inner membrane translocase subunit TIM50 OS=Homo sapiens OX=9606 GN=TIMM50 PE=1 SV=2	27	8	12	8	353	39.6	8.37	45.23	8	1
FALSE	Master Protein	P16615	Sarcoplasmic/endoplasmic reticulum calcium ATPase 2 OS=Homo sapiens OX=9606 GN=ATP2A2 PE=1 SV=1	13	10	11	10	1042	114.7	5.34	45.15	10	1
FALSE	Master Protein	O60264	SWI/SNF-related matrix-associated actin-dependent regulator of chromatin subfamily A member 5 OS=Homo sapiens OX=9606 GN=SMARCA5 PE=1 SV=1	16	14	15	10	1052	121.8	8.09	45.05	14	1
FALSE	Master Protein	F5GXS2	Actinin, alpha 4, isoform CRA_a OS=Homo sapiens OX=9606 GN=ACTN4 PE=1 SV=3	21	14	14	11	911	104.8	5.44	45.05	14	1
FALSE	Master Protein	P16402	Histone H1.3 OS=Homo sapiens OX=9606 GN=H1-3 PE=1 SV=2	17	8	12	8	221	22.3	11.02	44.88	8	1
FALSE	Master Protein	P13674	Prolyl 4-hydroxylase subunit alpha-1 OS=Homo sapiens OX=9606 GN=P4HA1 PE=1 SV=2	29	13	13	13	534	61	6.01	43.89	13	1
FALSE	Master Protein	Q07666	KH domain-containing, RNA-binding, signal transduction-associated protein 1 OS=Homo sapiens OX=9606 GN=KHDRBS1 PE=1 SV=1	21	8	14	8	443	48.2	8.66	43.81	8	1
FALSE	Master Protein	H7BXY3	RNA helicase OS=Homo sapiens OX=9606 GN=DHX30 PE=1 SV=1	16	11	12	11	1166	130.5	8.56	43.42	11	1
FALSE	Master Protein	O43175	D-3-phosphoglycerate dehydrogenase OS=Homo sapiens OX=9606 GN=PHGDH PE=1 SV=4	20	8	12	6	533	56.6	6.71	43.37	8	1
FALSE	Master Protein	Q9NZI8	Insulin-like growth factor 2 mRNA-binding protein 1 OS=Homo sapiens OX=9606 GN=IGF2BP1 PE=1 SV=2	23	12	13	11	577	63.4	9.2	43.13	12	1
FALSE	Master Protein	P35232	Prohibitin 1 OS=Homo sapiens OX=9606 GN=PHB1 PE=1 SV=1	50	11	12	11	272	29.8	5.76	42.88	11	1
FALSE	Master Protein	Q8NI27	THO complex subunit 2 OS=Homo sapiens OX=9606 GN=THOC2 PE=1 SV=2	12	15	15	15	1593	182.7	8.44	42.47	15	1
FALSE	Master Protein	Q8NC51	Plasminogen activator inhibitor 1 RNA-binding protein OS=Homo sapiens OX=9606 GN=SERBP1 PE=1 SV=2	35	10	13	10	408	44.9	8.65	42.35	10	1
FALSE	Master Protein	Q13428	Treacle protein OS=Homo sapiens OX=9606 GN=TCOF1 PE=1 SV=3	12	14	14	14	1488	152	9.04	42.24	14	1
FALSE	Master Protein	P61313	60S ribosomal protein L15 OS=Homo sapiens OX=9606 GN=RPL15 PE=1 SV=2	39	9	13	9	204	24.1	11.62	42.05	9	1
FALSE	Master Protein	P62081	40S ribosomal protein S7 OS=Homo sapiens OX=9606 GN=RPS7 PE=1 SV=1	44	9	11	9	194	22.1	10.1	42.05	9	1
FALSE	Master Protein	Q92878	DNA repair protein RAD50 OS=Homo sapiens OX=9606 GN=RAD50 PE=1 SV=1	12	12	13	12	1312	153.8	6.89	41.94	12	1
FALSE	Master Protein	F8W726	Ubiquitin-associated protein 2-like OS=Homo sapiens OX=9606 GN=UBAP2L PE=1 SV=2	14	9	11	9	1079	113.6	6.68	41.83	9	1
FALSE	Master Protein	A0A7I2V5F1	DNA (cytosine-5)-methyltransferase OS=Homo sapiens OX=9606 GN=DNMT1 PE=1 SV=1	11	12	12	12	1580	179.3	7.77	41.78	12	1
FALSE	Master Protein	P52292	Importin subunit alpha-1 OS=Homo sapiens OX=9606 GN=KPNA2 PE=1 SV=1	29	10	11	10	529	57.8	5.4	41.42	10	1
FALSE	Master Protein	P62140	Serine/threonine-protein phosphatase PP1-beta catalytic subunit OS=Homo sapiens OX=9606 GN=PPP1CB PE=1 SV=3	35	9	11	2	327	37.2	6.19	41.39	9	1
FALSE	Master Protein	Q13151	Heterogeneous nuclear ribonucleoprotein A0 OS=Homo sapiens OX=9606 GN=HNRNPA0 PE=1 SV=1	35	9	13	8	305	30.8	9.29	41.31	9	1
FALSE	Master Protein	E7ESY4	Metastasis-associated protein MTA1 OS=Homo sapiens OX=9606 GN=MTA1 PE=1 SV=1	21	13	13	9	703	79.3	9.11	41.29	13	1
FALSE	Master Protein	Q96RQ3	Methylcrotonoyl-CoA carboxylase subunit alpha, mitochondrial OS=Homo sapiens OX=9606 GN=MCCC1 PE=1 SV=3	20	12	12	12	725	80.4	7.78	41.2	12	1
FALSE	Master Protein	Q9NYV4	Cyclin-dependent kinase 12 OS=Homo sapiens OX=9606 GN=CDK12 PE=1 SV=2	12	11	12	9	1490	164.1	9.44	41.2	11	1
FALSE	Master Protein	Q9P2E9	Ribosome-binding protein 1 OS=Homo sapiens OX=9606 GN=RRBP1 PE=1 SV=5	11	13	14	13	1410	152.4	8.6	41.08	13	1
FALSE	Master Protein	A0A7P0TAE9	Calnexin OS=Homo sapiens OX=9606 GN=CANX PE=1 SV=1	20	10	13	10	626	71.3	4.72	40.9	10	1
FALSE	Master Protein	H0Y4W2	Transformation/transcription domain-associated protein OS=Homo sapiens OX=9606 GN=TRRAP PE=1 SV=2	5	13	13	13	3873	438.6	8.12	40.72	13	1
FALSE	Master Protein	Q9BVP2	Guanine nucleotide-binding protein-like 3 OS=Homo sapiens OX=9606 GN=GNL3 PE=1 SV=2	22	11	12	11	549	62	9.16	40.68	11	1
FALSE	Master Protein	P26641	Elongation factor 1-gamma OS=Homo sapiens OX=9606 GN=EEF1G PE=1 SV=3	19	8	12	8	437	50.1	6.67	40.33	8	1
FALSE	Master Protein	Q13310	Polyadenylate-binding protein 4 OS=Homo sapiens OX=9606 GN=PABPC4 PE=1 SV=1	16	9	10	3	644	70.7	9.26	40.19	9	1
FALSE	Master Protein	A0A0A0MT26	Sodium/potassium-transporting ATPase subunit alpha-3 OS=Homo sapiens OX=9606 GN=ATP1A3 PE=1 SV=1	11	10	11	1	1226	133.2	6.1	40.18	10	1
FALSE	Master Protein	P49756	RNA-binding protein 25 OS=Homo sapiens OX=9606 GN=RBM25 PE=1 SV=3	20	12	12	12	843	100.1	6.32	40.11	12	1
FALSE	Master Protein	P62701	40S ribosomal protein S4, X isoform OS=Homo sapiens OX=9606 GN=RPS4X PE=1 SV=2	26	9	13	9	263	29.6	10.15	40	9	1
FALSE	Master Protein	A0A804HK65	Peroxisomal multifunctional enzyme type 2 OS=Homo sapiens OX=9606 GN=HSD17B4 PE=1 SV=1	22	11	11	11	712	77.2	8.95	39.96	11	1
FALSE	Master Protein	P62280	40S ribosomal protein S11 OS=Homo sapiens OX=9606 GN=RPS11 PE=1 SV=3	50	10	12	10	158	18.4	10.3	39.89	10	1
FALSE	Master Protein	G5E972	Lamina-associated polypeptide 2, isoforms beta/gamma OS=Homo sapiens OX=9606 GN=TMPO PE=1 SV=1	35	12	13	4	414	46.3	9.03	39.46	12	1
FALSE	Master Protein	P17987	T-complex protein 1 subunit alpha OS=Homo sapiens OX=9606 GN=TCP1 PE=1 SV=1	19	9	10	9	556	60.3	6.11	39.4	9	1
FALSE	Master Protein	P52597	Heterogeneous nuclear ribonucleoprotein F OS=Homo sapiens OX=9606 GN=HNRNPF PE=1 SV=3	20	6	10	4	415	45.6	5.58	39.28	6	1
FALSE	Master Protein	A0A0C4DG89	RNA helicase OS=Homo sapiens OX=9606 GN=DDX46 PE=1 SV=1	13	12	12	12	1032	117.4	9.29	39.27	12	1
FALSE	Master Protein	Q5JTH9	RRP12-like protein OS=Homo sapiens OX=9606 GN=RRP12 PE=1 SV=2	11	12	13	12	1297	143.6	8.75	39.06	12	1
FALSE	Master Protein	O43390	Heterogeneous nuclear ribonucleoprotein R OS=Homo sapiens OX=9606 GN=HNRNPR PE=1 SV=1	23	11	12	8	633	70.9	8.13	38.97	11	1
FALSE	Master Protein	Q86YP4	Transcriptional repressor p66-alpha OS=Homo sapiens OX=9606 GN=GATAD2A PE=1 SV=1	29	12	12	11	633	68	9.94	38.82	12	1
FALSE	Master Protein	Q14103	Heterogeneous nuclear ribonucleoprotein D0 OS=Homo sapiens OX=9606 GN=HNRNPD PE=1 SV=1	20	7	10	6	355	38.4	7.81	38.5	7	1
FALSE	Master Protein	O94906	Pre-mRNA-processing factor 6 OS=Homo sapiens OX=9606 GN=PRPF6 PE=1 SV=1	16	12	13	12	941	106.9	8.25	38.45	12	1
FALSE	Master Protein	P05141	ADP/ATP translocase 2 OS=Homo sapiens OX=9606 GN=SLC25A5 PE=1 SV=7	38	11	14	3	298	32.8	9.69	38.12	11	1
FALSE	Master Protein	P06576	ATP synthase subunit beta, mitochondrial OS=Homo sapiens OX=9606 GN=ATP5F1B PE=1 SV=3	22	6	10	6	529	56.5	5.4	38.09	6	1
FALSE	Master Protein	Q9HAV4	Exportin-5 OS=Homo sapiens OX=9606 GN=XPO5 PE=1 SV=1	11	10	11	10	1204	136.2	5.8	37.67	10	1
FALSE	Master Protein	P12236	ADP/ATP translocase 3 OS=Homo sapiens OX=9606 GN=SLC25A6 PE=1 SV=4	38	12	14	3	298	32.8	9.74	37.33	12	1
FALSE	Master Protein	P63173	60S ribosomal protein L38 OS=Homo sapiens OX=9606 GN=RPL38 PE=1 SV=2	57	5	11	5	70	8.2	10.1	37.26	5	1
FALSE	Master Protein	O75369	Filamin-B OS=Homo sapiens OX=9606 GN=FLNB PE=1 SV=2	7	12	12	11	2602	278	5.73	37.07	12	1
FALSE	Master Protein	Q9Y230	RuvB-like 2 OS=Homo sapiens OX=9606 GN=RUVBL2 PE=1 SV=3	29	9	10	9	463	51.1	5.64	37.04	9	1
FALSE	Master Protein	P46060	Ran GTPase-activating protein 1 OS=Homo sapiens OX=9606 GN=RANGAP1 PE=1 SV=1	23	10	10	10	587	63.5	4.68	37	10	1
FALSE	Master Protein	P62277	40S ribosomal protein S13 OS=Homo sapiens OX=9606 GN=RPS13 PE=1 SV=2	36	9	11	9	151	17.2	10.54	36.89	9	1
FALSE	Master Protein	P61964	WD repeat-containing protein 5 OS=Homo sapiens OX=9606 GN=WDR5 PE=1 SV=1	52	10	11	10	334	36.6	8.27	36.45	10	1
FALSE	Master Protein	P35251	Replication factor C subunit 1 OS=Homo sapiens OX=9606 GN=RFC1 PE=1 SV=4	13	11	11	11	1148	128.2	9.36	36.43	11	1
FALSE	Master Protein	O43660	Pleiotropic regulator 1 OS=Homo sapiens OX=9606 GN=PLRG1 PE=1 SV=1	31	8	10	8	514	57.2	9.17	35.87	8	1
FALSE	Master Protein	P30050	60S ribosomal protein L12 OS=Homo sapiens OX=9606 GN=RPL12 PE=1 SV=1	59	8	9	8	165	17.8	9.42	35.87	8	1
FALSE	Master Protein	A0A0J9YYL3	Poly(U)-binding-splicing factor PUF60 (Fragment) OS=Homo sapiens OX=9606 GN=PUF60 PE=1 SV=1	23	8	10	8	505	54.6	5.34	35.85	8	1
FALSE	Master Protein	P27694	Replication protein A 70 kDa DNA-binding subunit OS=Homo sapiens OX=9606 GN=RPA1 PE=1 SV=2	26	10	11	10	616	68.1	7.21	35.67	10	1
FALSE	Master Protein	P67809	Y-box-binding protein 1 OS=Homo sapiens OX=9606 GN=YBX1 PE=1 SV=3	41	8	9	5	324	35.9	9.88	35.59	8	1
FALSE	Master Protein	A0A499FJY3	RNA-binding protein 15 OS=Homo sapiens OX=9606 GN=RBM15 PE=1 SV=1	20	10	10	10	925	101.3	9.96	35.57	10	1
FALSE	Master Protein	P12956	X-ray repair cross-complementing protein 6 OS=Homo sapiens OX=9606 GN=XRCC6 PE=1 SV=2	23	10	10	10	609	69.8	6.64	35.57	10	1
FALSE	Master Protein	P46781	40S ribosomal protein S9 OS=Homo sapiens OX=9606 GN=RPS9 PE=1 SV=3	37	11	13	11	194	22.6	10.65	35.42	11	1
FALSE	Master Protein	Q8N201	Integrator complex subunit 1 OS=Homo sapiens OX=9606 GN=INTS1 PE=1 SV=2	7	11	13	11	2190	244.1	6.13	35.42	11	1
FALSE	Master Protein	Q96KR1	Zinc finger RNA-binding protein OS=Homo sapiens OX=9606 GN=ZFR PE=1 SV=2	17	11	11	11	1074	116.9	9.04	35.37	11	1
FALSE	Master Protein	O15226	NF-kappa-B-repressing factor OS=Homo sapiens OX=9606 GN=NKRF PE=1 SV=2	23	11	11	11	690	77.6	8.79	35.3	11	1
FALSE	Master Protein	A0A7I2V2G2	Stress-70 protein, mitochondrial OS=Homo sapiens OX=9606 GN=HSPA9 PE=1 SV=1	20	10	10	10	610	66.6	5.66	35.18	10	1
FALSE	Master Protein	Q96AE4	Far upstream element-binding protein 1 OS=Homo sapiens OX=9606 GN=FUBP1 PE=1 SV=3	19	11	12	9	644	67.5	7.61	35.14	11	1
FALSE	Master Protein	Q5T8P6	RNA-binding protein 26 OS=Homo sapiens OX=9606 GN=RBM26 PE=1 SV=3	11	10	11	9	1007	113.5	9.16	34.91	10	1
FALSE	Master Protein	A0A7I2V4F0	ATP-dependent RNA helicase DDX1 OS=Homo sapiens OX=9606 GN=DDX1 PE=1 SV=1	19	9	9	9	734	81.7	7.33	34.86	9	1
FALSE	Master Protein	Q92900	Regulator of nonsense transcripts 1 OS=Homo sapiens OX=9606 GN=UPF1 PE=1 SV=2	13	12	12	12	1129	124.3	6.61	34.86	12	1
FALSE	Master Protein	B4DY08	Heterogeneous nuclear ribonucleoproteins C1/C2 OS=Homo sapiens OX=9606 GN=HNRNPC PE=1 SV=1	22	6	9	6	288	32	8.72	34.86	6	1
FALSE	Master Protein	P22087	rRNA 2'-O-methyltransferase fibrillarin OS=Homo sapiens OX=9606 GN=FBL PE=1 SV=2	31	10	10	10	321	33.8	10.18	34.66	10	1
FALSE	Master Protein	O95831	Apoptosis-inducing factor 1, mitochondrial OS=Homo sapiens OX=9606 GN=AIFM1 PE=1 SV=1	19	9	10	9	613	66.9	8.95	34.66	9	1
FALSE	Master Protein	P39019	40S ribosomal protein S19 OS=Homo sapiens OX=9606 GN=RPS19 PE=1 SV=2	43	8	12	8	145	16.1	10.32	34.65	8	1
FALSE	Master Protein	P78371	T-complex protein 1 subunit beta OS=Homo sapiens OX=9606 GN=CCT2 PE=1 SV=4	24	8	8	8	535	57.5	6.46	34.6	8	1
FALSE	Master Protein	E9PCA1	T-complex protein 1 subunit epsilon OS=Homo sapiens OX=9606 GN=CCT5 PE=1 SV=1	23	9	9	8	520	57.1	5.55	34.31	9	1
FALSE	Master Protein	P11387	DNA topoisomerase 1 OS=Homo sapiens OX=9606 GN=TOP1 PE=1 SV=2	17	12	12	12	765	90.7	9.31	34.22	12	1
FALSE	Master Protein	Q14498	RNA-binding protein 39 OS=Homo sapiens OX=9606 GN=RBM39 PE=1 SV=2	21	9	10	9	530	59.3	10.1	33.99	9	1
FALSE	Master Protein	Q9ULV4	Coronin-1C OS=Homo sapiens OX=9606 GN=CORO1C PE=1 SV=1	26	11	11	11	474	53.2	7.08	33.88	11	1
FALSE	Master Protein	P32969	60S ribosomal protein L9 OS=Homo sapiens OX=9606 GN=RPL9P9 PE=1 SV=1	29	7	10	7	192	21.9	9.95	33.85	7	1
FALSE	Master Protein	Q9BUJ2	Heterogeneous nuclear ribonucleoprotein U-like protein 1 OS=Homo sapiens OX=9606 GN=HNRNPUL1 PE=1 SV=2	17	9	9	9	856	95.7	6.92	33.77	9	1
FALSE	Master Protein	O76021	Ribosomal L1 domain-containing protein 1 OS=Homo sapiens OX=9606 GN=RSL1D1 PE=1 SV=3	27	10	10	10	490	54.9	10.13	33.71	10	1
FALSE	Master Protein	P48047	ATP synthase subunit O, mitochondrial OS=Homo sapiens OX=9606 GN=ATP5PO PE=1 SV=1	47	8	10	8	213	23.3	9.96	33.64	8	1
FALSE	Master Protein	B4DUR8	T-complex protein 1 subunit gamma OS=Homo sapiens OX=9606 GN=CCT3 PE=1 SV=1	20	8	9	8	500	55.6	5.64	33.6	8	1
FALSE	Master Protein	Q14203	Dynactin subunit 1 OS=Homo sapiens OX=9606 GN=DCTN1 PE=1 SV=3	11	9	9	9	1278	141.6	5.81	33.56	9	1
FALSE	Master Protein	P0CG39	POTE ankyrin domain family member J OS=Homo sapiens OX=9606 GN=POTEJ PE=3 SV=1	6	5	10	1	1038	117.3	5.97	32.98	5	1
FALSE	Master Protein	O75152	Zinc finger CCCH domain-containing protein 11A OS=Homo sapiens OX=9606 GN=ZC3H11A PE=1 SV=3	18	9	9	7	810	89.1	8.37	32.92	9	1
FALSE	Master Protein	A0A804HL54	isoleucine--tRNA ligase OS=Homo sapiens OX=9606 GN=IARS1 PE=1 SV=1	11	10	10	10	1237	141.5	6.2	32.81	10	1
FALSE	Master Protein	P62269	40S ribosomal protein S18 OS=Homo sapiens OX=9606 GN=RPS18 PE=1 SV=3	46	10	11	10	152	17.7	10.99	32.72	10	1
FALSE	Master Protein	Q9Y265	RuvB-like 1 OS=Homo sapiens OX=9606 GN=RUVBL1 PE=1 SV=1	25	8	10	8	456	50.2	6.42	32.47	8	1
FALSE	Master Protein	A0A2R8Y811	40S ribosomal protein S14 (Fragment) OS=Homo sapiens OX=9606 GN=RPS14 PE=1 SV=1	28	7	9	7	150	16.1	10.05	32.46	7	1
FALSE	Master Protein	D6RBZ0	Heterogeneous nuclear ribonucleoprotein A/B OS=Homo sapiens OX=9606 GN=HNRNPAB PE=1 SV=1	25	9	11	8	327	35.7	6.95	32.33	9	1
FALSE	Master Protein	Q8WXF1	Paraspeckle component 1 OS=Homo sapiens OX=9606 GN=PSPC1 PE=1 SV=1	20	8	9	8	523	58.7	6.67	32.07	8	1
FALSE	Master Protein	E9PB61	THO complex subunit 4 OS=Homo sapiens OX=9606 GN=ALYREF PE=1 SV=1	21	3	8	3	264	27.5	11.05	31.86	3	1
FALSE	Master Protein	Q86UE4	Protein LYRIC OS=Homo sapiens OX=9606 GN=MTDH PE=1 SV=2	19	8	10	8	582	63.8	9.32	31.76	8	1
FALSE	Master Protein	A0A024R4E5	High density lipoprotein binding protein (Vigilin), isoform CRA_a OS=Homo sapiens OX=9606 GN=HDLBP PE=1 SV=1	10	10	10	10	1268	141.4	6.87	31.75	10	1
FALSE	Master Protein	Q13435	Splicing factor 3B subunit 2 OS=Homo sapiens OX=9606 GN=SF3B2 PE=1 SV=2	12	9	10	9	895	100.2	5.67	31.7	9	1
FALSE	Master Protein	Q99623	Prohibitin-2 OS=Homo sapiens OX=9606 GN=PHB2 PE=1 SV=2	34	8	9	8	299	33.3	9.83	31.66	8	1
FALSE	Master Protein	P50990	T-complex protein 1 subunit theta OS=Homo sapiens OX=9606 GN=CCT8 PE=1 SV=4	26	11	11	11	548	59.6	5.6	31.57	11	1
FALSE	Master Protein	Q13283	Ras GTPase-activating protein-binding protein 1 OS=Homo sapiens OX=9606 GN=G3BP1 PE=1 SV=1	17	6	9	6	466	52.1	5.52	31.49	6	1
FALSE	Master Protein	Q9BY77	Polymerase delta-interacting protein 3 OS=Homo sapiens OX=9606 GN=POLDIP3 PE=1 SV=2	31	8	9	8	421	46.1	9.99	31.48	8	1
FALSE	Master Protein	J3QQ67	60S ribosomal protein L18 (Fragment) OS=Homo sapiens OX=9606 GN=RPL18 PE=1 SV=1	39	7	9	7	190	21.8	11.72	31.37	7	1
FALSE	Master Protein	A0A2R8Y7Z0	Catenin beta-1 OS=Homo sapiens OX=9606 GN=CTNNB1 PE=1 SV=1	18	8	8	8	780	85.3	5.92	30.96	8	1
FALSE	Master Protein	A0A7P0T8N8	Transcription elongation regulator 1 OS=Homo sapiens OX=9606 GN=TCERG1 PE=1 SV=1	12	11	11	11	1115	125.9	8.92	30.95	11	1
FALSE	Master Protein	Q96DI7	U5 small nuclear ribonucleoprotein 40 kDa protein OS=Homo sapiens OX=9606 GN=SNRNP40 PE=1 SV=1	31	7	8	7	357	39.3	8.1	30.95	7	1
FALSE	Master Protein	P62753	40S ribosomal protein S6 OS=Homo sapiens OX=9606 GN=RPS6 PE=1 SV=1	26	7	9	7	249	28.7	10.84	30.65	7	1
FALSE	Master Protein	P13010	X-ray repair cross-complementing protein 5 OS=Homo sapiens OX=9606 GN=XRCC5 PE=1 SV=3	21	10	10	10	732	82.7	5.81	30.64	10	1
FALSE	Master Protein	Q01780	Exosome component 10 OS=Homo sapiens OX=9606 GN=EXOSC10 PE=1 SV=2	18	10	10	10	885	100.8	8.46	30.6	10	1
FALSE	Master Protein	Q8WTT2	Nucleolar complex protein 3 homolog OS=Homo sapiens OX=9606 GN=NOC3L PE=1 SV=1	15	8	9	8	800	92.5	9.17	30.55	8	1
FALSE	Master Protein	Q9NXF1	Testis-expressed protein 10 OS=Homo sapiens OX=9606 GN=TEX10 PE=1 SV=2	15	9	9	9	929	105.6	9.36	30.37	9	1
FALSE	Master Protein	A0A7I2YQN2	Heterogeneous nuclear ribonucleoprotein Q OS=Homo sapiens OX=9606 GN=SYNCRIP PE=1 SV=1	20	9	9	6	561	62.5	7.56	30.33	9	1
FALSE	Master Protein	M0R3D6	60S ribosomal protein L18a (Fragment) OS=Homo sapiens OX=9606 GN=RPL18A PE=1 SV=1	40	7	9	7	141	16.7	10.77	30.26	7	1
FALSE	Master Protein	P62906	60S ribosomal protein L10a OS=Homo sapiens OX=9606 GN=RPL10A PE=1 SV=2	28	6	9	6	217	24.8	9.94	30.03	6	1
FALSE	Master Protein	A5YKK6	CCR4-NOT transcription complex subunit 1 OS=Homo sapiens OX=9606 GN=CNOT1 PE=1 SV=2	6	11	11	11	2376	266.8	7.11	29.81	11	1
FALSE	Master Protein	P46940	Ras GTPase-activating-like protein IQGAP1 OS=Homo sapiens OX=9606 GN=IQGAP1 PE=1 SV=1	9	9	9	9	1657	189.1	6.48	29.77	9	1
FALSE	Master Protein	Q4KMP7	TBC1 domain family member 10B OS=Homo sapiens OX=9606 GN=TBC1D10B PE=1 SV=3	20	7	8	7	808	87.1	9.19	29.66	7	1
FALSE	Master Protein	A0A2R8Y7Q1	Nucleosome-remodeling factor subunit BPTF OS=Homo sapiens OX=9606 GN=BPTF PE=1 SV=1	5	10	10	10	2965	330.6	6.1	29.59	10	1
FALSE	Master Protein	Q9UBF2	Coatomer subunit gamma-2 OS=Homo sapiens OX=9606 GN=COPG2 PE=1 SV=1	14	7	9	5	871	97.6	5.81	29.56	7	1
FALSE	Master Protein	Q6P6C2	RNA demethylase ALKBH5 OS=Homo sapiens OX=9606 GN=ALKBH5 PE=1 SV=2	30	7	7	7	394	44.2	9.09	29.53	7	1
FALSE	Master Protein	Q96L91	E1A-binding protein p400 OS=Homo sapiens OX=9606 GN=EP400 PE=1 SV=4	5	10	10	10	3159	343.3	9.19	29.52	10	1
FALSE	Master Protein	O43809	Cleavage and polyadenylation specificity factor subunit 5 OS=Homo sapiens OX=9606 GN=NUDT21 PE=1 SV=1	38	8	9	8	227	26.2	8.82	29.51	8	1
FALSE	Master Protein	A0A087WYQ1	Spectrin beta chain OS=Homo sapiens OX=9606 GN=SPTBN2 PE=1 SV=1	5	8	9	7	2397	271.5	6.23	29.43	8	1
FALSE	Master Protein	P14866	Heterogeneous nuclear ribonucleoprotein L OS=Homo sapiens OX=9606 GN=HNRNPL PE=1 SV=2	18	9	9	9	589	64.1	8.22	29.43	9	1
FALSE	Master Protein	A0A7I2V5S2	Nucleophosmin OS=Homo sapiens OX=9606 GN=NPM1 PE=1 SV=1	25	6	9	6	305	33.9	4.82	29.31	6	1
FALSE	Master Protein	P11388	DNA topoisomerase 2-alpha OS=Homo sapiens OX=9606 GN=TOP2A PE=1 SV=3	10	10	10	7	1531	174.3	8.72	29.09	10	1
FALSE	Master Protein	Q9Y3T9	Nucleolar complex protein 2 homolog OS=Homo sapiens OX=9606 GN=NOC2L PE=1 SV=4	13	10	10	10	749	84.9	5.62	28.95	10	1
FALSE	Master Protein	O14979	Heterogeneous nuclear ribonucleoprotein D-like OS=Homo sapiens OX=9606 GN=HNRNPDL PE=1 SV=3	13	6	8	5	420	46.4	9.57	28.76	6	1
FALSE	Master Protein	Q9H9B4	Sideroflexin-1 OS=Homo sapiens OX=9606 GN=SFXN1 PE=1 SV=4	26	9	9	9	322	35.6	9.07	28.62	9	1
FALSE	Master Protein	P19367	Hexokinase-1 OS=Homo sapiens OX=9606 GN=HK1 PE=1 SV=3	13	8	9	8	917	102.4	6.8	28.45	8	1
FALSE	Master Protein	Q68E01	Integrator complex subunit 3 OS=Homo sapiens OX=9606 GN=INTS3 PE=1 SV=1	14	8	8	8	1043	118	5.8	28.41	8	1
FALSE	Master Protein	Q96PK6	RNA-binding protein 14 OS=Homo sapiens OX=9606 GN=RBM14 PE=1 SV=2	14	7	8	7	669	69.4	9.67	28.25	7	1
FALSE	Master Protein	J3KRX5	60S ribosomal protein L17 (Fragment) OS=Homo sapiens OX=9606 GN=RPL17 PE=1 SV=1	34	7	8	7	174	20.2	10.1	28.24	7	1
FALSE	Master Protein	P18583	Protein SON OS=Homo sapiens OX=9606 GN=SON PE=1 SV=4	5	10	10	10	2426	263.7	5.64	27.9	10	1
FALSE	Master Protein	Q8NFW8	N-acylneuraminate cytidylyltransferase OS=Homo sapiens OX=9606 GN=CMAS PE=1 SV=2	28	9	9	9	434	48.3	7.93	27.84	9	1
FALSE	Master Protein	P12235	ADP/ATP translocase 1 OS=Homo sapiens OX=9606 GN=SLC25A4 PE=1 SV=4	32	10	11	2	298	33	9.76	27.84	10	1
FALSE	Master Protein	Q9H361	Polyadenylate-binding protein 3 OS=Homo sapiens OX=9606 GN=PABPC3 PE=1 SV=2	16	9	10	1	631	70	9.67	27.7	9	1
FALSE	Master Protein	K7EMW4	Nicalin OS=Homo sapiens OX=9606 GN=NCLN PE=1 SV=1	17	5	7	5	489	54.8	7.49	27.61	5	1
FALSE	Master Protein	Q9HCS7	Pre-mRNA-splicing factor SYF1 OS=Homo sapiens OX=9606 GN=XAB2 PE=1 SV=2	12	9	9	9	855	99.9	6.23	27.48	9	1
FALSE	Master Protein	P21796	Voltage-dependent anion-selective channel protein 1 OS=Homo sapiens OX=9606 GN=VDAC1 PE=1 SV=2	31	7	9	6	283	30.8	8.54	27.39	7	1
FALSE	Master Protein	P84103	Serine/arginine-rich splicing factor 3 OS=Homo sapiens OX=9606 GN=SRSF3 PE=1 SV=1	40	7	9	6	164	19.3	11.65	27.28	7	1
FALSE	Master Protein	Q92797	Symplekin OS=Homo sapiens OX=9606 GN=SYMPK PE=1 SV=2	8	7	7	7	1274	141.1	6.13	27.21	7	1
FALSE	Master Protein	Q9UKV3	Apoptotic chromatin condensation inducer in the nucleus OS=Homo sapiens OX=9606 GN=ACIN1 PE=1 SV=2	9	7	8	7	1341	151.8	6.43	27.15	7	1
FALSE	Master Protein	Q16777	Histone H2A type 2-C OS=Homo sapiens OX=9606 GN=H2AC20 PE=1 SV=4	36	5	7	3	129	14	10.9	27.11	5	1
FALSE	Master Protein	Q7Z5K2	Wings apart-like protein homolog OS=Homo sapiens OX=9606 GN=WAPL PE=1 SV=1	8	6	7	6	1190	132.9	5.44	27.04	6	1
FALSE	Master Protein	Q15648	Mediator of RNA polymerase II transcription subunit 1 OS=Homo sapiens OX=9606 GN=MED1 PE=1 SV=4	8	8	8	8	1581	168.4	8.73	26.92	8	1
FALSE	Master Protein	Q7Z406	Myosin-14 OS=Homo sapiens OX=9606 GN=MYH14 PE=1 SV=2	4	6	8	1	1995	227.7	5.6	26.77	6	1
FALSE	Master Protein	Q9BWF3	RNA-binding protein 4 OS=Homo sapiens OX=9606 GN=RBM4 PE=1 SV=1	27	8	9	8	364	40.3	7.08	26.74	8	1
FALSE	Master Protein	A0A8V8TLK7	Transferrin receptor protein 1 OS=Homo sapiens OX=9606 GN=TFRC PE=4 SV=1	16	8	8	8	686	76.2	7.11	26.74	8	1
FALSE	Master Protein	H0YFD6	enoyl-CoA hydratase OS=Homo sapiens OX=9606 GN=HADHA PE=1 SV=2	9	6	8	6	792	86.3	9.1	26.73	6	1
FALSE	Master Protein	A0A8V8TRG9	Serine/threonine-protein kinase mTOR OS=Homo sapiens OX=9606 GN=MTOR PE=4 SV=1	6	9	9	9	2478	280.9	7.17	26.4	9	1
FALSE	Master Protein	Q07021	Complement component 1 Q subcomponent-binding protein, mitochondrial OS=Homo sapiens OX=9606 GN=C1QBP PE=1 SV=1	28	5	6	5	282	31.3	4.84	26.39	5	1
FALSE	Master Protein	P06493	Cyclin-dependent kinase 1 OS=Homo sapiens OX=9606 GN=CDK1 PE=1 SV=3	25	7	9	6	297	34.1	8.4	26.24	7	1
FALSE	Master Protein	Q99848	Probable rRNA-processing protein EBP2 OS=Homo sapiens OX=9606 GN=EBNA1BP2 PE=1 SV=2	32	8	9	8	306	34.8	10.1	26.19	8	1
FALSE	Master Protein	P35637	RNA-binding protein FUS OS=Homo sapiens OX=9606 GN=FUS PE=1 SV=1	7	4	7	4	526	53.4	9.36	26.13	4	1
FALSE	Master Protein	Q9BSJ8	Extended synaptotagmin-1 OS=Homo sapiens OX=9606 GN=ESYT1 PE=1 SV=1	11	7	7	7	1104	122.8	5.83	26.13	7	1
FALSE	Master Protein	A0A6Q8PFA6	Kinesin-like protein OS=Homo sapiens OX=9606 GN=KIF2A PE=1 SV=1	14	9	9	8	687	78	6.68	26.08	9	1
FALSE	Master Protein	P56192	Methionine--tRNA ligase, cytoplasmic OS=Homo sapiens OX=9606 GN=MARS1 PE=1 SV=2	11	8	8	8	900	101.1	6.16	26.02	8	1
FALSE	Master Protein	P55884	Eukaryotic translation initiation factor 3 subunit B OS=Homo sapiens OX=9606 GN=EIF3B PE=1 SV=3	12	7	7	7	814	92.4	5	25.98	7	1
FALSE	Master Protein	P62750	60S ribosomal protein L23a OS=Homo sapiens OX=9606 GN=RPL23A PE=1 SV=1	38	7	7	7	156	17.7	10.45	25.87	7	1
FALSE	Master Protein	P60866	40S ribosomal protein S20 OS=Homo sapiens OX=9606 GN=RPS20 PE=1 SV=1	29	4	8	4	119	13.4	9.94	25.86	4	1
FALSE	Master Protein	O43491	Band 4.1-like protein 2 OS=Homo sapiens OX=9606 GN=EPB41L2 PE=1 SV=1	13	7	7	7	1005	112.5	5.44	25.65	7	1
FALSE	Master Protein	Q6Y7W6	GRB10-interacting GYF protein 2 OS=Homo sapiens OX=9606 GN=GIGYF2 PE=1 SV=1	8	7	7	7	1299	150	5.54	25.59	7	1
FALSE	Master Protein	Q9NVI7	ATPase family AAA domain-containing protein 3A OS=Homo sapiens OX=9606 GN=ATAD3A PE=1 SV=2	11	7	7	4	634	71.3	8.98	25.58	7	1
FALSE	Master Protein	Q9Y5M8	Signal recognition particle receptor subunit beta OS=Homo sapiens OX=9606 GN=SRPRB PE=1 SV=3	37	8	8	8	271	29.7	9.04	25.53	8	1
FALSE	Master Protein	O43592	Exportin-T OS=Homo sapiens OX=9606 GN=XPOT PE=1 SV=2	11	8	9	8	962	109.9	5.39	25.52	8	1
FALSE	Master Protein	P46776	60S ribosomal protein L27a OS=Homo sapiens OX=9606 GN=RPL27A PE=1 SV=2	39	7	8	7	148	16.6	11	25.51	7	1
FALSE	Master Protein	A0A669KB89	SCRIB overlapping open reading frame protein OS=Homo sapiens OX=9606 GN=SCRIB PE=1 SV=1	9	7	7	7	1658	177.7	5.14	25.5	7	1
FALSE	Master Protein	E7EVA0	Microtubule-associated protein OS=Homo sapiens OX=9606 GN=MAP4 PE=1 SV=1	6	9	9	9	2297	245.3	6.23	25.46	9	1
FALSE	Master Protein	P08621	U1 small nuclear ribonucleoprotein 70 kDa OS=Homo sapiens OX=9606 GN=SNRNP70 PE=1 SV=2	21	9	9	9	437	51.5	9.94	25.39	9	1
FALSE	Master Protein	P50402	Emerin OS=Homo sapiens OX=9606 GN=EMD PE=1 SV=1	30	7	8	7	254	29	5.5	25.33	7	1
FALSE	Master Protein	P41091	Eukaryotic translation initiation factor 2 subunit 3 OS=Homo sapiens OX=9606 GN=EIF2S3 PE=1 SV=3	27	8	8	8	472	51.1	8.4	25.32	8	1
FALSE	Master Protein	P31689	DnaJ homolog subfamily A member 1 OS=Homo sapiens OX=9606 GN=DNAJA1 PE=1 SV=2	22	6	8	6	397	44.8	7.08	25.19	6	1
FALSE	Master Protein	P40938	Replication factor C subunit 3 OS=Homo sapiens OX=9606 GN=RFC3 PE=1 SV=2	25	6	8	6	356	40.5	8.34	25.13	6	1
FALSE	Master Protein	P51149	Ras-related protein Rab-7a OS=Homo sapiens OX=9606 GN=RAB7A PE=1 SV=1	46	8	8	7	207	23.5	6.7	25.12	8	1
FALSE	Master Protein	P09543	2',3'-cyclic-nucleotide 3'-phosphodiesterase OS=Homo sapiens OX=9606 GN=CNP PE=1 SV=2	23	7	7	7	421	47.5	9.07	24.99	7	1
FALSE	Master Protein	P15924	Desmoplakin OS=Homo sapiens OX=9606 GN=DSP PE=1 SV=3	4	9	9	9	2871	331.6	6.81	24.96	9	1
FALSE	Master Protein	Q9P258	Protein RCC2 OS=Homo sapiens OX=9606 GN=RCC2 PE=1 SV=2	21	7	7	7	522	56	8.78	24.85	7	1
FALSE	Master Protein	Q9Y4W2	Ribosomal biogenesis protein LAS1L OS=Homo sapiens OX=9606 GN=LAS1L PE=1 SV=2	16	8	8	8	734	83	4.73	24.76	8	1
FALSE	Master Protein	E9PDF6	Unconventional myosin-Ib OS=Homo sapiens OX=9606 GN=MYO1B PE=1 SV=1	11	8	8	8	1107	128.4	9.31	24.66	8	1
FALSE	Master Protein	Q5JPE7	Nodal modulator 2 OS=Homo sapiens OX=9606 GN=NOMO2 PE=1 SV=1	9	8	8	8	1267	139.4	5.76	24.63	8	1
FALSE	Master Protein	A0A5H1ZRP4	Negative elongation factor B OS=Homo sapiens OX=9606 GN=NELFB PE=1 SV=1	15	7	7	7	628	70	6.04	24.62	7	1
FALSE	Master Protein	P50454	Serpin H1 OS=Homo sapiens OX=9606 GN=SERPINH1 PE=1 SV=2	21	6	7	6	418	46.4	8.69	24.54	6	1
FALSE	Master Protein	F8WJN3	Cleavage and polyadenylation specificity factor subunit 6 OS=Homo sapiens OX=9606 GN=CPSF6 PE=1 SV=1	18	6	7	6	478	52.2	6.43	24.49	6	1
FALSE	Master Protein	Q9Y5B9	FACT complex subunit SPT16 OS=Homo sapiens OX=9606 GN=SUPT16H PE=1 SV=1	9	7	7	7	1047	119.8	5.66	24.45	7	1
FALSE	Master Protein	Q8IZL8	Proline-, glutamic acid- and leucine-rich protein 1 OS=Homo sapiens OX=9606 GN=PELP1 PE=1 SV=2	8	6	7	6	1130	119.6	4.34	24.44	6	1
FALSE	Master Protein	Q96ST3	Paired amphipathic helix protein Sin3a OS=Homo sapiens OX=9606 GN=SIN3A PE=1 SV=2	8	9	9	9	1273	145.1	7.25	24.38	9	1
FALSE	Master Protein	P46821	Microtubule-associated protein 1B OS=Homo sapiens OX=9606 GN=MAP1B PE=1 SV=2	4	7	7	6	2468	270.5	4.81	24.33	7	1
FALSE	Master Protein	O43172	U4/U6 small nuclear ribonucleoprotein Prp4 OS=Homo sapiens OX=9606 GN=PRPF4 PE=1 SV=2	19	8	8	8	522	58.4	7.42	24.3	8	1
FALSE	Master Protein	Q96T58	Msx2-interacting protein OS=Homo sapiens OX=9606 GN=SPEN PE=1 SV=1	4	7	7	7	3664	402	7.64	24.27	7	1
FALSE	Master Protein	Q8WXI9	Transcriptional repressor p66-beta OS=Homo sapiens OX=9606 GN=GATAD2B PE=1 SV=1	15	6	7	5	593	65.2	9.7	24.16	6	1
FALSE	Master Protein	Q5T9A4	ATPase family AAA domain-containing protein 3B OS=Homo sapiens OX=9606 GN=ATAD3B PE=1 SV=1	10	6	7	3	648	72.5	9.2	23.94	6	1
FALSE	Master Protein	O14981	TATA-binding protein-associated factor 172 OS=Homo sapiens OX=9606 GN=BTAF1 PE=1 SV=2	7	9	9	9	1849	206.8	6.52	23.94	9	1
FALSE	Master Protein	P62917	60S ribosomal protein L8 OS=Homo sapiens OX=9606 GN=RPL8 PE=1 SV=2	19	5	7	5	257	28	11.03	23.67	5	1
FALSE	Master Protein	P51531	Probable global transcription activator SNF2L2 OS=Homo sapiens OX=9606 GN=SMARCA2 PE=1 SV=2	5	7	8	1	1590	181.2	7.2	23.66	7	1
FALSE	Master Protein	P15880	40S ribosomal protein S2 OS=Homo sapiens OX=9606 GN=RPS2 PE=1 SV=2	24	8	8	8	293	31.3	10.24	23.54	8	1
FALSE	Master Protein	P05455	Lupus La protein OS=Homo sapiens OX=9606 GN=SSB PE=1 SV=2	24	7	7	7	408	46.8	7.12	23.53	7	1
FALSE	Master Protein	Q9Y678	Coatomer subunit gamma-1 OS=Homo sapiens OX=9606 GN=COPG1 PE=1 SV=1	13	8	8	6	874	97.7	5.47	23.32	8	1
FALSE	Master Protein	E7ESP9	Neurofilament medium polypeptide OS=Homo sapiens OX=9606 GN=NEFM PE=1 SV=1	11	6	7	5	877	98.3	4.86	23.31	6	1
FALSE	Master Protein	B0QYK0	RNA-binding protein EWS OS=Homo sapiens OX=9606 GN=EWSR1 PE=1 SV=1	8	3	6	3	618	64.9	9.38	23.27	3	1
FALSE	Master Protein	Q6P2E9	Enhancer of mRNA-decapping protein 4 OS=Homo sapiens OX=9606 GN=EDC4 PE=1 SV=1	9	7	7	7	1401	151.6	5.86	23.26	7	1
FALSE	Master Protein	P42695	Condensin-2 complex subunit D3 OS=Homo sapiens OX=9606 GN=NCAPD3 PE=1 SV=2	6	6	7	5	1498	168.8	7.5	23.25	6	1
FALSE	Master Protein	P55084	Trifunctional enzyme subunit beta, mitochondrial OS=Homo sapiens OX=9606 GN=HADHB PE=1 SV=3	16	7	8	7	474	51.3	9.41	23.22	7	1
FALSE	Master Protein	Q9H4L7	SWI/SNF-related matrix-associated actin-dependent regulator of chromatin subfamily A containing DEAD/H box 1 OS=Homo sapiens OX=9606 GN=SMARCAD1 PE=1 SV=2	8	6	7	6	1026	117.3	5.55	23.11	6	1
FALSE	Master Protein	Q12931	Heat shock protein 75 kDa, mitochondrial OS=Homo sapiens OX=9606 GN=TRAP1 PE=1 SV=3	14	7	7	6	704	80.1	8.21	23.1	7	1
FALSE	Master Protein	Q4VCS5	Angiomotin OS=Homo sapiens OX=9606 GN=AMOT PE=1 SV=1	11	7	8	7	1084	118	7.64	23.04	7	1
FALSE	Master Protein	P49411	Elongation factor Tu, mitochondrial OS=Homo sapiens OX=9606 GN=TUFM PE=1 SV=3	16	5	6	5	455	49.8	7.61	23.01	5	1
FALSE	Master Protein	A0A0A0MR02	Voltage-dependent anion-selective channel protein 2 (Fragment) OS=Homo sapiens OX=9606 GN=VDAC2 PE=1 SV=1	43	7	7	7	282	30.3	7.81	23	7	1
FALSE	Master Protein	E5RI99	60S ribosomal protein L30 (Fragment) OS=Homo sapiens OX=9606 GN=RPL30 PE=1 SV=1	36	4	6	4	114	12.6	9.55	22.93	4	1
FALSE	Master Protein	Q96CS3	FAS-associated factor 2 OS=Homo sapiens OX=9606 GN=FAF2 PE=1 SV=2	27	7	7	7	445	52.6	5.62	22.91	7	1
FALSE	Master Protein	Q15365	Poly(rC)-binding protein 1 OS=Homo sapiens OX=9606 GN=PCBP1 PE=1 SV=2	30	7	7	5	356	37.5	7.09	22.89	7	1
FALSE	Master Protein	Q9H0A0	RNA cytidine acetyltransferase OS=Homo sapiens OX=9606 GN=NAT10 PE=1 SV=2	11	7	7	7	1025	115.7	8.27	22.87	7	1
FALSE	Master Protein	P39748	Flap endonuclease 1 OS=Homo sapiens OX=9606 GN=FEN1 PE=1 SV=1	26	7	7	7	380	42.6	8.62	22.77	7	1
FALSE	Master Protein	Q9BY44	Eukaryotic translation initiation factor 2A OS=Homo sapiens OX=9606 GN=EIF2A PE=1 SV=3	21	8	8	8	585	64.9	8.87	22.75	8	1
FALSE	Master Protein	P09661	U2 small nuclear ribonucleoprotein A' OS=Homo sapiens OX=9606 GN=SNRPA1 PE=1 SV=2	24	7	7	7	255	28.4	8.62	22.68	7	1
FALSE	Master Protein	Q9UQ35	Serine/arginine repetitive matrix protein 2 OS=Homo sapiens OX=9606 GN=SRRM2 PE=1 SV=2	4	8	8	8	2752	299.4	12.06	22.66	8	1
FALSE	Master Protein	Q15366	Poly(rC)-binding protein 2 OS=Homo sapiens OX=9606 GN=PCBP2 PE=1 SV=1	26	7	8	5	365	38.6	6.79	22.61	7	1
FALSE	Master Protein	Q9NPF5	DNA methyltransferase 1-associated protein 1 OS=Homo sapiens OX=9606 GN=DMAP1 PE=1 SV=1	24	8	8	8	467	53	9.5	22.48	8	1
FALSE	Master Protein	P62899	60S ribosomal protein L31 OS=Homo sapiens OX=9606 GN=RPL31 PE=1 SV=1	42	6	8	6	125	14.5	10.54	22.46	6	1
FALSE	Master Protein	Q14152	Eukaryotic translation initiation factor 3 subunit A OS=Homo sapiens OX=9606 GN=EIF3A PE=1 SV=1	7	7	8	7	1382	166.5	6.79	22.38	7	1
FALSE	Master Protein	F5GZS6	4F2 cell-surface antigen heavy chain OS=Homo sapiens OX=9606 GN=SLC3A2 PE=1 SV=1	18	7	7	7	599	64.8	5.1	22.22	7	1
FALSE	Master Protein	P40429	60S ribosomal protein L13a OS=Homo sapiens OX=9606 GN=RPL13A PE=1 SV=2	21	5	7	5	203	23.6	10.93	22.22	5	1
FALSE	Master Protein	F8VVM2	Phosphate carrier protein, mitochondrial OS=Homo sapiens OX=9606 GN=SLC25A3 PE=1 SV=1	19	4	5	1	324	36.1	9.26	22.18	4	1
FALSE	Master Protein	Q16629	Serine/arginine-rich splicing factor 7 OS=Homo sapiens OX=9606 GN=SRSF7 PE=1 SV=1	26	6	7	5	238	27.4	11.82	22.17	6	1
FALSE	Master Protein	Q9P035	Very-long-chain (3R)-3-hydroxyacyl-CoA dehydratase 3 OS=Homo sapiens OX=9606 GN=HACD3 PE=1 SV=2	21	5	5	5	362	43.1	8.94	22.11	5	1
FALSE	Master Protein	P46459	Vesicle-fusing ATPase OS=Homo sapiens OX=9606 GN=NSF PE=1 SV=3	15	7	7	7	744	82.5	6.95	22.07	7	1
FALSE	Master Protein	O43290	U4/U6.U5 tri-snRNP-associated protein 1 OS=Homo sapiens OX=9606 GN=SART1 PE=1 SV=1	14	8	8	8	800	90.2	6.13	22.04	8	1
FALSE	Master Protein	Q9NVP1	ATP-dependent RNA helicase DDX18 OS=Homo sapiens OX=9606 GN=DDX18 PE=1 SV=2	16	7	7	7	670	75.4	9.5	22.01	7	1
FALSE	Master Protein	K7EKS6	Mediator of RNA polymerase II transcription subunit 16 (Fragment) OS=Homo sapiens OX=9606 GN=MED16 PE=1 SV=1	22	7	7	7	462	51.4	6.76	21.9	7	1
FALSE	Master Protein	P62995	Transformer-2 protein homolog beta OS=Homo sapiens OX=9606 GN=TRA2B PE=1 SV=1	22	5	7	5	288	33.6	11.25	21.9	5	1
FALSE	Master Protein	Q9BSJ2	Gamma-tubulin complex component 2 OS=Homo sapiens OX=9606 GN=TUBGCP2 PE=1 SV=2	12	7	7	7	902	102.5	6.84	21.78	7	1
FALSE	Master Protein	P04792	Heat shock protein beta-1 OS=Homo sapiens OX=9606 GN=HSPB1 PE=1 SV=2	38	6	6	6	205	22.8	6.4	21.76	6	1
FALSE	Master Protein	P48634	Protein PRRC2A OS=Homo sapiens OX=9606 GN=PRRC2A PE=1 SV=3	6	7	7	7	2157	228.7	9.45	21.75	7	1
FALSE	Master Protein	P30153	Serine/threonine-protein phosphatase 2A 65 kDa regulatory subunit A alpha isoform OS=Homo sapiens OX=9606 GN=PPP2R1A PE=1 SV=4	16	6	6	6	589	65.3	5.11	21.73	6	1
FALSE	Master Protein	Q8IWX8	Calcium homeostasis endoplasmic reticulum protein OS=Homo sapiens OX=9606 GN=CHERP PE=1 SV=3	9	6	6	6	916	103.6	9.04	21.7	6	1
FALSE	Master Protein	P26368	Splicing factor U2AF 65 kDa subunit OS=Homo sapiens OX=9606 GN=U2AF2 PE=1 SV=4	14	5	7	5	475	53.5	9.09	21.67	5	1
FALSE	Master Protein	P46783	40S ribosomal protein S10 OS=Homo sapiens OX=9606 GN=RPS10 PE=1 SV=1	24	4	6	4	165	18.9	10.15	21.65	4	1
FALSE	Master Protein	A0A8Q3WKT3	RNA binding protein fox-1 homolog 2 OS=Homo sapiens OX=9606 GN=RBFOX2 PE=1 SV=1	19	5	6	5	447	46.9	6.62	21.63	5	1
FALSE	Master Protein	P48444	Coatomer subunit delta OS=Homo sapiens OX=9606 GN=ARCN1 PE=1 SV=1	17	7	7	7	511	57.2	6.21	21.57	7	1
FALSE	Master Protein	P16989	Y-box-binding protein 3 OS=Homo sapiens OX=9606 GN=YBX3 PE=1 SV=4	30	5	6	2	372	40.1	9.77	21.5	5	1
FALSE	Master Protein	B5MDF5	GTP-binding nuclear protein Ran OS=Homo sapiens OX=9606 GN=RAN PE=1 SV=1	22	6	7	6	233	26.2	7.01	21.48	6	1
FALSE	Master Protein	Q5C9Z4	Nucleolar MIF4G domain-containing protein 1 OS=Homo sapiens OX=9606 GN=NOM1 PE=1 SV=1	11	7	7	7	860	96.2	8.1	21.21	7	1
FALSE	Master Protein	Q15637	Splicing factor 1 OS=Homo sapiens OX=9606 GN=SF1 PE=1 SV=4	11	7	7	7	639	68.3	8.98	21.18	7	1
FALSE	Master Protein	J3KN16	Proteasome adapter and scaffold protein ECM29 OS=Homo sapiens OX=9606 GN=ECPAS PE=1 SV=1	5	7	7	7	2017	223.6	8.75	21.17	7	1
FALSE	Master Protein	O96019	Actin-like protein 6A OS=Homo sapiens OX=9606 GN=ACTL6A PE=1 SV=1	16	5	6	5	429	47.4	5.6	21.12	5	1
FALSE	Master Protein	Q12873	Chromodomain-helicase-DNA-binding protein 3 OS=Homo sapiens OX=9606 GN=CHD3 PE=1 SV=3	4	6	6	2	2000	226.5	7.3	21.1	6	1
FALSE	Master Protein	A0A087WX29	TAR DNA-binding protein 43 (Fragment) OS=Homo sapiens OX=9606 GN=TARDBP PE=1 SV=1	31	5	5	5	243	26.7	7.77	21.08	5	1
FALSE	Master Protein	Q7KZF4	Staphylococcal nuclease domain-containing protein 1 OS=Homo sapiens OX=9606 GN=SND1 PE=1 SV=1	9	7	7	7	910	101.9	7.17	21.08	7	1
FALSE	Master Protein	A0A286YF78	D-3-phosphoglycerate dehydrogenase (Fragment) OS=Homo sapiens OX=9606 GN=PHGDH PE=1 SV=1	19	3	7	1	276	29.7	8.02	21.03	3	1
FALSE	Master Protein	Q02880	DNA topoisomerase 2-beta OS=Homo sapiens OX=9606 GN=TOP2B PE=1 SV=3	6	8	8	5	1626	183.2	8	21.02	8	1
FALSE	Master Protein	P50570	Dynamin-2 OS=Homo sapiens OX=9606 GN=DNM2 PE=1 SV=2	9	6	6	6	870	98	7.44	21	6	1
FALSE	Master Protein	Q8TEM1	Nuclear pore membrane glycoprotein 210 OS=Homo sapiens OX=9606 GN=NUP210 PE=1 SV=3	6	6	6	6	1887	205	6.81	20.99	6	1
FALSE	Master Protein	A0A3B3IRK6	Mannosyl-oligosaccharide glucosidase (Fragment) OS=Homo sapiens OX=9606 GN=MOGS PE=1 SV=1	10	6	6	6	715	78.5	8.35	20.98	6	1
FALSE	Master Protein	P33993	DNA replication licensing factor MCM7 OS=Homo sapiens OX=9606 GN=MCM7 PE=1 SV=4	13	6	6	6	719	81.3	6.46	20.89	6	1
FALSE	Master Protein	Q96T76	MMS19 nucleotide excision repair protein homolog OS=Homo sapiens OX=9606 GN=MMS19 PE=1 SV=2	9	6	6	6	1030	113.2	6.35	20.89	6	1
FALSE	Master Protein	Q9UQ80	Proliferation-associated protein 2G4 OS=Homo sapiens OX=9606 GN=PA2G4 PE=1 SV=3	21	7	7	7	394	43.8	6.55	20.85	7	1
FALSE	Master Protein	P26373	60S ribosomal protein L13 OS=Homo sapiens OX=9606 GN=RPL13 PE=1 SV=4	20	7	7	7	211	24.2	11.65	20.82	7	1
FALSE	Master Protein	P42766	60S ribosomal protein L35 OS=Homo sapiens OX=9606 GN=RPL35 PE=1 SV=2	30	4	6	4	123	14.5	11.05	20.74	4	1
FALSE	Master Protein	O75396	Vesicle-trafficking protein SEC22b OS=Homo sapiens OX=9606 GN=SEC22B PE=1 SV=5	29	6	6	6	215	24.7	8.51	20.72	6	1
FALSE	Master Protein	O15047	Histone-lysine N-methyltransferase SETD1A OS=Homo sapiens OX=9606 GN=SETD1A PE=1 SV=3	7	7	7	7	1707	185.9	5.14	20.57	7	1
FALSE	Master Protein	Q9UHD8	Septin-9 OS=Homo sapiens OX=9606 GN=SEPTIN9 PE=1 SV=2	19	8	8	8	586	65.4	8.97	20.57	8	1
FALSE	Master Protein	P61353	60S ribosomal protein L27 OS=Homo sapiens OX=9606 GN=RPL27 PE=1 SV=2	41	7	7	7	136	15.8	10.56	20.56	7	1
FALSE	Master Protein	O14617	AP-3 complex subunit delta-1 OS=Homo sapiens OX=9606 GN=AP3D1 PE=1 SV=1	7	4	5	4	1153	130.1	8.48	20.51	4	1
FALSE	Master Protein	B5ME19	Eukaryotic translation initiation factor 3 subunit C-like protein OS=Homo sapiens OX=9606 GN=EIF3CL PE=1 SV=1	7	6	7	6	914	105.4	5.64	20.49	6	1
FALSE	Master Protein	A0A8V8TM61	HCG1811743, isoform CRA_d OS=Homo sapiens OX=9606 GN=PRPF40A PE=4 SV=1	9	6	7	6	934	106.3	7.99	20.48	6	1
FALSE	Master Protein	C9J4M6	DNA-directed RNA polymerase subunit beta OS=Homo sapiens OX=9606 GN=POLR2B PE=1 SV=3	9	7	7	7	1067	121.3	8.32	20.45	7	1
FALSE	Master Protein	Q00325	Phosphate carrier protein, mitochondrial OS=Homo sapiens OX=9606 GN=SLC25A3 PE=1 SV=2	13	5	6	2	362	40.1	9.38	20.36	5	1
FALSE	Master Protein	Q9Y613	FH1/FH2 domain-containing protein 1 OS=Homo sapiens OX=9606 GN=FHOD1 PE=1 SV=3	9	6	6	6	1164	126.5	6.39	20.36	6	1
FALSE	Master Protein	Q2KHR3	Glutamine and serine-rich protein 1 OS=Homo sapiens OX=9606 GN=QSER1 PE=1 SV=3	7	6	6	6	1735	189.9	7.08	20.34	6	1
FALSE	Master Protein	Q7Z2W4	Zinc finger CCCH-type antiviral protein 1 OS=Homo sapiens OX=9606 GN=ZC3HAV1 PE=1 SV=3	11	6	6	6	902	101.4	8.4	20.31	6	1
FALSE	Master Protein	P62979	Ubiquitin-40S ribosomal protein S27a OS=Homo sapiens OX=9606 GN=RPS27A PE=1 SV=2	31	5	6	5	156	18	9.64	20.2	5	1
FALSE	Master Protein	Q6PD62	RNA polymerase-associated protein CTR9 homolog OS=Homo sapiens OX=9606 GN=CTR9 PE=1 SV=1	8	6	6	6	1173	133.4	6.77	20.18	6	1
FALSE	Master Protein	Q9GZT3	SRA stem-loop-interacting RNA-binding protein, mitochondrial OS=Homo sapiens OX=9606 GN=SLIRP PE=1 SV=1	55	5	7	5	109	12.3	10.24	20.18	5	1
FALSE	Master Protein	Q8IVW6	AT-rich interactive domain-containing protein 3B OS=Homo sapiens OX=9606 GN=ARID3B PE=1 SV=2	19	7	7	6	561	60.6	7.52	20.14	7	1
FALSE	Master Protein	O00763	Acetyl-CoA carboxylase 2 OS=Homo sapiens OX=9606 GN=ACACB PE=1 SV=3	4	6	6	1	2458	276.4	6.49	20.05	6	1
FALSE	Master Protein	Q9Y3Z3	Deoxynucleoside triphosphate triphosphohydrolase SAMHD1 OS=Homo sapiens OX=9606 GN=SAMHD1 PE=1 SV=2	13	6	6	6	626	72.2	7.14	20.04	6	1
FALSE	Master Protein	Q8IYB3	Serine/arginine repetitive matrix protein 1 OS=Homo sapiens OX=9606 GN=SRRM1 PE=1 SV=2	10	4	4	4	904	102.3	11.84	19.96	4	1
FALSE	Master Protein	Q6P1N0	Coiled-coil and C2 domain-containing protein 1A OS=Homo sapiens OX=9606 GN=CC2D1A PE=1 SV=1	13	7	7	7	951	104	8.09	19.96	7	1
FALSE	Master Protein	P28370	Probable global transcription activator SNF2L1 OS=Homo sapiens OX=9606 GN=SMARCA1 PE=1 SV=2	6	6	7	2	1054	122.5	8.09	19.95	6	1
FALSE	Master Protein	Q9Y2W1	Thyroid hormone receptor-associated protein 3 OS=Homo sapiens OX=9606 GN=THRAP3 PE=1 SV=2	8	6	7	6	955	108.6	10.15	19.92	6	1
FALSE	Master Protein	Q92522	Histone H1.10 OS=Homo sapiens OX=9606 GN=H1-10 PE=1 SV=1	18	5	6	5	213	22.5	10.76	19.87	5	1
FALSE	Master Protein	Q9BTC0	Death-inducer obliterator 1 OS=Homo sapiens OX=9606 GN=DIDO1 PE=1 SV=5	4	7	7	7	2240	243.7	7.88	19.85	7	1
FALSE	Master Protein	Q9UJZ1	Stomatin-like protein 2, mitochondrial OS=Homo sapiens OX=9606 GN=STOML2 PE=1 SV=1	21	5	6	5	356	38.5	7.39	19.75	5	1
FALSE	Master Protein	P49959	Double-strand break repair protein MRE11 OS=Homo sapiens OX=9606 GN=MRE11 PE=1 SV=3	13	6	6	6	708	80.5	5.9	19.72	6	1
FALSE	Master Protein	P61006	Ras-related protein Rab-8A OS=Homo sapiens OX=9606 GN=RAB8A PE=1 SV=1	43	7	7	4	207	23.7	9.07	19.71	7	1
FALSE	Master Protein	Q9Y383	Putative RNA-binding protein Luc7-like 2 OS=Homo sapiens OX=9606 GN=LUC7L2 PE=1 SV=2	16	5	6	4	392	46.5	10.01	19.71	5	1
FALSE	Master Protein	Q9H307	Pinin OS=Homo sapiens OX=9606 GN=PNN PE=1 SV=5	10	6	7	6	717	81.6	7.14	19.7	6	1
FALSE	Master Protein	Q12996	Cleavage stimulation factor subunit 3 OS=Homo sapiens OX=9606 GN=CSTF3 PE=1 SV=1	11	5	5	5	717	82.9	8.12	19.7	5	1
FALSE	Master Protein	I3L3H2	RNA helicase OS=Homo sapiens OX=9606 GN=EIF4A3 PE=1 SV=2	14	5	6	4	390	44.5	6.47	19.69	5	1
FALSE	Master Protein	Q9UBL3	Set1/Ash2 histone methyltransferase complex subunit ASH2 OS=Homo sapiens OX=9606 GN=ASH2L PE=1 SV=1	15	6	6	6	628	68.7	5.69	19.63	6	1
FALSE	Master Protein	Q8WWY3	U4/U6 small nuclear ribonucleoprotein Prp31 OS=Homo sapiens OX=9606 GN=PRPF31 PE=1 SV=2	15	6	6	6	499	55.4	5.78	19.6	6	1
FALSE	Master Protein	P56182	Ribosomal RNA processing protein 1 homolog A OS=Homo sapiens OX=9606 GN=RRP1 PE=1 SV=1	22	7	7	7	461	52.8	9.33	19.56	7	1
FALSE	Master Protein	G3V4X8	SNW domain-containing protein 1 OS=Homo sapiens OX=9606 GN=SNW1 PE=1 SV=1	23	6	6	6	374	43.3	9.7	19.55	6	1
FALSE	Master Protein	Q9P2N5	RNA-binding protein 27 OS=Homo sapiens OX=9606 GN=RBM27 PE=1 SV=2	7	5	6	4	1060	118.6	9.19	19.52	5	1
FALSE	Master Protein	O75182	Paired amphipathic helix protein Sin3b OS=Homo sapiens OX=9606 GN=SIN3B PE=1 SV=2	8	6	6	6	1162	133	6.93	19.31	6	1
FALSE	Master Protein	P62829	60S ribosomal protein L23 OS=Homo sapiens OX=9606 GN=RPL23 PE=1 SV=1	33	4	6	4	140	14.9	10.51	19.26	4	1
FALSE	Master Protein	P62820	Ras-related protein Rab-1A OS=Homo sapiens OX=9606 GN=RAB1A PE=1 SV=3	30	6	6	1	205	22.7	6.21	19.25	6	1
FALSE	Master Protein	Q01081	Splicing factor U2AF 35 kDa subunit OS=Homo sapiens OX=9606 GN=U2AF1 PE=1 SV=3	20	4	6	4	240	27.9	8.81	19.23	4	1
FALSE	Master Protein	A0A7I2YQG2	Ribosomal protein L19 OS=Homo sapiens OX=9606 GN=RPL19 PE=1 SV=1	17	5	6	5	216	25.7	11.27	19.23	5	1
FALSE	Master Protein	Q96HS1	Serine/threonine-protein phosphatase PGAM5, mitochondrial OS=Homo sapiens OX=9606 GN=PGAM5 PE=1 SV=2	22	7	7	7	289	32	8.68	19.22	7	1
FALSE	Master Protein	H0YKD8	60S ribosomal protein L28 OS=Homo sapiens OX=9606 GN=RPL28 PE=1 SV=1	20	5	6	5	170	19.1	11.46	19.18	5	1
FALSE	Master Protein	A0A6I8PL42	leucine--tRNA ligase OS=Homo sapiens OX=9606 GN=LARS1 PE=1 SV=1	8	6	6	6	1130	129.1	7.87	19.17	6	1
FALSE	Master Protein	O15460	Prolyl 4-hydroxylase subunit alpha-2 OS=Homo sapiens OX=9606 GN=P4HA2 PE=1 SV=1	16	5	5	5	535	60.9	5.71	19.17	5	1
FALSE	Master Protein	A0A0U1RQC9	Cellular tumor antigen p53 OS=Homo sapiens OX=9606 GN=TP53 PE=1 SV=1	19	5	6	5	410	45.9	7.2	19.12	5	1
FALSE	Master Protein	Q10570	Cleavage and polyadenylation specificity factor subunit 1 OS=Homo sapiens OX=9606 GN=CPSF1 PE=1 SV=2	6	7	7	7	1443	160.8	6.4	19.09	7	1
FALSE	Master Protein	E9PCS8	Metastasis-associated protein MTA3 OS=Homo sapiens OX=9606 GN=MTA3 PE=1 SV=1	18	6	6	2	392	44.5	5.55	19.08	6	1
FALSE	Master Protein	Q9C0J8	pre-mRNA 3' end processing protein WDR33 OS=Homo sapiens OX=9606 GN=WDR33 PE=1 SV=2	7	6	6	6	1336	145.8	9.17	19.06	6	1
FALSE	Master Protein	Q9NZ01	Very-long-chain enoyl-CoA reductase OS=Homo sapiens OX=9606 GN=TECR PE=1 SV=1	19	6	6	6	308	36	9.45	18.99	6	1
FALSE	Master Protein	Q9Y520	Protein PRRC2C OS=Homo sapiens OX=9606 GN=PRRC2C PE=1 SV=4	4	5	5	5	2896	316.7	9.13	18.99	5	1
FALSE	Master Protein	Q9UJV9	Probable ATP-dependent RNA helicase DDX41 OS=Homo sapiens OX=9606 GN=DDX41 PE=1 SV=2	14	6	6	6	622	69.8	6.84	18.97	6	1
FALSE	Master Protein	H7C2V9	BCL-6 corepressor OS=Homo sapiens OX=9606 GN=BCOR PE=1 SV=2	7	6	6	6	1690	184.5	6.99	18.92	6	1
FALSE	Master Protein	Q9UHB9	Signal recognition particle subunit SRP68 OS=Homo sapiens OX=9606 GN=SRP68 PE=1 SV=2	10	3	3	3	627	70.7	8.56	18.91	3	1
FALSE	Master Protein	P51148	Ras-related protein Rab-5C OS=Homo sapiens OX=9606 GN=RAB5C PE=1 SV=2	26	4	5	4	216	23.5	8.41	18.86	4	1
FALSE	Master Protein	Q15645	Pachytene checkpoint protein 2 homolog OS=Homo sapiens OX=9606 GN=TRIP13 PE=1 SV=2	18	6	6	6	432	48.5	6.09	18.81	6	1
FALSE	Master Protein	Q53GS9	U4/U6.U5 tri-snRNP-associated protein 2 OS=Homo sapiens OX=9606 GN=USP39 PE=1 SV=2	17	6	6	6	565	65.3	8.91	18.77	6	1
FALSE	Master Protein	Q15717	ELAV-like protein 1 OS=Homo sapiens OX=9606 GN=ELAVL1 PE=1 SV=2	19	4	5	4	326	36.1	9.17	18.73	4	1
FALSE	Master Protein	O43242	26S proteasome non-ATPase regulatory subunit 3 OS=Homo sapiens OX=9606 GN=PSMD3 PE=1 SV=2	15	6	6	6	534	60.9	8.44	18.71	6	1
FALSE	Master Protein	Q9UNY4	Transcription termination factor 2 OS=Homo sapiens OX=9606 GN=TTF2 PE=1 SV=2	8	6	6	6	1162	129.5	8.37	18.71	6	1
FALSE	Master Protein	P35658	Nuclear pore complex protein Nup214 OS=Homo sapiens OX=9606 GN=NUP214 PE=1 SV=2	5	6	6	6	2090	213.5	7.47	18.68	6	1
FALSE	Master Protein	A0A7I2V5Y5	Kinesin-like protein OS=Homo sapiens OX=9606 GN=KIF23 PE=1 SV=1	7	5	5	5	974	111.6	8.5	18.66	5	1
FALSE	Master Protein	A0A8I5QKM3	Lysine-specific histone demethylase OS=Homo sapiens OX=9606 GN=KDM1A PE=1 SV=1	11	6	6	6	794	85.4	6.46	18.65	6	1
FALSE	Master Protein	P53618	Coatomer subunit beta OS=Homo sapiens OX=9606 GN=COPB1 PE=1 SV=3	13	5	5	5	953	107.1	6.05	18.63	5	1
FALSE	Master Protein	O95373	Importin-7 OS=Homo sapiens OX=9606 GN=IPO7 PE=1 SV=1	8	6	6	6	1038	119.4	4.82	18.42	6	1
FALSE	Master Protein	Q5SY16	Polynucleotide 5'-hydroxyl-kinase NOL9 OS=Homo sapiens OX=9606 GN=NOL9 PE=1 SV=1	14	6	6	6	702	79.3	9.13	18.42	6	1
FALSE	Master Protein	P39656	Dolichyl-diphosphooligosaccharide--protein glycosyltransferase 48 kDa subunit OS=Homo sapiens OX=9606 GN=DDOST PE=1 SV=4	19	6	6	6	456	50.8	6.55	18.37	6	1
FALSE	Master Protein	Q9NRZ9	Lymphoid-specific helicase OS=Homo sapiens OX=9606 GN=HELLS PE=1 SV=1	8	6	6	6	838	97	7.93	18.37	6	1
FALSE	Master Protein	M0R210	40S ribosomal protein S16 OS=Homo sapiens OX=9606 GN=RPS16 PE=1 SV=1	38	6	7	6	129	14.4	10.23	18.33	6	1
FALSE	Master Protein	P61224	Ras-related protein Rap-1b OS=Homo sapiens OX=9606 GN=RAP1B PE=1 SV=1	27	5	6	5	184	20.8	5.78	18.31	5	1
FALSE	Master Protein	Q8TDD1	ATP-dependent RNA helicase DDX54 OS=Homo sapiens OX=9606 GN=DDX54 PE=1 SV=2	12	6	6	6	881	98.5	10.02	18.29	6	1
FALSE	Master Protein	C9JZR2	Catenin delta-1 OS=Homo sapiens OX=9606 GN=CTNND1 PE=1 SV=2	9	6	6	6	938	104.8	6.87	18.28	6	1
FALSE	Master Protein	Q5T760	Serine/arginine-rich-splicing factor 11 OS=Homo sapiens OX=9606 GN=SRSF11 PE=1 SV=2	15	5	6	5	491	54.3	10.45	18.22	5	1
FALSE	Master Protein	Q15019	Septin-2 OS=Homo sapiens OX=9606 GN=SEPTIN2 PE=1 SV=1	20	4	5	4	361	41.5	6.6	18.22	4	1
FALSE	Master Protein	A0A2R8Y6J3	60S ribosomal protein L5 (Fragment) OS=Homo sapiens OX=9606 GN=RPL5 PE=1 SV=1	26	5	6	5	238	27	9.13	18.2	5	1
FALSE	Master Protein	A0A1W2PNX8	Protein unc-45 homolog A OS=Homo sapiens OX=9606 GN=UNC45A PE=1 SV=1	11	7	7	7	1084	118.3	6.71	18.15	7	1
FALSE	Master Protein	O00148	ATP-dependent RNA helicase DDX39A OS=Homo sapiens OX=9606 GN=DDX39A PE=1 SV=2	14	6	6	6	427	49.1	5.68	18.08	6	1
FALSE	Master Protein	O15269	Serine palmitoyltransferase 1 OS=Homo sapiens OX=9606 GN=SPTLC1 PE=1 SV=1	16	5	5	5	473	52.7	6.01	18.02	5	1
FALSE	Master Protein	Q7Z4H7	HAUS augmin-like complex subunit 6 OS=Homo sapiens OX=9606 GN=HAUS6 PE=1 SV=2	10	6	6	6	955	108.6	6.47	18.01	6	1
FALSE	Master Protein	Q9H0U4	Ras-related protein Rab-1B OS=Homo sapiens OX=9606 GN=RAB1B PE=1 SV=1	30	6	6	1	201	22.2	5.73	18	6	1
FALSE	Master Protein	P42696	RNA-binding protein 34 OS=Homo sapiens OX=9606 GN=RBM34 PE=1 SV=2	17	6	7	6	430	48.5	10.11	17.97	6	1
FALSE	Master Protein	A0A7I2YQF8	Eukaryotic translation initiation factor 3 subunit I OS=Homo sapiens OX=9606 GN=EIF3I PE=1 SV=1	20	5	6	5	362	40.5	5.64	17.94	5	1
FALSE	Master Protein	P04406	Glyceraldehyde-3-phosphate dehydrogenase OS=Homo sapiens OX=9606 GN=GAPDH PE=1 SV=3	23	5	5	5	335	36	8.46	17.89	5	1
FALSE	Master Protein	H7C463	MICOS complex subunit MIC60 (Fragment) OS=Homo sapiens OX=9606 GN=IMMT PE=1 SV=1	18	6	6	6	613	68.1	6.06	17.87	6	1
FALSE	Master Protein	Q5VVC8	60S ribosomal protein L11 OS=Homo sapiens OX=9606 GN=RPL11 PE=1 SV=2	26	5	6	5	167	19	9.8	17.82	5	1
FALSE	Master Protein	P25398	40S ribosomal protein S12 OS=Homo sapiens OX=9606 GN=RPS12 PE=1 SV=3	40	5	5	5	132	14.5	7.21	17.74	5	1
FALSE	Master Protein	Q9H0S4	Probable ATP-dependent RNA helicase DDX47 OS=Homo sapiens OX=9606 GN=DDX47 PE=1 SV=1	12	3	4	3	455	50.6	9.1	17.74	3	1
FALSE	Master Protein	P62851	40S ribosomal protein S25 OS=Homo sapiens OX=9606 GN=RPS25 PE=1 SV=1	42	6	6	6	125	13.7	10.11	17.69	6	1
FALSE	Master Protein	P05386	60S acidic ribosomal protein P1 OS=Homo sapiens OX=9606 GN=RPLP1 PE=1 SV=1	52	2	4	2	114	11.5	4.32	17.69	2	1
FALSE	Master Protein	Q8TDN6	Ribosome biogenesis protein BRX1 homolog OS=Homo sapiens OX=9606 GN=BRIX1 PE=1 SV=2	23	5	5	5	353	41.4	9.92	17.69	5	1
FALSE	Master Protein	P54886	Delta-1-pyrroline-5-carboxylate synthase OS=Homo sapiens OX=9606 GN=ALDH18A1 PE=1 SV=2	12	6	6	6	795	87.2	7.12	17.68	6	1
FALSE	Master Protein	Q9BVI4	Nucleolar complex protein 4 homolog OS=Homo sapiens OX=9606 GN=NOC4L PE=1 SV=1	16	5	5	5	516	58.4	7.49	17.67	5	1
FALSE	Master Protein	Q8TEX9	Importin-4 OS=Homo sapiens OX=9606 GN=IPO4 PE=1 SV=2	6	4	5	4	1081	118.6	4.96	17.65	4	1
FALSE	Master Protein	Q86VM9	Zinc finger CCCH domain-containing protein 18 OS=Homo sapiens OX=9606 GN=ZC3H18 PE=1 SV=2	8	6	6	6	953	106.3	8.32	17.65	6	1
FALSE	Master Protein	H3BP71	E3 ubiquitin protein ligase OS=Homo sapiens OX=9606 GN=RNF40 PE=1 SV=2	8	5	6	5	961	109	6.55	17.62	5	1
FALSE	Master Protein	O00264	Membrane-associated progesterone receptor component 1 OS=Homo sapiens OX=9606 GN=PGRMC1 PE=1 SV=3	29	5	5	5	195	21.7	4.7	17.61	5	1
FALSE	Master Protein	G5EA36	Cell division cycle 27, isoform CRA_c OS=Homo sapiens OX=9606 GN=CDC27 PE=1 SV=1	12	4	5	4	823	91.7	7.12	17.61	4	1
FALSE	Master Protein	Q9Y277	Voltage-dependent anion-selective channel protein 3 OS=Homo sapiens OX=9606 GN=VDAC3 PE=1 SV=1	28	5	5	4	283	30.6	8.66	17.61	5	1
FALSE	Master Protein	A0A590UK01	Serine/arginine-rich-splicing factor 6 OS=Homo sapiens OX=9606 GN=SRSF6 PE=1 SV=1	24	6	7	5	273	31.6	10.35	17.6	6	1
FALSE	Master Protein	Q96C36	Pyrroline-5-carboxylate reductase 2 OS=Homo sapiens OX=9606 GN=PYCR2 PE=1 SV=1	20	5	6	4	320	33.6	7.77	17.58	5	1
FALSE	Master Protein	A0A2R8Y7W5	Cyclin-dependent kinase 13 (Fragment) OS=Homo sapiens OX=9606 GN=CDK13 PE=1 SV=1	8	5	6	3	1099	121.2	8.9	17.52	5	1
FALSE	Master Protein	H0Y6U5	Condensin-2 complex subunit G2 (Fragment) OS=Homo sapiens OX=9606 GN=NCAPG2 PE=1 SV=1	9	6	6	6	898	102.8	7.58	17.51	6	1
FALSE	Master Protein	K7EIE8	Methyl-CpG binding domain protein 3, isoform CRA_b OS=Homo sapiens OX=9606 GN=MBD3 PE=1 SV=1	22	4	5	1	235	26.3	4.84	17.46	4	1
FALSE	Master Protein	A0A3B3IRQ9	Double-stranded RNA-specific adenosine deaminase (Fragment) OS=Homo sapiens OX=9606 GN=ADAR PE=1 SV=1	7	6	6	6	1158	128.3	8.62	17.43	6	1
FALSE	Master Protein	O00159	Unconventional myosin-Ic OS=Homo sapiens OX=9606 GN=MYO1C PE=1 SV=4	9	6	6	6	1063	121.6	9.41	17.23	6	1
FALSE	Master Protein	A0A7P0Z3Z5	DNA damage-binding protein 1 OS=Homo sapiens OX=9606 GN=DDB1 PE=1 SV=1	9	5	5	5	1069	119	5.24	17.2	5	1
FALSE	Master Protein	O60306	RNA helicase aquarius OS=Homo sapiens OX=9606 GN=AQR PE=1 SV=4	5	5	5	5	1485	171.2	6.37	17.19	5	1
FALSE	Master Protein	O75746	Electrogenic aspartate/glutamate antiporter SLC25A12, mitochondrial OS=Homo sapiens OX=9606 GN=SLC25A12 PE=1 SV=2	8	5	5	1	678	74.7	8.38	17.19	5	1
FALSE	Master Protein	Q6KC79	Nipped-B-like protein OS=Homo sapiens OX=9606 GN=NIPBL PE=1 SV=2	3	6	6	6	2804	315.9	7.91	17.15	6	1
FALSE	Master Protein	Q13423	NAD(P) transhydrogenase, mitochondrial OS=Homo sapiens OX=9606 GN=NNT PE=1 SV=3	9	6	6	6	1086	113.8	8.09	17.11	6	1
FALSE	Master Protein	Q9Y2L1	Exosome complex exonuclease RRP44 OS=Homo sapiens OX=9606 GN=DIS3 PE=1 SV=2	11	6	6	6	958	108.9	7.14	17.11	6	1
FALSE	Master Protein	Q9Y5Q9	General transcription factor 3C polypeptide 3 OS=Homo sapiens OX=9606 GN=GTF3C3 PE=1 SV=1	10	5	5	5	886	101.2	5.07	17.02	5	1
FALSE	Master Protein	Q86U38	Nucleolar protein 9 OS=Homo sapiens OX=9606 GN=NOP9 PE=1 SV=1	7	3	4	3	636	69.4	7.28	17.02	3	1
FALSE	Master Protein	P13639	Elongation factor 2 OS=Homo sapiens OX=9606 GN=EEF2 PE=1 SV=4	10	6	6	5	858	95.3	6.83	16.96	6	1
FALSE	Master Protein	Q9NVI1	Fanconi anemia group I protein OS=Homo sapiens OX=9606 GN=FANCI PE=1 SV=4	6	5	5	5	1328	149.2	6.74	16.95	5	1
FALSE	Master Protein	Q96A65	Exocyst complex component 4 OS=Homo sapiens OX=9606 GN=EXOC4 PE=1 SV=1	10	6	6	6	974	110.4	6.49	16.88	6	1
FALSE	Master Protein	M0R0R2	40S ribosomal protein S5 OS=Homo sapiens OX=9606 GN=RPS5 PE=1 SV=1	21	5	5	5	225	25.3	9.76	16.82	5	1
FALSE	Master Protein	Q86UP2	Kinectin OS=Homo sapiens OX=9606 GN=KTN1 PE=1 SV=1	7	6	6	6	1357	156.2	5.64	16.62	6	1
FALSE	Master Protein	Q92793	CREB-binding protein OS=Homo sapiens OX=9606 GN=CREBBP PE=1 SV=3	3	6	6	6	2442	265.2	8.53	16.61	6	1
FALSE	Master Protein	Q9BZE4	GTP-binding protein 4 OS=Homo sapiens OX=9606 GN=GTPBP4 PE=1 SV=3	11	5	5	5	634	73.9	9.5	16.61	5	1
FALSE	Master Protein	A0A087X0E3	Helicase SRCAP (Fragment) OS=Homo sapiens OX=9606 GN=SRCAP PE=1 SV=1	4	6	6	6	1610	168.9	5.66	16.59	6	1
FALSE	Master Protein	Q15050	Ribosome biogenesis regulatory protein homolog OS=Homo sapiens OX=9606 GN=RRS1 PE=1 SV=2	16	4	5	4	365	41.2	10.7	16.59	4	1
FALSE	Master Protein	Q9BSD7	Cancer-related nucleoside-triphosphatase OS=Homo sapiens OX=9606 GN=NTPCR PE=1 SV=1	38	5	5	5	190	20.7	9.54	16.57	5	1
FALSE	Master Protein	Q2TAY7	WD40 repeat-containing protein SMU1 OS=Homo sapiens OX=9606 GN=SMU1 PE=1 SV=2	17	5	5	5	513	57.5	7.18	16.53	5	1
FALSE	Master Protein	P50914	60S ribosomal protein L14 OS=Homo sapiens OX=9606 GN=RPL14 PE=1 SV=4	11	2	5	2	215	23.4	10.93	16.51	2	1
FALSE	Master Protein	G3V4T2	Polyadenylate-binding protein 2 OS=Homo sapiens OX=9606 GN=PABPN1 PE=1 SV=1	40	5	5	5	178	20.2	9.48	16.41	5	1
FALSE	Master Protein	P24539	ATP synthase F(0) complex subunit B1, mitochondrial OS=Homo sapiens OX=9606 GN=ATP5PB PE=1 SV=2	36	5	5	5	256	28.9	9.36	16.31	5	1
FALSE	Master Protein	Q86T24	Transcriptional regulator Kaiso OS=Homo sapiens OX=9606 GN=ZBTB33 PE=1 SV=2	13	5	5	5	672	74.4	5.12	16.29	5	1
FALSE	Master Protein	O14686	Histone-lysine N-methyltransferase 2D OS=Homo sapiens OX=9606 GN=KMT2D PE=1 SV=2	2	5	5	5	5537	593	5.58	16.17	5	1
FALSE	Master Protein	O95232	Luc7-like protein 3 OS=Homo sapiens OX=9606 GN=LUC7L3 PE=1 SV=2	12	4	4	4	432	51.4	9.79	16.17	4	1
FALSE	Master Protein	A0A669KB29	CXXC-type zinc finger protein 1 OS=Homo sapiens OX=9606 GN=CXXC1 PE=1 SV=1	12	5	5	5	647	74.6	8.24	16.12	5	1
FALSE	Master Protein	Q9NYF8	Bcl-2-associated transcription factor 1 OS=Homo sapiens OX=9606 GN=BCLAF1 PE=1 SV=2	9	5	6	5	920	106.1	9.98	16.08	5	1
FALSE	Master Protein	A0A494C128	Nucleolar protein 56 OS=Homo sapiens OX=9606 GN=NOP56 PE=1 SV=1	15	6	6	6	478	53	8.48	16.07	6	1
FALSE	Master Protein	P25490	Transcriptional repressor protein YY1 OS=Homo sapiens OX=9606 GN=YY1 PE=1 SV=2	20	6	6	6	414	44.7	6.25	16.06	6	1
FALSE	Master Protein	R4GND2	Transcription factor SPT20 homolog OS=Homo sapiens OX=9606 GN=SUPT20H PE=1 SV=1	16	5	5	5	522	58.7	8.19	16.01	5	1
FALSE	Master Protein	A0A3B3ITX4	ATP synthase subunit g, mitochondrial OS=Homo sapiens OX=9606 PE=3 SV=1	54	5	5	5	91	10.4	10.29	15.99	5	1
FALSE	Master Protein	Q15020	Squamous cell carcinoma antigen recognized by T-cells 3 OS=Homo sapiens OX=9606 GN=SART3 PE=1 SV=1	8	4	4	4	963	109.9	5.57	15.96	4	1
FALSE	Master Protein	H3BVG0	Nuclear pore complex protein Nup93 OS=Homo sapiens OX=9606 GN=NUP93 PE=1 SV=1	9	5	5	5	880	99.5	5.73	15.95	5	1
FALSE	Master Protein	P36542	ATP synthase subunit gamma, mitochondrial OS=Homo sapiens OX=9606 GN=ATP5F1C PE=1 SV=1	19	5	5	5	298	33	9.22	15.92	5	1
FALSE	Master Protein	P61513	60S ribosomal protein L37a OS=Homo sapiens OX=9606 GN=RPL37A PE=1 SV=2	28	2	4	2	92	10.3	10.43	15.9	2	1
FALSE	Master Protein	Q969Z0	FAST kinase domain-containing protein 4 OS=Homo sapiens OX=9606 GN=TBRG4 PE=1 SV=1	10	5	5	5	631	70.7	7.42	15.84	5	1
FALSE	Master Protein	A0A8I5KXL1	Cold shock domain-containing protein E1 OS=Homo sapiens OX=9606 GN=CSDE1 PE=1 SV=1	12	5	5	5	599	67.2	5.87	15.81	5	1
FALSE	Master Protein	Q53GQ0	Very-long-chain 3-oxoacyl-CoA reductase OS=Homo sapiens OX=9606 GN=HSD17B12 PE=1 SV=2	21	5	5	5	312	34.3	9.32	15.78	5	1
FALSE	Master Protein	P14923	Junction plakoglobin OS=Homo sapiens OX=9606 GN=JUP PE=1 SV=3	8	4	4	4	745	81.7	6.14	15.75	4	1
FALSE	Master Protein	Q15286	Ras-related protein Rab-35 OS=Homo sapiens OX=9606 GN=RAB35 PE=1 SV=1	26	5	5	3	201	23	8.29	15.75	5	1
FALSE	Master Protein	O75494	Serine/arginine-rich splicing factor 10 OS=Homo sapiens OX=9606 GN=SRSF10 PE=1 SV=1	18	4	4	4	262	31.3	11.27	15.68	4	1
FALSE	Master Protein	Q7Z7H8	39S ribosomal protein L10, mitochondrial OS=Homo sapiens OX=9606 GN=MRPL10 PE=1 SV=3	18	3	4	3	261	29.3	9.58	15.68	3	1
FALSE	Master Protein	Q14527	Helicase-like transcription factor OS=Homo sapiens OX=9606 GN=HLTF PE=1 SV=2	6	4	5	4	1009	113.9	8.6	15.66	4	1
FALSE	Master Protein	P26196	Probable ATP-dependent RNA helicase DDX6 OS=Homo sapiens OX=9606 GN=DDX6 PE=1 SV=2	18	6	6	6	483	54.4	8.66	15.61	6	1
FALSE	Master Protein	A0A0A0MTB8	WD repeat-containing protein 36 OS=Homo sapiens OX=9606 GN=WDR36 PE=1 SV=1	8	5	5	5	895	99.3	7.36	15.57	5	1
FALSE	Master Protein	Q9Y2R4	Probable ATP-dependent RNA helicase DDX52 OS=Homo sapiens OX=9606 GN=DDX52 PE=1 SV=4	13	4	4	4	599	67.4	9.67	15.53	4	1
FALSE	Master Protein	Q8IX12	Cell division cycle and apoptosis regulator protein 1 OS=Homo sapiens OX=9606 GN=CCAR1 PE=1 SV=2	7	5	5	5	1150	132.7	5.76	15.5	5	1
FALSE	Master Protein	Q6P9B9	Integrator complex subunit 5 OS=Homo sapiens OX=9606 GN=INTS5 PE=1 SV=1	7	5	5	5	1019	107.9	7.05	15.46	5	1
FALSE	Master Protein	O94842	TOX high mobility group box family member 4 OS=Homo sapiens OX=9606 GN=TOX4 PE=1 SV=1	14	5	5	5	621	66.2	5.06	15.43	5	1
FALSE	Master Protein	Q12888	TP53-binding protein 1 OS=Homo sapiens OX=9606 GN=TP53BP1 PE=1 SV=2	5	5	5	5	1972	213.4	4.7	15.42	5	1
FALSE	Master Protein	O95347	Structural maintenance of chromosomes protein 2 OS=Homo sapiens OX=9606 GN=SMC2 PE=1 SV=2	5	5	5	5	1197	135.6	8.43	15.39	5	1
FALSE	Master Protein	Q8N5C6	S1 RNA-binding domain-containing protein 1 OS=Homo sapiens OX=9606 GN=SRBD1 PE=1 SV=2	8	6	6	6	995	111.7	8.72	15.37	6	1
FALSE	Master Protein	H3BQZ7	HCG2044799 OS=Homo sapiens OX=9606 GN=HNRNPUL2-BSCL2 PE=4 SV=1	6	5	5	5	746	84.6	4.93	15.3	5	1
FALSE	Master Protein	Q9H2P0	Activity-dependent neuroprotector homeobox protein OS=Homo sapiens OX=9606 GN=ADNP PE=1 SV=1	8	5	5	5	1102	123.5	7.34	15.28	5	1
FALSE	Master Protein	Q2NKX8	DNA excision repair protein ERCC-6-like OS=Homo sapiens OX=9606 GN=ERCC6L PE=1 SV=1	7	5	5	5	1250	141	5.31	15.24	5	1
FALSE	Master Protein	Q9Y224	RNA transcription, translation and transport factor protein OS=Homo sapiens OX=9606 GN=RTRAF PE=1 SV=1	25	4	4	4	244	28.1	6.65	15.19	4	1
FALSE	Master Protein	Q6P1J9	Parafibromin OS=Homo sapiens OX=9606 GN=CDC73 PE=1 SV=1	13	6	6	6	531	60.5	9.61	15.16	6	1
FALSE	Master Protein	A0A7P0Z4D3	Transportin-1 OS=Homo sapiens OX=9606 GN=TNPO1 PE=1 SV=1	7	5	5	5	870	99	4.94	15.15	5	1
FALSE	Master Protein	O60216	Double-strand-break repair protein rad21 homolog OS=Homo sapiens OX=9606 GN=RAD21 PE=1 SV=2	11	5	5	5	631	71.6	4.65	15.14	5	1
FALSE	Master Protein	H0Y488	AT-rich interactive domain-containing protein 1A OS=Homo sapiens OX=9606 GN=ARID1A PE=1 SV=2	5	5	5	5	1901	205.7	6.73	15.13	5	1
FALSE	Master Protein	A0A8I5KWU3	La ribonucleoprotein domain family, member 1, isoform CRA_a OS=Homo sapiens OX=9606 GN=LARP1 PE=1 SV=1	7	5	5	5	891	102.4	8.6	15.11	5	1
FALSE	Master Protein	Q52LJ0	Protein FAM98B OS=Homo sapiens OX=9606 GN=FAM98B PE=1 SV=2	15	5	5	4	433	45.5	8.69	15.09	5	1
FALSE	Master Protein	Q9UI12	V-type proton ATPase subunit H OS=Homo sapiens OX=9606 GN=ATP6V1H PE=1 SV=1	13	4	4	4	483	55.8	6.48	15.05	4	1
FALSE	Master Protein	Q13243	Serine/arginine-rich splicing factor 5 OS=Homo sapiens OX=9606 GN=SRSF5 PE=1 SV=1	25	4	4	3	272	31.2	11.59	15.03	4	1
FALSE	Master Protein	Q15758	Neutral amino acid transporter B(0) OS=Homo sapiens OX=9606 GN=SLC1A5 PE=1 SV=2	12	5	5	5	541	56.6	5.48	15.01	5	1
FALSE	Master Protein	Q08945	FACT complex subunit SSRP1 OS=Homo sapiens OX=9606 GN=SSRP1 PE=1 SV=1	7	5	5	5	709	81	6.87	14.99	5	1
FALSE	Master Protein	Q5VT25	Serine/threonine-protein kinase MRCK alpha OS=Homo sapiens OX=9606 GN=CDC42BPA PE=1 SV=1	4	5	5	4	1732	197.2	6.58	14.94	5	1
FALSE	Master Protein	O76094	Signal recognition particle subunit SRP72 OS=Homo sapiens OX=9606 GN=SRP72 PE=1 SV=3	11	4	4	4	671	74.6	9.26	14.86	4	1
FALSE	Master Protein	Q9NRL2	Bromodomain adjacent to zinc finger domain protein 1A OS=Homo sapiens OX=9606 GN=BAZ1A PE=1 SV=2	5	4	4	4	1556	178.6	6.6	14.85	4	1
FALSE	Master Protein	F5H608	ATP synthase subunit d, mitochondrial OS=Homo sapiens OX=9606 GN=ATP5PD PE=1 SV=2	52	3	4	3	81	8.9	9.36	14.85	3	1
FALSE	Master Protein	Q9UJX3	Anaphase-promoting complex subunit 7 OS=Homo sapiens OX=9606 GN=ANAPC7 PE=1 SV=5	10	4	4	4	565	63.1	5.72	14.8	4	1
FALSE	Master Protein	A0A8I5KSD5	Plectin OS=Homo sapiens OX=9606 GN=PLEC PE=1 SV=1	2	6	6	6	4453	505	5.71	14.78	6	1
FALSE	Master Protein	Q8N163	Cell cycle and apoptosis regulator protein 2 OS=Homo sapiens OX=9606 GN=CCAR2 PE=1 SV=2	11	6	6	6	923	102.8	5.22	14.78	6	1
FALSE	Master Protein	P51116	RNA-binding protein FXR2 OS=Homo sapiens OX=9606 GN=FXR2 PE=1 SV=2	10	5	5	4	673	74.2	6.23	14.72	5	1
FALSE	Master Protein	Q5H909	Melanoma-associated antigen D2 OS=Homo sapiens OX=9606 GN=MAGED2 PE=1 SV=2	12	4	5	4	588	63.1	9.35	14.72	4	1
FALSE	Master Protein	M0R3F6	SURP and G-patch domain-containing protein 2 OS=Homo sapiens OX=9606 GN=SUGP2 PE=1 SV=1	10	5	5	5	841	93.8	8.84	14.7	5	1
FALSE	Master Protein	Q8WV44	E3 ubiquitin-protein ligase TRIM41 OS=Homo sapiens OX=9606 GN=TRIM41 PE=1 SV=3	5	2	5	2	630	71.6	5.06	14.67	2	1
FALSE	Master Protein	P08865	40S ribosomal protein SA OS=Homo sapiens OX=9606 GN=RPSA PE=1 SV=4	25	4	4	4	295	32.8	4.87	14.67	4	1
FALSE	Master Protein	Q12874	Splicing factor 3A subunit 3 OS=Homo sapiens OX=9606 GN=SF3A3 PE=1 SV=1	14	5	5	5	501	58.8	5.38	14.66	5	1
FALSE	Master Protein	P22102	Trifunctional purine biosynthetic protein adenosine-3 OS=Homo sapiens OX=9606 GN=GART PE=1 SV=1	8	5	5	5	1010	107.7	6.7	14.62	5	1
FALSE	Master Protein	Q15291	Retinoblastoma-binding protein 5 OS=Homo sapiens OX=9606 GN=RBBP5 PE=1 SV=2	16	5	5	5	538	59.1	5.1	14.62	5	1
FALSE	Master Protein	P61026	Ras-related protein Rab-10 OS=Homo sapiens OX=9606 GN=RAB10 PE=1 SV=1	26	5	5	2	200	22.5	8.38	14.6	5	1
FALSE	Master Protein	M0QXA7	Protein Wiz OS=Homo sapiens OX=9606 GN=WIZ PE=1 SV=1	7	4	5	4	968	103.2	9.52	14.59	4	1
FALSE	Master Protein	Q5T4S7	E3 ubiquitin-protein ligase UBR4 OS=Homo sapiens OX=9606 GN=UBR4 PE=1 SV=1	1	4	4	4	5183	573.5	6.04	14.58	4	1
FALSE	Master Protein	Q5QPL9	RNA-binding protein Raly (Fragment) OS=Homo sapiens OX=9606 GN=RALY PE=1 SV=1	21	5	5	5	237	24.7	10.49	14.58	5	1
FALSE	Master Protein	Q8IYI6	Exocyst complex component 8 OS=Homo sapiens OX=9606 GN=EXOC8 PE=1 SV=2	8	4	4	4	725	81.7	5.49	14.51	4	1
FALSE	Master Protein	E7EW49	CLIP-associating protein 2 OS=Homo sapiens OX=9606 GN=CLASP2 PE=1 SV=1	4	4	5	3	1514	165.6	8.25	14.51	4	1
FALSE	Master Protein	A0A2R8YDP2	Casein kinase II subunit alpha OS=Homo sapiens OX=9606 GN=CSNK2A1 PE=1 SV=1	17	3	3	3	354	40.6	8.03	14.46	3	1
FALSE	Master Protein	Q9UBB9	Tuftelin-interacting protein 11 OS=Homo sapiens OX=9606 GN=TFIP11 PE=1 SV=1	7	4	4	4	837	96.8	5.67	14.3	4	1
FALSE	Master Protein	P51571	Translocon-associated protein subunit delta OS=Homo sapiens OX=9606 GN=SSR4 PE=1 SV=1	29	5	5	5	173	19	6.15	14.3	5	1
FALSE	Master Protein	A0A3F2YNX0	Protein transport protein sec16 (Fragment) OS=Homo sapiens OX=9606 GN=SEC16A PE=1 SV=2	3	4	5	4	2146	229.9	5.67	14.27	4	1
FALSE	Master Protein	P31930	Cytochrome b-c1 complex subunit 1, mitochondrial OS=Homo sapiens OX=9606 GN=UQCRC1 PE=1 SV=3	13	4	4	4	480	52.6	6.37	14.26	4	1
FALSE	Master Protein	Q01650	Large neutral amino acids transporter small subunit 1 OS=Homo sapiens OX=9606 GN=SLC7A5 PE=1 SV=2	7	3	4	3	507	55	7.72	14.25	3	1
FALSE	Master Protein	Q8TAQ2	SWI/SNF complex subunit SMARCC2 OS=Homo sapiens OX=9606 GN=SMARCC2 PE=1 SV=1	6	4	4	3	1214	132.8	5.69	14.19	4	1
FALSE	Master Protein	B7Z6Z4	Myosin light polypeptide 6 OS=Homo sapiens OX=9606 GN=MYL6 PE=1 SV=1	19	4	4	4	238	26.7	5.08	14.15	4	1
FALSE	Master Protein	H0Y368	Dolichol-phosphate mannosyltransferase subunit 1 OS=Homo sapiens OX=9606 GN=DPM1 PE=1 SV=2	21	4	4	4	295	33.3	9.14	14.15	4	1
FALSE	Master Protein	Q14318	Peptidyl-prolyl cis-trans isomerase FKBP8 OS=Homo sapiens OX=9606 GN=FKBP8 PE=1 SV=2	14	4	4	4	412	44.5	4.84	14.14	4	1
FALSE	Master Protein	Q96N67	Dedicator of cytokinesis protein 7 OS=Homo sapiens OX=9606 GN=DOCK7 PE=1 SV=4	3	5	5	5	2140	242.4	6.8	14.11	5	1
FALSE	Master Protein	Q9Y5A9	YTH domain-containing family protein 2 OS=Homo sapiens OX=9606 GN=YTHDF2 PE=1 SV=2	8	4	4	4	579	62.3	8.79	14.06	4	1
FALSE	Master Protein	Q9BZK7	F-box-like/WD repeat-containing protein TBL1XR1 OS=Homo sapiens OX=9606 GN=TBL1XR1 PE=1 SV=1	11	4	4	4	514	55.6	5.55	14.04	4	1
FALSE	Master Protein	P17028	Zinc finger protein 24 OS=Homo sapiens OX=9606 GN=ZNF24 PE=1 SV=4	18	5	5	5	368	42.1	6.21	13.96	5	1
FALSE	Master Protein	P42677	40S ribosomal protein S27 OS=Homo sapiens OX=9606 GN=RPS27 PE=1 SV=3	25	4	4	3	84	9.5	9.45	13.92	4	1
FALSE	Master Protein	A0A087X295	WD repeat-containing protein 6 OS=Homo sapiens OX=9606 GN=WDR6 PE=1 SV=1	10	4	4	4	1151	124.9	6.92	13.92	4	1
FALSE	Master Protein	O60832	H/ACA ribonucleoprotein complex subunit DKC1 OS=Homo sapiens OX=9606 GN=DKC1 PE=1 SV=3	12	4	4	4	514	57.6	9.42	13.88	4	1
FALSE	Master Protein	A0A7I2V3S3	Eukaryotic translation initiation factor 3 subunit E OS=Homo sapiens OX=9606 GN=EIF3E PE=1 SV=1	11	5	5	5	507	59.3	5.88	13.88	5	1
FALSE	Master Protein	H0Y938	Coatomer subunit beta' OS=Homo sapiens OX=9606 GN=COPB2 PE=1 SV=2	6	4	4	4	898	101.5	5.82	13.88	4	1
FALSE	Master Protein	O94822	E3 ubiquitin-protein ligase listerin OS=Homo sapiens OX=9606 GN=LTN1 PE=1 SV=6	4	4	4	4	1766	200.4	6.25	13.87	4	1
FALSE	Master Protein	Q86XP3	ATP-dependent RNA helicase DDX42 OS=Homo sapiens OX=9606 GN=DDX42 PE=1 SV=1	8	4	4	4	938	102.9	7.02	13.87	4	1
FALSE	Master Protein	B4DLN1	cDNA FLJ60124, highly similar to Mitochondrial dicarboxylate carrier OS=Homo sapiens OX=9606 PE=2 SV=1	10	5	5	5	442	48.1	9.52	13.76	5	1
FALSE	Master Protein	Q9Y3D0	Cytosolic iron-sulfur assembly component 2B OS=Homo sapiens OX=9606 GN=CIAO2B PE=1 SV=1	39	3	3	3	163	17.7	5.19	13.76	3	1
FALSE	Master Protein	Q9NW13	RNA-binding protein 28 OS=Homo sapiens OX=9606 GN=RBM28 PE=1 SV=3	8	5	5	5	759	85.7	9.22	13.72	5	1
FALSE	Master Protein	A0A0A0MTS6	Methyl-CpG-binding domain protein 3 OS=Homo sapiens OX=9606 GN=MBD3 PE=1 SV=1	32	4	4	1	185	20.6	9.72	13.67	4	1
FALSE	Master Protein	B4DR61	Protein transport protein Sec61 subunit alpha isoform 1 OS=Homo sapiens OX=9606 GN=SEC61A1 PE=1 SV=1	10	5	5	1	482	52.9	8.24	13.61	5	1
FALSE	Master Protein	H7C2I6	Interleukin-1 receptor-associated kinase 1 (Fragment) OS=Homo sapiens OX=9606 GN=IRAK1 PE=1 SV=1	27	4	4	4	276	29	5.31	13.57	4	1
FALSE	Master Protein	O75821	Eukaryotic translation initiation factor 3 subunit G OS=Homo sapiens OX=9606 GN=EIF3G PE=1 SV=2	17	5	5	5	320	35.6	6.13	13.57	5	1
FALSE	Master Protein	O43852	Calumenin OS=Homo sapiens OX=9606 GN=CALU PE=1 SV=2	17	4	4	4	315	37.1	4.64	13.56	4	1
FALSE	Master Protein	A0A8I5KVU2	La-related protein 4B OS=Homo sapiens OX=9606 GN=LARP4B PE=1 SV=1	4	4	4	4	1735	188.7	5.14	13.56	4	1
FALSE	Master Protein	Q6UN15	Pre-mRNA 3'-end-processing factor FIP1 OS=Homo sapiens OX=9606 GN=FIP1L1 PE=1 SV=1	13	5	5	1	594	66.5	5.59	13.53	5	1
FALSE	Master Protein	P62266	40S ribosomal protein S23 OS=Homo sapiens OX=9606 GN=RPS23 PE=1 SV=3	24	4	4	4	143	15.8	10.49	13.49	4	1
FALSE	Master Protein	Q9H857	5'-nucleotidase domain-containing protein 2 OS=Homo sapiens OX=9606 GN=NT5DC2 PE=1 SV=1	9	4	4	4	520	60.7	6.77	13.47	4	1
FALSE	Master Protein	A0A0B4J203	Pre-mRNA 3'-end-processing factor FIP1 OS=Homo sapiens OX=9606 PE=3 SV=1	9	5	5	1	849	94.6	4.96	13.45	5	1
FALSE	Master Protein	Q9P2D1	Chromodomain-helicase-DNA-binding protein 7 OS=Homo sapiens OX=9606 GN=CHD7 PE=1 SV=3	2	5	5	2	2997	335.7	6.34	13.41	5	1
FALSE	Master Protein	A0A2R8Y855	SWI/SNF-related matrix-associated actin-dependent regulator of chromatin subfamily E member 1 OS=Homo sapiens OX=9606 GN=SMARCE1 PE=1 SV=1	13	4	4	4	367	41.8	5.83	13.34	4	1
FALSE	Master Protein	Q5QNW6	Histone H2B type 2-F OS=Homo sapiens OX=9606 GN=H2BC18 PE=1 SV=3	22	3	4	3	126	13.9	10.32	13.33	3	1
FALSE	Master Protein	O95104	SR-related and CTD-associated factor 4 OS=Homo sapiens OX=9606 GN=SCAF4 PE=1 SV=3	5	4	4	3	1147	125.8	9.55	13.33	4	1
FALSE	Master Protein	A0A7P0TAE1	Endoplasmin OS=Homo sapiens OX=9606 GN=HSP90B1 PE=1 SV=1	7	3	4	2	789	90.7	5.24	13.26	3	1
FALSE	Master Protein	Q14687	Genetic suppressor element 1 OS=Homo sapiens OX=9606 GN=GSE1 PE=1 SV=3	6	4	4	4	1217	136.1	7.74	13.23	4	1
FALSE	Master Protein	Q8N684	Cleavage and polyadenylation specificity factor subunit 7 OS=Homo sapiens OX=9606 GN=CPSF7 PE=1 SV=1	12	5	5	5	471	52	8	13.23	5	1
FALSE	Master Protein	Q8TC24	Protein transport protein Sec61 subunit alpha isoform 2 OS=Homo sapiens OX=9606 GN=SEC61A2 PE=1 SV=1	10	5	5	1	418	46.2	8.62	13.21	5	1
FALSE	Master Protein	H3BNX8	Cytochrome c oxidase subunit 5A, mitochondrial OS=Homo sapiens OX=9606 GN=COX5A PE=1 SV=1	22	3	4	3	153	17.2	6	13.15	3	1
FALSE	Master Protein	Q9Y5V3	Melanoma-associated antigen D1 OS=Homo sapiens OX=9606 GN=MAGED1 PE=1 SV=3	8	4	4	4	778	86.1	5.83	13.14	4	1
FALSE	Master Protein	A0A140T9H5	HLA class I histocompatibility antigen, C alpha chain OS=Homo sapiens OX=9606 GN=HLA-C PE=1 SV=1	16	4	4	3	372	41.3	6	13.06	4	1
FALSE	Master Protein	O75937	DnaJ homolog subfamily C member 8 OS=Homo sapiens OX=9606 GN=DNAJC8 PE=1 SV=2	23	3	4	3	253	29.8	9.06	13.01	3	1
FALSE	Master Protein	Q9ULW0	Targeting protein for Xklp2 OS=Homo sapiens OX=9606 GN=TPX2 PE=1 SV=2	11	5	5	5	747	85.6	9.23	12.98	5	1
FALSE	Master Protein	E9PHA2	Condensin complex subunit 2 OS=Homo sapiens OX=9606 GN=NCAPH PE=1 SV=1	8	4	4	4	730	81.5	5.06	12.96	4	1
FALSE	Master Protein	A0A8V8TLD8	Uncharacterized protein OS=Homo sapiens OX=9606 GN=LOC441155 PE=4 SV=1	7	3	3	1	805	88.9	6.92	12.9	3	1
FALSE	Master Protein	Q9UBW7	Zinc finger MYM-type protein 2 OS=Homo sapiens OX=9606 GN=ZMYM2 PE=1 SV=1	5	5	5	5	1377	154.8	6.34	12.89	5	1
FALSE	Master Protein	A0A8V8TLV3	SWI/SNF-related matrix-associated actin-dependent regulator of chromatin subfamily D member 2 OS=Homo sapiens OX=9606 GN=SMARCD2 PE=4 SV=1	8	4	5	3	484	55.3	9.52	12.88	4	1
FALSE	Master Protein	Q8N183	NADH dehydrogenase [ubiquinone] 1 alpha subcomplex assembly factor 2 OS=Homo sapiens OX=9606 GN=NDUFAF2 PE=1 SV=1	33	4	4	3	169	19.8	8.97	12.86	4	1
FALSE	Master Protein	H3BRG4	Cytochrome b-c1 complex subunit 2, mitochondrial OS=Homo sapiens OX=9606 GN=UQCRC2 PE=1 SV=1	13	4	4	4	412	44.6	9	12.82	4	1
FALSE	Master Protein	Q15555	Microtubule-associated protein RP/EB family member 2 OS=Homo sapiens OX=9606 GN=MAPRE2 PE=1 SV=1	16	3	4	3	327	37	5.57	12.81	3	1
FALSE	Master Protein	Q9H4L4	Sentrin-specific protease 3 OS=Homo sapiens OX=9606 GN=SENP3 PE=1 SV=2	11	4	4	4	574	65	8.56	12.8	4	1
FALSE	Master Protein	P02533	Keratin, type I cytoskeletal 14 OS=Homo sapiens OX=9606 GN=KRT14 PE=1 SV=4	12	5	5	4	472	51.5	5.16	12.73	5	1
FALSE	Master Protein	P33240	Cleavage stimulation factor subunit 2 OS=Homo sapiens OX=9606 GN=CSTF2 PE=1 SV=1	13	5	5	5	577	60.9	6.83	12.69	5	1
FALSE	Master Protein	Q5BKZ1	DBIRD complex subunit ZNF326 OS=Homo sapiens OX=9606 GN=ZNF326 PE=1 SV=2	10	5	5	5	582	65.6	5.15	12.69	5	1
FALSE	Master Protein	Q99496	E3 ubiquitin-protein ligase RING2 OS=Homo sapiens OX=9606 GN=RNF2 PE=1 SV=1	12	3	4	2	336	37.6	6.84	12.63	3	1
FALSE	Master Protein	D6REE5	Receptor of-activated protein C kinase 1 (Fragment) OS=Homo sapiens OX=9606 GN=RACK1 PE=1 SV=1	21	4	4	4	321	34.9	6.83	12.6	4	1
FALSE	Master Protein	Q9GZR7	ATP-dependent RNA helicase DDX24 OS=Homo sapiens OX=9606 GN=DDX24 PE=1 SV=1	10	4	4	4	859	96.3	9.06	12.54	4	1
FALSE	Master Protein	Q14315	Filamin-C OS=Homo sapiens OX=9606 GN=FLNC PE=1 SV=3	2	4	4	2	2725	290.8	5.97	12.53	4	1
FALSE	Master Protein	F8WB72	60S ribosomal protein L35a OS=Homo sapiens OX=9606 GN=RPL35A PE=1 SV=1	42	5	5	5	57	6.8	9.76	12.49	5	1
FALSE	Master Protein	Q9UNX3	60S ribosomal protein L26-like 1 OS=Homo sapiens OX=9606 GN=RPL26L1 PE=1 SV=1	24	5	5	1	145	17.2	10.55	12.45	5	1
FALSE	Master Protein	H0YB68	Protein virilizer homolog (Fragment) OS=Homo sapiens OX=9606 GN=VIRMA PE=1 SV=1	46	2	3	2	91	10.1	4.41	12.43	2	1
FALSE	Master Protein	Q02978	Mitochondrial 2-oxoglutarate/malate carrier protein OS=Homo sapiens OX=9606 GN=SLC25A11 PE=1 SV=3	15	4	4	4	314	34	9.91	12.43	4	1
FALSE	Master Protein	Q9Y3B4	Splicing factor 3B subunit 6 OS=Homo sapiens OX=9606 GN=SF3B6 PE=1 SV=1	39	4	4	4	125	14.6	9.38	12.39	4	1
FALSE	Master Protein	O60610	Protein diaphanous homolog 1 OS=Homo sapiens OX=9606 GN=DIAPH1 PE=1 SV=2	5	4	4	4	1272	141.3	5.41	12.39	4	1
FALSE	Master Protein	E7EW33	Cytoplasmic FMR1-interacting protein 2 OS=Homo sapiens OX=9606 GN=CYFIP2 PE=1 SV=1	5	4	4	4	1057	122.4	6.98	12.27	4	1
FALSE	Master Protein	Q6UXN9	WD repeat-containing protein 82 OS=Homo sapiens OX=9606 GN=WDR82 PE=1 SV=1	17	5	5	5	313	35.1	7.69	12.27	5	1
FALSE	Master Protein	Q14257	Reticulocalbin-2 OS=Homo sapiens OX=9606 GN=RCN2 PE=1 SV=1	12	3	3	3	317	36.9	4.4	12.25	3	1
FALSE	Master Protein	F8WCX2	Zinc finger protein 687 OS=Homo sapiens OX=9606 GN=ZNF687 PE=1 SV=1	7	3	3	3	785	80.8	6.84	12.24	3	1
FALSE	Master Protein	O43159	Ribosomal RNA-processing protein 8 OS=Homo sapiens OX=9606 GN=RRP8 PE=1 SV=2	14	4	4	4	456	50.7	9.42	12.23	4	1
FALSE	Master Protein	P61254	60S ribosomal protein L26 OS=Homo sapiens OX=9606 GN=RPL26 PE=1 SV=1	23	5	5	1	145	17.2	10.55	12.21	5	1
FALSE	Master Protein	O95782	AP-2 complex subunit alpha-1 OS=Homo sapiens OX=9606 GN=AP2A1 PE=1 SV=3	7	5	5	5	977	107.5	7.03	12.2	5	1
FALSE	Master Protein	O75694	Nuclear pore complex protein Nup155 OS=Homo sapiens OX=9606 GN=NUP155 PE=1 SV=1	5	4	4	4	1391	155.1	6.16	12.19	4	1
FALSE	Master Protein	F8W7C6	60S ribosomal protein L10 OS=Homo sapiens OX=9606 GN=RPL10 PE=1 SV=2	29	5	5	5	163	18.6	9.95	12.17	5	1
FALSE	Master Protein	Q14011	Cold-inducible RNA-binding protein OS=Homo sapiens OX=9606 GN=CIRBP PE=1 SV=1	20	4	4	4	172	18.6	9.51	12.16	4	1
FALSE	Master Protein	Q9UKD2	mRNA turnover protein 4 homolog OS=Homo sapiens OX=9606 GN=MRTO4 PE=1 SV=2	19	3	3	3	239	27.5	8.29	12.15	3	1
FALSE	Master Protein	Q96KP1	Exocyst complex component 2 OS=Homo sapiens OX=9606 GN=EXOC2 PE=1 SV=1	7	4	4	4	924	104	6.9	12.15	4	1
FALSE	Master Protein	A0A0A6YYL4	Coronin OS=Homo sapiens OX=9606 GN=CORO7-PAM16 PE=1 SV=1	4	2	3	2	1048	114.1	6.33	12.15	2	1
FALSE	Master Protein	Q96QC0	Serine/threonine-protein phosphatase 1 regulatory subunit 10 OS=Homo sapiens OX=9606 GN=PPP1R10 PE=1 SV=1	6	4	4	4	940	99	9.17	12.13	4	1
FALSE	Master Protein	O14828	Secretory carrier-associated membrane protein 3 OS=Homo sapiens OX=9606 GN=SCAMP3 PE=1 SV=3	15	3	3	3	347	38.3	7.64	12.11	3	1
FALSE	Master Protein	P31942	Heterogeneous nuclear ribonucleoprotein H3 OS=Homo sapiens OX=9606 GN=HNRNPH3 PE=1 SV=2	8	2	3	2	346	36.9	6.87	12.03	2	1
FALSE	Master Protein	Q8IY81	pre-rRNA 2'-O-ribose RNA methyltransferase FTSJ3 OS=Homo sapiens OX=9606 GN=FTSJ3 PE=1 SV=2	7	4	4	4	847	96.5	8.4	11.98	4	1
FALSE	Master Protein	F8WF16	Periphilin-1 OS=Homo sapiens OX=9606 GN=PPHLN1 PE=1 SV=1	12	3	4	3	303	34.8	8.02	11.91	3	1
FALSE	Master Protein	Q7Z417	FMR1-interacting protein NUFIP2 OS=Homo sapiens OX=9606 GN=NUFIP2 PE=1 SV=1	8	4	4	4	695	76.1	8.7	11.9	4	1
FALSE	Master Protein	Q15293	Reticulocalbin-1 OS=Homo sapiens OX=9606 GN=RCN1 PE=1 SV=1	15	3	3	3	331	38.9	5	11.83	3	1
FALSE	Master Protein	P25205	DNA replication licensing factor MCM3 OS=Homo sapiens OX=9606 GN=MCM3 PE=1 SV=3	7	5	5	5	808	90.9	5.77	11.81	5	1
FALSE	Master Protein	Q8IWA0	WD repeat-containing protein 75 OS=Homo sapiens OX=9606 GN=WDR75 PE=1 SV=1	7	3	3	3	830	94.4	5.96	11.78	3	1
FALSE	Master Protein	O00422	Histone deacetylase complex subunit SAP18 OS=Homo sapiens OX=9606 GN=SAP18 PE=1 SV=1	40	5	5	5	153	17.6	9.35	11.76	5	1
FALSE	Master Protein	O60763	General vesicular transport factor p115 OS=Homo sapiens OX=9606 GN=USO1 PE=1 SV=2	5	4	4	4	962	107.8	4.91	11.75	4	1
FALSE	Master Protein	Q9Y3I0	RNA-splicing ligase RtcB homolog OS=Homo sapiens OX=9606 GN=RTCB PE=1 SV=1	10	3	3	3	505	55.2	7.23	11.75	3	1
FALSE	Master Protein	O00425	Insulin-like growth factor 2 mRNA-binding protein 3 OS=Homo sapiens OX=9606 GN=IGF2BP3 PE=1 SV=2	10	4	4	3	579	63.7	8.87	11.72	4	1
FALSE	Master Protein	Q13045	Protein flightless-1 homolog OS=Homo sapiens OX=9606 GN=FLII PE=1 SV=2	4	4	4	4	1269	144.7	6.05	11.71	4	1
FALSE	Master Protein	Q5SW79	Centrosomal protein of 170 kDa OS=Homo sapiens OX=9606 GN=CEP170 PE=1 SV=1	4	4	4	4	1584	175.2	7.11	11.7	4	1
FALSE	Master Protein	P62314	Small nuclear ribonucleoprotein Sm D1 OS=Homo sapiens OX=9606 GN=SNRPD1 PE=1 SV=1	37	3	3	3	119	13.3	11.56	11.7	3	1
FALSE	Master Protein	Q9HDC9	Adipocyte plasma membrane-associated protein OS=Homo sapiens OX=9606 GN=APMAP PE=1 SV=2	12	4	4	4	416	46.5	6.16	11.7	4	1
FALSE	Master Protein	O00268	Transcription initiation factor TFIID subunit 4 OS=Homo sapiens OX=9606 GN=TAF4 PE=1 SV=2	6	4	4	4	1085	110	9.94	11.64	4	1
FALSE	Master Protein	Q9H6R0	ATP-dependent RNA helicase DHX33 OS=Homo sapiens OX=9606 GN=DHX33 PE=1 SV=2	7	4	4	2	707	78.8	8.91	11.63	4	1
FALSE	Master Protein	O00410	Importin-5 OS=Homo sapiens OX=9606 GN=IPO5 PE=1 SV=4	5	4	4	4	1097	123.6	4.94	11.62	4	1
FALSE	Master Protein	Q9C005	Protein dpy-30 homolog OS=Homo sapiens OX=9606 GN=DPY30 PE=1 SV=1	27	2	3	2	99	11.2	4.88	11.57	2	1
FALSE	Master Protein	H3BLV9	SRSF protein kinase 1 (Fragment) OS=Homo sapiens OX=9606 GN=SRPK1 PE=1 SV=1	8	4	4	4	671	76	6.28	11.57	4	1
FALSE	Master Protein	C9J7E5	Transportin-3 OS=Homo sapiens OX=9606 GN=TNPO3 PE=1 SV=1	6	4	4	4	957	108	5.71	11.56	4	1
FALSE	Master Protein	Q9ULK4	Mediator of RNA polymerase II transcription subunit 23 OS=Homo sapiens OX=9606 GN=MED23 PE=1 SV=2	4	3	3	3	1368	156.4	7.4	11.5	3	1
FALSE	Master Protein	Q9UI36	Dachshund homolog 1 OS=Homo sapiens OX=9606 GN=DACH1 PE=1 SV=4	6	4	4	4	758	78.5	8.51	11.44	4	1
FALSE	Master Protein	Q13155	Aminoacyl tRNA synthase complex-interacting multifunctional protein 2 OS=Homo sapiens OX=9606 GN=AIMP2 PE=1 SV=2	19	3	3	3	320	35.3	8.22	11.44	3	1
FALSE	Master Protein	J3KNZ9	Probable fibrosin-1 OS=Homo sapiens OX=9606 GN=FBRS PE=1 SV=1	5	4	4	4	980	103.7	9.51	11.43	4	1
FALSE	Master Protein	Q8IZQ5	Selenoprotein H OS=Homo sapiens OX=9606 GN=SELENOH PE=1 SV=2	38	3	3	3	122	13.4	9.74	11.43	3	1
FALSE	Master Protein	P60842	Eukaryotic initiation factor 4A-I OS=Homo sapiens OX=9606 GN=EIF4A1 PE=1 SV=1	8	3	4	2	406	46.1	5.48	11.4	3	1
FALSE	Master Protein	O60231	Pre-mRNA-splicing factor ATP-dependent RNA helicase DHX16 OS=Homo sapiens OX=9606 GN=DHX16 PE=1 SV=2	7	4	4	4	1041	119.2	6.8	11.39	4	1
FALSE	Master Protein	O75489	NADH dehydrogenase [ubiquinone] iron-sulfur protein 3, mitochondrial OS=Homo sapiens OX=9606 GN=NDUFS3 PE=1 SV=1	16	3	3	3	264	30.2	7.5	11.38	3	1
FALSE	Master Protein	Q9Y2X3	Nucleolar protein 58 OS=Homo sapiens OX=9606 GN=NOP58 PE=1 SV=1	10	4	4	4	529	59.5	8.92	11.3	4	1
FALSE	Master Protein	P49207	60S ribosomal protein L34 OS=Homo sapiens OX=9606 GN=RPL34 PE=1 SV=3	29	4	4	4	117	13.3	11.47	11.29	4	1
FALSE	Master Protein	O43663	Protein regulator of cytokinesis 1 OS=Homo sapiens OX=9606 GN=PRC1 PE=1 SV=2	11	5	5	4	620	71.6	6.68	11.25	5	1
FALSE	Master Protein	Q14202	Zinc finger MYM-type protein 3 OS=Homo sapiens OX=9606 GN=ZMYM3 PE=1 SV=2	3	4	4	3	1370	152.3	6.35	11.18	4	1
FALSE	Master Protein	A0A8I5KQZ1	RNA helicase OS=Homo sapiens OX=9606 GN=DDX10 PE=1 SV=1	7	4	4	4	676	77.6	8.32	11.15	4	1
FALSE	Master Protein	Q9NQW6	Anillin OS=Homo sapiens OX=9606 GN=ANLN PE=1 SV=2	6	4	4	4	1124	124.1	8.07	11.14	4	1
FALSE	Master Protein	P37108	Signal recognition particle 14 kDa protein OS=Homo sapiens OX=9606 GN=SRP14 PE=1 SV=2	23	3	4	3	136	14.6	10.04	11.13	3	1
FALSE	Master Protein	P62318	Small nuclear ribonucleoprotein Sm D3 OS=Homo sapiens OX=9606 GN=SNRPD3 PE=1 SV=1	25	2	3	2	126	13.9	10.32	11.12	2	1
FALSE	Master Protein	P05787	Keratin, type II cytoskeletal 8 OS=Homo sapiens OX=9606 GN=KRT8 PE=1 SV=7	8	4	4	1	483	53.7	5.59	11.1	4	1
FALSE	Master Protein	Q96TA2	ATP-dependent zinc metalloprotease YME1L1 OS=Homo sapiens OX=9606 GN=YME1L1 PE=1 SV=2	6	3	3	3	773	86.4	8.76	11.1	3	1
FALSE	Master Protein	O95239	Chromosome-associated kinesin KIF4A OS=Homo sapiens OX=9606 GN=KIF4A PE=1 SV=3	5	4	4	4	1232	139.8	6.27	11.07	4	1
FALSE	Master Protein	Q14690	Protein RRP5 homolog OS=Homo sapiens OX=9606 GN=PDCD11 PE=1 SV=3	3	4	4	4	1871	208.6	8.87	11.05	4	1
FALSE	Master Protein	I3L3P7	40S ribosomal protein S15a OS=Homo sapiens OX=9606 GN=RPS15A PE=1 SV=1	24	2	3	2	100	11.5	10.15	11.01	2	1
FALSE	Master Protein	A0A7I2V3Z0	ATP-dependent 6-phosphofructokinase OS=Homo sapiens OX=9606 GN=PFKP PE=1 SV=1	9	4	4	4	746	81.7	7.55	10.98	4	1
FALSE	Master Protein	Q96EY1	DnaJ homolog subfamily A member 3, mitochondrial OS=Homo sapiens OX=9606 GN=DNAJA3 PE=1 SV=2	11	4	4	4	480	52.5	9.26	10.97	4	1
FALSE	Master Protein	Q8N3U4	Cohesin subunit SA-2 OS=Homo sapiens OX=9606 GN=STAG2 PE=1 SV=3	3	4	4	4	1231	141.2	5.43	10.96	4	1
FALSE	Master Protein	P35221	Catenin alpha-1 OS=Homo sapiens OX=9606 GN=CTNNA1 PE=1 SV=1	8	4	4	4	906	100	6.29	10.94	4	1
FALSE	Master Protein	Q5RKV6	Exosome complex component MTR3 OS=Homo sapiens OX=9606 GN=EXOSC6 PE=1 SV=1	22	3	3	3	272	28.2	6.28	10.94	3	1
FALSE	Master Protein	C9JXA5	Guanine nucleotide-binding protein G(I)/G(S)/G(T) subunit beta-2 (Fragment) OS=Homo sapiens OX=9606 GN=GNB2 PE=1 SV=1	18	3	3	3	251	27.5	6.76	10.91	3	1
FALSE	Master Protein	Q15424	Scaffold attachment factor B1 OS=Homo sapiens OX=9606 GN=SAFB PE=1 SV=4	7	3	3	3	915	102.6	5.47	10.88	3	1
FALSE	Master Protein	H0Y650	Dynein axonemal assembly factor 5 (Fragment) OS=Homo sapiens OX=9606 GN=DNAAF5 PE=1 SV=1	7	4	4	4	657	72.5	6.46	10.85	4	1
FALSE	Master Protein	O95400	CD2 antigen cytoplasmic tail-binding protein 2 OS=Homo sapiens OX=9606 GN=CD2BP2 PE=1 SV=1	16	4	4	4	341	37.6	4.61	10.8	4	1
FALSE	Master Protein	P62854	40S ribosomal protein S26 OS=Homo sapiens OX=9606 GN=RPS26 PE=1 SV=3	31	3	3	3	115	13	11	10.78	3	1
FALSE	Master Protein	Q96SI9	Spermatid perinuclear RNA-binding protein OS=Homo sapiens OX=9606 GN=STRBP PE=1 SV=1	6	4	4	1	672	73.6	8.72	10.77	4	1
FALSE	Master Protein	B4DJV5	Periodic tryptophan protein 1 homolog OS=Homo sapiens OX=9606 GN=PWP1 PE=1 SV=1	13	3	3	3	439	49	4.78	10.76	3	1
FALSE	Master Protein	Q8NBY1	Serine/threonine-protein kinase 26 OS=Homo sapiens OX=9606 GN=STK26 PE=1 SV=1	12	3	3	3	392	43.8	5.41	10.76	3	1
FALSE	Master Protein	A0A7P0TB04	Basigin OS=Homo sapiens OX=9606 GN=BSG PE=1 SV=1	18	4	4	4	266	28.9	5.49	10.73	4	1
FALSE	Master Protein	Q9ULR0	Pre-mRNA-splicing factor ISY1 homolog OS=Homo sapiens OX=9606 GN=ISY1 PE=1 SV=3	20	4	4	4	285	33	5.17	10.73	4	1
FALSE	Master Protein	P18754	Regulator of chromosome condensation OS=Homo sapiens OX=9606 GN=RCC1 PE=1 SV=1	10	3	3	3	421	44.9	7.52	10.73	3	1
FALSE	Master Protein	M0QZM1	Heterogeneous nuclear ribonucleoprotein M (Fragment) OS=Homo sapiens OX=9606 GN=HNRNPM PE=1 SV=1	11	4	4	1	383	40	6.73	10.7	4	1
FALSE	Master Protein	Q9UQR0	Sex comb on midleg-like protein 2 OS=Homo sapiens OX=9606 GN=SCML2 PE=1 SV=1	10	4	4	4	700	77.2	8.54	10.7	4	1
FALSE	Master Protein	E7EVZ1	Zinc finger homeobox protein 4 OS=Homo sapiens OX=9606 GN=ZFHX4 PE=1 SV=1	1	4	4	4	3590	396	6.34	10.66	4	1
FALSE	Master Protein	Q92922	SWI/SNF complex subunit SMARCC1 OS=Homo sapiens OX=9606 GN=SMARCC1 PE=1 SV=3	5	3	3	2	1105	122.8	5.76	10.63	3	1
FALSE	Master Protein	A0A8I5KQ63	DDB1- and CUL4-associated factor 7 OS=Homo sapiens OX=9606 GN=DCAF7 PE=1 SV=1	17	3	3	3	272	31	5.47	10.62	3	1
FALSE	Master Protein	Q13547	Histone deacetylase 1 OS=Homo sapiens OX=9606 GN=HDAC1 PE=1 SV=1	7	3	3	2	482	55.1	5.48	10.62	3	1
FALSE	Master Protein	Q7LBC6	Lysine-specific demethylase 3B OS=Homo sapiens OX=9606 GN=KDM3B PE=1 SV=2	4	4	4	4	1761	191.5	7.18	10.57	4	1
FALSE	Master Protein	Q71UI9	Histone H2A.V OS=Homo sapiens OX=9606 GN=H2AZ2 PE=1 SV=3	31	4	4	2	128	13.5	10.58	10.56	4	1
FALSE	Master Protein	Q99661	Kinesin-like protein KIF2C OS=Homo sapiens OX=9606 GN=KIF2C PE=1 SV=2	6	4	4	3	725	81.3	7.83	10.5	4	1
FALSE	Master Protein	J3KMZ8	Zinc finger protein ubi-d4 OS=Homo sapiens OX=9606 GN=DPF2 PE=1 SV=1	8	2	3	2	405	45.8	6.98	10.5	2	1
FALSE	Master Protein	Q9HB71	Calcyclin-binding protein OS=Homo sapiens OX=9606 GN=CACYBP PE=1 SV=2	21	2	3	2	228	26.2	8.25	10.49	2	1
FALSE	Master Protein	E9PC15	Acylglycerol kinase, mitochondrial OS=Homo sapiens OX=9606 GN=AGK PE=1 SV=1	12	2	2	2	394	43.8	6.34	10.47	2	1
FALSE	Master Protein	Q96EP5	DAZ-associated protein 1 OS=Homo sapiens OX=9606 GN=DAZAP1 PE=1 SV=1	14	4	4	4	407	43.4	8.56	10.4	4	1
FALSE	Master Protein	F5H0J3	NADH dehydrogenase [ubiquinone] 1 alpha subcomplex subunit 9, mitochondrial OS=Homo sapiens OX=9606 GN=NDUFA9 PE=1 SV=1	24	2	2	2	136	15.7	8.92	10.36	2	1
FALSE	Master Protein	A0A8V8TNX9	Pyruvate kinase PKM OS=Homo sapiens OX=9606 GN=PKM PE=4 SV=1	9	3	3	3	605	65.8	7.99	10.35	3	1
FALSE	Master Protein	A0A7P0T961	WW domain-containing adapter protein with coiled-coil OS=Homo sapiens OX=9606 GN=WAC PE=1 SV=1	9	3	3	3	604	65.5	9.73	10.34	3	1
FALSE	Master Protein	Q8NCM8	Cytoplasmic dynein 2 heavy chain 1 OS=Homo sapiens OX=9606 GN=DYNC2H1 PE=1 SV=4	1	3	3	3	4307	492.3	6.54	10.33	3	1
FALSE	Master Protein	O14950	Myosin regulatory light chain 12B OS=Homo sapiens OX=9606 GN=MYL12B PE=1 SV=2	19	3	3	3	172	19.8	4.84	10.33	3	1
FALSE	Master Protein	Q7Z6Z7	E3 ubiquitin-protein ligase HUWE1 OS=Homo sapiens OX=9606 GN=HUWE1 PE=1 SV=3	2	3	3	3	4374	481.6	5.22	10.32	3	1
FALSE	Master Protein	Q15652	Probable JmjC domain-containing histone demethylation protein 2C OS=Homo sapiens OX=9606 GN=JMJD1C PE=1 SV=2	2	4	4	4	2540	284.3	7.87	10.3	4	1
FALSE	Master Protein	A0A7I2V4K2	Golgi-specific brefeldin A-resistance guanine nucleotide exchange factor 1 OS=Homo sapiens OX=9606 GN=GBF1 PE=1 SV=1	3	4	4	4	1600	178.6	6.05	10.3	4	1
FALSE	Master Protein	C9JH72	Replication factor C subunit 5 (Fragment) OS=Homo sapiens OX=9606 GN=RFC5 PE=1 SV=1	49	3	3	3	104	11.7	8.69	10.25	3	1
FALSE	Master Protein	O15091	Mitochondrial ribonuclease P catalytic subunit OS=Homo sapiens OX=9606 GN=PRORP PE=1 SV=2	7	2	2	2	583	67.3	8.78	10.24	2	1
FALSE	Master Protein	P47897	Glutamine--tRNA ligase OS=Homo sapiens OX=9606 GN=QARS1 PE=1 SV=1	5	3	3	3	775	87.7	7.15	10.23	3	1
FALSE	Master Protein	J3KQ48	aminoacyl-tRNA hydrolase OS=Homo sapiens OX=9606 GN=PTRH2 PE=1 SV=1	27	3	3	3	180	19.3	8.73	10.23	3	1
FALSE	Master Protein	O75683	Surfeit locus protein 6 OS=Homo sapiens OX=9606 GN=SURF6 PE=1 SV=3	17	3	3	3	361	41.4	10.64	10.23	3	1
FALSE	Master Protein	Q96T60	Bifunctional polynucleotide phosphatase/kinase OS=Homo sapiens OX=9606 GN=PNKP PE=1 SV=1	10	3	3	3	521	57	8.46	10.22	3	1
FALSE	Master Protein	A0A8I5KX71	peptidylprolyl isomerase OS=Homo sapiens OX=9606 GN=FKBP15 PE=1 SV=1	6	4	4	4	1256	137.5	5.67	10.21	4	1
FALSE	Master Protein	E2QRB3	pyrroline-5-carboxylate reductase OS=Homo sapiens OX=9606 GN=PYCR1 PE=1 SV=2	17	3	4	2	288	30.2	7.09	10.21	3	1
FALSE	Master Protein	Q14676	Mediator of DNA damage checkpoint protein 1 OS=Homo sapiens OX=9606 GN=MDC1 PE=1 SV=3	5	4	4	4	2089	226.5	5.47	10.17	4	1
FALSE	Master Protein	Q01167	Forkhead box protein K2 OS=Homo sapiens OX=9606 GN=FOXK2 PE=1 SV=3	10	3	3	3	660	69	9.54	10.13	3	1
FALSE	Master Protein	Q8WWM7	Ataxin-2-like protein OS=Homo sapiens OX=9606 GN=ATXN2L PE=1 SV=2	5	4	4	4	1075	113.3	8.59	10.13	4	1
FALSE	Master Protein	Q96PV6	Leukocyte receptor cluster member 8 OS=Homo sapiens OX=9606 GN=LENG8 PE=1 SV=3	8	3	3	3	800	88.1	9.11	10.12	3	1
FALSE	Master Protein	Q96EY7	Pentatricopeptide repeat domain-containing protein 3, mitochondrial OS=Homo sapiens OX=9606 GN=PTCD3 PE=1 SV=3	7	3	3	3	689	78.5	6.42	10.11	3	1
FALSE	Master Protein	K7EMH1	60S ribosomal protein L22 (Fragment) OS=Homo sapiens OX=9606 GN=RPL22 PE=1 SV=1	28	3	3	3	89	10.4	9.66	10.1	3	1
FALSE	Master Protein	Q03701	CCAAT/enhancer-binding protein zeta OS=Homo sapiens OX=9606 GN=CEBPZ PE=1 SV=3	4	4	4	4	1054	120.9	5.94	10.09	4	1
FALSE	Master Protein	Q9UPN9	E3 ubiquitin-protein ligase TRIM33 OS=Homo sapiens OX=9606 GN=TRIM33 PE=1 SV=3	4	3	3	3	1127	122.5	6.67	10.09	3	1
FALSE	Master Protein	Q9NRX1	RNA-binding protein PNO1 OS=Homo sapiens OX=9606 GN=PNO1 PE=1 SV=1	13	2	3	2	252	27.9	9.73	10.08	2	1
FALSE	Master Protein	Q5VT52	Regulation of nuclear pre-mRNA domain-containing protein 2 OS=Homo sapiens OX=9606 GN=RPRD2 PE=1 SV=1	5	4	4	4	1461	155.9	7.42	10.07	4	1
FALSE	Master Protein	O95433	Activator of 90 kDa heat shock protein ATPase homolog 1 OS=Homo sapiens OX=9606 GN=AHSA1 PE=1 SV=1	9	2	2	2	338	38.3	5.53	10.06	2	1
FALSE	Master Protein	A0A2R8Y653	uridine/cytidine kinase OS=Homo sapiens OX=9606 GN=UCK2 PE=1 SV=1	19	3	3	3	240	27.4	6.42	10.04	3	1
FALSE	Master Protein	P50750	Cyclin-dependent kinase 9 OS=Homo sapiens OX=9606 GN=CDK9 PE=1 SV=3	9	3	4	2	372	42.8	8.79	10.01	3	1
FALSE	Master Protein	Q15427	Splicing factor 3B subunit 4 OS=Homo sapiens OX=9606 GN=SF3B4 PE=1 SV=1	9	2	2	2	424	44.4	8.56	10	2	1
FALSE	Master Protein	Q15021	Condensin complex subunit 1 OS=Homo sapiens OX=9606 GN=NCAPD2 PE=1 SV=3	3	4	4	4	1401	157.1	6.61	9.99	4	1
FALSE	Master Protein	P43686	26S proteasome regulatory subunit 6B OS=Homo sapiens OX=9606 GN=PSMC4 PE=1 SV=2	5	2	2	2	418	47.3	5.21	9.99	2	1
FALSE	Master Protein	Q09666	Neuroblast differentiation-associated protein AHNAK OS=Homo sapiens OX=9606 GN=AHNAK PE=1 SV=2	2	4	5	4	5890	628.7	6.15	9.99	4	1
FALSE	Master Protein	O43929	Origin recognition complex subunit 4 OS=Homo sapiens OX=9606 GN=ORC4 PE=1 SV=2	10	3	3	3	436	50.3	8	9.98	3	1
FALSE	Master Protein	A0A494C1L5	Lipopolysaccharide-responsive and beige-like anchor protein OS=Homo sapiens OX=9606 GN=LRBA PE=1 SV=1	2	4	4	4	2852	317.6	5.57	9.98	4	1
FALSE	Master Protein	P35250	Replication factor C subunit 2 OS=Homo sapiens OX=9606 GN=RFC2 PE=1 SV=3	12	3	3	3	354	39.1	6.44	9.98	3	1
FALSE	Master Protein	A0A804HI95	Alpha-actinin-2 OS=Homo sapiens OX=9606 GN=ACTN2 PE=1 SV=1	5	3	3	1	863	100.2	5.54	9.97	3	1
FALSE	Master Protein	Q5JR04	RNA helicase OS=Homo sapiens OX=9606 GN=MOV10 PE=1 SV=1	6	4	4	4	947	107.1	8.79	9.97	4	1
FALSE	Master Protein	Q8WVC6	Dephospho-CoA kinase domain-containing protein OS=Homo sapiens OX=9606 GN=DCAKD PE=1 SV=1	10	3	3	3	231	26.5	9.58	9.96	3	1
FALSE	Master Protein	E7EX73	Eukaryotic translation initiation factor 4 gamma 1 OS=Homo sapiens OX=9606 GN=EIF4G1 PE=1 SV=1	4	3	3	3	1436	158.5	5.21	9.95	3	1
FALSE	Master Protein	Q8NBQ5	Estradiol 17-beta-dehydrogenase 11 OS=Homo sapiens OX=9606 GN=HSD17B11 PE=1 SV=3	11	2	3	2	300	32.9	9.07	9.93	2	1
FALSE	Master Protein	P53985	Monocarboxylate transporter 1 OS=Homo sapiens OX=9606 GN=SLC16A1 PE=1 SV=3	7	3	3	3	500	53.9	8.66	9.87	3	1
FALSE	Master Protein	A0A3B3ITT5	60S ribosomal protein L29 OS=Homo sapiens OX=9606 GN=RPL29 PE=1 SV=1	20	3	4	3	167	18.5	11.55	9.87	3	1
FALSE	Master Protein	P61019	Ras-related protein Rab-2A OS=Homo sapiens OX=9606 GN=RAB2A PE=1 SV=1	21	3	3	3	212	23.5	6.54	9.87	3	1
FALSE	Master Protein	J3KNP2	Transducin beta-like protein 3 (Fragment) OS=Homo sapiens OX=9606 GN=TBL3 PE=1 SV=1	9	3	3	3	697	77	7.08	9.86	3	1
FALSE	Master Protein	P49755	Transmembrane emp24 domain-containing protein 10 OS=Homo sapiens OX=9606 GN=TMED10 PE=1 SV=2	11	2	3	2	219	25	7.44	9.83	2	1
FALSE	Master Protein	Q9NX58	Cell growth-regulating nucleolar protein OS=Homo sapiens OX=9606 GN=LYAR PE=1 SV=3	10	3	3	3	379	43.6	9.57	9.81	3	1
FALSE	Master Protein	Q9UHR5	SAP30-binding protein OS=Homo sapiens OX=9606 GN=SAP30BP PE=1 SV=1	9	3	3	3	308	33.9	4.84	9.79	3	1
FALSE	Master Protein	Q9UBB4	Ataxin-10 OS=Homo sapiens OX=9606 GN=ATXN10 PE=1 SV=1	12	3	3	3	475	53.5	5.25	9.79	3	1
FALSE	Master Protein	A8MQ02	Afadin OS=Homo sapiens OX=9606 GN=AFDN PE=1 SV=2	2	3	3	3	1781	201.7	6.51	9.79	3	1
FALSE	Master Protein	Q13492	Phosphatidylinositol-binding clathrin assembly protein OS=Homo sapiens OX=9606 GN=PICALM PE=1 SV=2	10	3	3	3	652	70.7	7.9	9.78	3	1
FALSE	Master Protein	O60885	Bromodomain-containing protein 4 OS=Homo sapiens OX=9606 GN=BRD4 PE=1 SV=2	3	3	3	2	1362	152.1	9.19	9.71	3	1
FALSE	Master Protein	I3L2C7	Gem-associated protein 4 OS=Homo sapiens OX=9606 GN=GEMIN4 PE=1 SV=1	4	3	3	3	1047	118.7	6.19	9.7	3	1
FALSE	Master Protein	Q13123	Protein Red OS=Homo sapiens OX=9606 GN=IK PE=1 SV=3	8	3	3	3	557	65.6	6.64	9.67	3	1
FALSE	Master Protein	Q9NYL9	Tropomodulin-3 OS=Homo sapiens OX=9606 GN=TMOD3 PE=1 SV=1	14	3	3	3	352	39.6	5.19	9.66	3	1
FALSE	Master Protein	Q14694	Ubiquitin carboxyl-terminal hydrolase 10 OS=Homo sapiens OX=9606 GN=USP10 PE=1 SV=2	6	3	3	3	798	87.1	5.31	9.64	3	1
FALSE	Master Protein	P85037	Forkhead box protein K1 OS=Homo sapiens OX=9606 GN=FOXK1 PE=1 SV=1	5	3	3	3	733	75.4	9.32	9.62	3	1
FALSE	Master Protein	E9PQH6	Rho-related GTP-binding protein RhoC (Fragment) OS=Homo sapiens OX=9606 GN=RHOC PE=1 SV=1	16	4	4	4	169	19.2	5.1	9.62	4	1
FALSE	Master Protein	Q08043	Alpha-actinin-3 OS=Homo sapiens OX=9606 GN=ACTN3 PE=1 SV=2	7	3	3	1	901	103.2	5.52	9.6	3	1
FALSE	Master Protein	Q2TAL8	Transcriptional regulator QRICH1 OS=Homo sapiens OX=9606 GN=QRICH1 PE=1 SV=1	3	2	3	2	776	86.4	5.87	9.59	2	1
FALSE	Master Protein	P20929	Nebulin OS=Homo sapiens OX=9606 GN=NEB PE=1 SV=5	1	4	4	4	6669	772.4	9.07	9.58	4	1
FALSE	Master Protein	O15550	Lysine-specific demethylase 6A OS=Homo sapiens OX=9606 GN=KDM6A PE=1 SV=2	3	3	3	3	1401	154.1	7.44	9.56	3	1
FALSE	Master Protein	Q9Y2X9	Zinc finger protein 281 OS=Homo sapiens OX=9606 GN=ZNF281 PE=1 SV=1	6	2	2	2	895	96.9	8.48	9.46	2	1
FALSE	Master Protein	A0A087X253	AP complex subunit beta OS=Homo sapiens OX=9606 GN=AP2B1 PE=1 SV=1	5	3	3	3	913	101.3	5.29	9.46	3	1
FALSE	Master Protein	Q96PU8	KH domain-containing RNA-binding protein QKI OS=Homo sapiens OX=9606 GN=QKI PE=1 SV=1	11	4	4	4	341	37.6	8.56	9.44	4	1
FALSE	Master Protein	P08047	Transcription factor Sp1 OS=Homo sapiens OX=9606 GN=SP1 PE=1 SV=3	9	3	3	3	785	80.6	7.34	9.43	3	1
FALSE	Master Protein	O43837	Isocitrate dehydrogenase [NAD] subunit beta, mitochondrial OS=Homo sapiens OX=9606 GN=IDH3B PE=1 SV=2	6	2	3	2	385	42.2	8.46	9.41	2	1
FALSE	Master Protein	P17858	ATP-dependent 6-phosphofructokinase, liver type OS=Homo sapiens OX=9606 GN=PFKL PE=1 SV=6	8	3	3	3	780	85	7.5	9.4	3	1
FALSE	Master Protein	O75691	Small subunit processome component 20 homolog OS=Homo sapiens OX=9606 GN=UTP20 PE=1 SV=3	2	4	4	4	2785	318.2	7.39	9.39	4	1
FALSE	Master Protein	Q9Y3B7	39S ribosomal protein L11, mitochondrial OS=Homo sapiens OX=9606 GN=MRPL11 PE=1 SV=1	19	3	3	3	192	20.7	9.91	9.39	3	1
FALSE	Master Protein	P78316	Nucleolar protein 14 OS=Homo sapiens OX=9606 GN=NOP14 PE=1 SV=3	5	3	3	3	857	97.6	7.58	9.36	3	1
FALSE	Master Protein	Q96GM5	SWI/SNF-related matrix-associated actin-dependent regulator of chromatin subfamily D member 1 OS=Homo sapiens OX=9606 GN=SMARCD1 PE=1 SV=2	7	3	3	2	515	58.2	9.25	9.35	3	1
FALSE	Master Protein	Q9NPJ6	Mediator of RNA polymerase II transcription subunit 4 OS=Homo sapiens OX=9606 GN=MED4 PE=1 SV=1	18	3	3	3	270	29.7	5.1	9.35	3	1
FALSE	Master Protein	P84095	Rho-related GTP-binding protein RhoG OS=Homo sapiens OX=9606 GN=RHOG PE=1 SV=1	27	3	3	2	191	21.3	8.12	9.31	3	1
FALSE	Master Protein	P62195	26S proteasome regulatory subunit 8 OS=Homo sapiens OX=9606 GN=PSMC5 PE=1 SV=1	12	3	3	3	406	45.6	7.55	9.3	3	1
FALSE	Master Protein	M0QX72	Procollagen galactosyltransferase 1 (Fragment) OS=Homo sapiens OX=9606 GN=COLGALT1 PE=1 SV=2	5	1	3	1	460	53	9	9.3	1	1
FALSE	Master Protein	Q9NPD3	Exosome complex component RRP41 OS=Homo sapiens OX=9606 GN=EXOSC4 PE=1 SV=3	17	3	3	3	245	26.4	6.52	9.26	3	1
FALSE	Master Protein	O43615	Mitochondrial import inner membrane translocase subunit TIM44 OS=Homo sapiens OX=9606 GN=TIMM44 PE=1 SV=2	6	3	3	3	452	51.3	8.32	9.25	3	1
FALSE	Master Protein	Q15007	Pre-mRNA-splicing regulator WTAP OS=Homo sapiens OX=9606 GN=WTAP PE=1 SV=2	12	3	3	3	396	44.2	5.19	9.25	3	1
FALSE	Master Protein	Q86UV5	Ubiquitin carboxyl-terminal hydrolase 48 OS=Homo sapiens OX=9606 GN=USP48 PE=1 SV=1	5	3	3	3	1035	119	6.05	9.24	3	1
FALSE	Master Protein	A0A0D9SF58	Chromosome transmission fidelity protein 18 homolog OS=Homo sapiens OX=9606 GN=CHTF18 PE=1 SV=1	6	4	4	4	1184	129.3	9.41	9.18	4	1
FALSE	Master Protein	A0A087WV05	c-Myc-binding protein OS=Homo sapiens OX=9606 PE=3 SV=1	42	3	3	3	110	12.7	6.02	9.17	3	1
FALSE	Master Protein	E9PJH7	Mitochondrial glutamate carrier 1 (Fragment) OS=Homo sapiens OX=9606 GN=SLC25A22 PE=1 SV=5	18	3	3	3	313	33.3	9.67	9.16	3	1
FALSE	Master Protein	Q9BW19	Kinesin-like protein KIFC1 OS=Homo sapiens OX=9606 GN=KIFC1 PE=1 SV=2	8	3	3	3	673	73.7	8.98	9.12	3	1
FALSE	Master Protein	Q8N7H5	RNA polymerase II-associated factor 1 homolog OS=Homo sapiens OX=9606 GN=PAF1 PE=1 SV=2	11	3	3	3	531	59.9	4.63	9.1	3	1
FALSE	Master Protein	O43819	Protein SCO2 homolog, mitochondrial OS=Homo sapiens OX=9606 GN=SCO2 PE=1 SV=3	20	3	3	3	266	29.8	8.85	9.09	3	1
FALSE	Master Protein	A0A7P0TA76	Fatty acid CoA ligase Acsl3 OS=Homo sapiens OX=9606 GN=ACSL3 PE=1 SV=1	8	4	4	4	712	79.6	8.46	9.07	4	1
FALSE	Master Protein	Q9NW64	Pre-mRNA-splicing factor RBM22 OS=Homo sapiens OX=9606 GN=RBM22 PE=1 SV=1	12	3	3	3	420	46.9	8.54	9.07	3	1
FALSE	Master Protein	Q16720	Plasma membrane calcium-transporting ATPase 3 OS=Homo sapiens OX=9606 GN=ATP2B3 PE=1 SV=3	4	3	3	3	1220	134.1	5.62	9.06	3	1
FALSE	Master Protein	Q68EM7	Rho GTPase-activating protein 17 OS=Homo sapiens OX=9606 GN=ARHGAP17 PE=1 SV=1	3	3	3	3	881	95.4	7.62	9.06	3	1
FALSE	Master Protein	P61106	Ras-related protein Rab-14 OS=Homo sapiens OX=9606 GN=RAB14 PE=1 SV=4	26	3	3	2	215	23.9	6.21	9.06	3	1
FALSE	Master Protein	O43156	TELO2-interacting protein 1 homolog OS=Homo sapiens OX=9606 GN=TTI1 PE=1 SV=3	3	2	2	2	1089	122	5.97	9.05	2	1
FALSE	Master Protein	Q96F45	Zinc finger protein 503 OS=Homo sapiens OX=9606 GN=ZNF503 PE=1 SV=1	11	3	3	3	646	62.5	8.7	9.01	3	1
FALSE	Master Protein	Q9P275	Ubiquitin carboxyl-terminal hydrolase 36 OS=Homo sapiens OX=9606 GN=USP36 PE=1 SV=4	4	3	3	3	1123	122.8	9.7	9	3	1
FALSE	Master Protein	P24928	DNA-directed RNA polymerase II subunit RPB1 OS=Homo sapiens OX=9606 GN=POLR2A PE=1 SV=2	3	3	3	3	1970	217	7.37	8.98	3	1
FALSE	Master Protein	Q06587	E3 ubiquitin-protein ligase RING1 OS=Homo sapiens OX=9606 GN=RING1 PE=1 SV=2	6	2	3	1	406	42.4	5.62	8.98	2	1
FALSE	Master Protein	P61221	ATP-binding cassette sub-family E member 1 OS=Homo sapiens OX=9606 GN=ABCE1 PE=1 SV=1	8	3	3	3	599	67.3	8.34	8.97	3	1
FALSE	Master Protein	Q9BRP8	Partner of Y14 and mago OS=Homo sapiens OX=9606 GN=PYM1 PE=1 SV=1	21	3	3	3	204	22.6	9.45	8.94	3	1
FALSE	Master Protein	Q13769	THO complex subunit 5 homolog OS=Homo sapiens OX=9606 GN=THOC5 PE=1 SV=2	12	4	4	4	683	78.5	6.87	8.92	4	1
FALSE	Master Protein	Q9Y5B6	PAX3- and PAX7-binding protein 1 OS=Homo sapiens OX=9606 GN=PAXBP1 PE=1 SV=2	7	3	3	3	917	104.7	5.68	8.92	3	1
FALSE	Master Protein	P98175	RNA-binding protein 10 OS=Homo sapiens OX=9606 GN=RBM10 PE=1 SV=3	5	3	3	3	930	103.5	5.97	8.91	3	1
FALSE	Master Protein	Q8NI60	Atypical kinase COQ8A, mitochondrial OS=Homo sapiens OX=9606 GN=COQ8A PE=1 SV=1	6	2	2	2	647	71.9	6.99	8.89	2	1
FALSE	Master Protein	Q9NYH9	U3 small nucleolar RNA-associated protein 6 homolog OS=Homo sapiens OX=9606 GN=UTP6 PE=1 SV=2	7	3	3	3	597	70.1	7.28	8.89	3	1
FALSE	Master Protein	Q9NVV4	Poly(A) RNA polymerase, mitochondrial OS=Homo sapiens OX=9606 GN=MTPAP PE=1 SV=1	8	2	2	2	582	66.1	9.04	8.87	2	1
FALSE	Master Protein	Q9NRG9	Aladin OS=Homo sapiens OX=9606 GN=AAAS PE=1 SV=1	12	3	3	3	546	59.5	7.5	8.86	3	1
FALSE	Master Protein	P49006	MARCKS-related protein OS=Homo sapiens OX=9606 GN=MARCKSL1 PE=1 SV=2	32	3	3	3	195	19.5	4.67	8.86	3	1
FALSE	Master Protein	F8VV59	Nucleosome assembly protein 1-like 1 OS=Homo sapiens OX=9606 GN=NAP1L1 PE=1 SV=1	12	3	3	3	327	38	4.68	8.86	3	1
FALSE	Master Protein	P29966	Myristoylated alanine-rich C-kinase substrate OS=Homo sapiens OX=9606 GN=MARCKS PE=1 SV=4	11	3	3	3	332	31.5	4.45	8.82	3	1
FALSE	Master Protein	A0A7P0TA97	Protein disulfide-isomerase OS=Homo sapiens OX=9606 GN=P4HB PE=1 SV=1	8	3	3	3	479	53.5	5.6	8.81	3	1
FALSE	Master Protein	Q9BUQ8	Probable ATP-dependent RNA helicase DDX23 OS=Homo sapiens OX=9606 GN=DDX23 PE=1 SV=3	4	3	3	3	820	95.5	9.55	8.81	3	1
FALSE	Master Protein	A0A0D9SGE8	PHD finger protein 6 OS=Homo sapiens OX=9606 GN=PHF6 PE=1 SV=1	11	3	3	3	366	41.3	8.68	8.8	3	1
FALSE	Master Protein	Q8IYH5	ZZ-type zinc finger-containing protein 3 OS=Homo sapiens OX=9606 GN=ZZZ3 PE=1 SV=1	4	2	3	2	903	102	5.69	8.8	2	1
FALSE	Master Protein	Q7Z6E9	E3 ubiquitin-protein ligase RBBP6 OS=Homo sapiens OX=9606 GN=RBBP6 PE=1 SV=1	2	3	3	3	1792	201.4	9.64	8.79	3	1
FALSE	Master Protein	Q15542	Transcription initiation factor TFIID subunit 5 OS=Homo sapiens OX=9606 GN=TAF5 PE=1 SV=3	4	2	2	2	800	86.8	5.64	8.78	2	1
FALSE	Master Protein	P29372	DNA-3-methyladenine glycosylase OS=Homo sapiens OX=9606 GN=MPG PE=1 SV=3	14	3	3	3	298	32.8	9.57	8.77	3	1
FALSE	Master Protein	Q14966	Zinc finger protein 638 OS=Homo sapiens OX=9606 GN=ZNF638 PE=1 SV=2	2	3	3	3	1978	220.5	6.38	8.76	3	1
FALSE	Master Protein	Q13409	Cytoplasmic dynein 1 intermediate chain 2 OS=Homo sapiens OX=9606 GN=DYNC1I2 PE=1 SV=3	7	3	3	3	638	71.4	5.2	8.74	3	1
FALSE	Master Protein	F8W9J4	Dystonin OS=Homo sapiens OX=9606 GN=DST PE=1 SV=1	1	3	3	3	7461	847.4	5.25	8.74	3	1
FALSE	Master Protein	O15446	DNA-directed RNA polymerase I subunit RPA34 OS=Homo sapiens OX=9606 GN=POLR1G PE=1 SV=1	10	3	3	3	510	55	8.51	8.73	3	1
FALSE	Master Protein	P46100	Transcriptional regulator ATRX OS=Homo sapiens OX=9606 GN=ATRX PE=1 SV=6	2	3	3	3	2492	282.4	6.55	8.71	3	1
FALSE	Master Protein	Q96Q15	Serine/threonine-protein kinase SMG1 OS=Homo sapiens OX=9606 GN=SMG1 PE=1 SV=3	1	3	3	3	3661	410.2	6.46	8.71	3	1
FALSE	Master Protein	Q9NYY8	FAST kinase domain-containing protein 2, mitochondrial OS=Homo sapiens OX=9606 GN=FASTKD2 PE=1 SV=1	9	3	3	3	710	81.4	8.05	8.7	3	1
FALSE	Master Protein	P08240	Signal recognition particle receptor subunit alpha OS=Homo sapiens OX=9606 GN=SRPRA PE=1 SV=2	6	3	3	3	638	69.8	8.95	8.7	3	1
FALSE	Master Protein	P57088	Transmembrane protein 33 OS=Homo sapiens OX=9606 GN=TMEM33 PE=1 SV=2	13	3	3	3	247	28	9.7	8.67	3	1
FALSE	Master Protein	Q9BU76	Multiple myeloma tumor-associated protein 2 OS=Homo sapiens OX=9606 GN=MMTAG2 PE=1 SV=1	14	3	3	3	263	29.4	10.02	8.65	3	1
FALSE	Master Protein	P83731	60S ribosomal protein L24 OS=Homo sapiens OX=9606 GN=RPL24 PE=1 SV=1	18	3	3	3	157	17.8	11.25	8.64	3	1
FALSE	Master Protein	Q9Y266	Nuclear migration protein nudC OS=Homo sapiens OX=9606 GN=NUDC PE=1 SV=1	8	3	3	3	331	38.2	5.38	8.64	3	1
FALSE	Master Protein	Q9UKN8	General transcription factor 3C polypeptide 4 OS=Homo sapiens OX=9606 GN=GTF3C4 PE=1 SV=2	6	3	3	3	822	91.9	6.65	8.63	3	1
FALSE	Master Protein	P51809	Vesicle-associated membrane protein 7 OS=Homo sapiens OX=9606 GN=VAMP7 PE=1 SV=3	20	3	3	3	220	24.9	8.6	8.58	3	1
FALSE	Master Protein	A0A0B4J226	Copper homeostasis protein cutC homolog OS=Homo sapiens OX=9606 GN=CUTC PE=1 SV=1	25	2	3	2	194	20.9	5.66	8.57	2	1
FALSE	Master Protein	Q7Z2T5	TRMT1-like protein OS=Homo sapiens OX=9606 GN=TRMT1L PE=1 SV=2	6	3	3	3	733	81.7	7.88	8.57	3	1
FALSE	Master Protein	Q9NXV6	CDKN2A-interacting protein OS=Homo sapiens OX=9606 GN=CDKN2AIP PE=1 SV=3	7	3	3	3	580	61.1	9.01	8.55	3	1
FALSE	Master Protein	P49848	Transcription initiation factor TFIID subunit 6 OS=Homo sapiens OX=9606 GN=TAF6 PE=1 SV=1	7	3	3	3	677	72.6	8.6	8.55	3	1
FALSE	Master Protein	Q9H3S7	Tyrosine-protein phosphatase non-receptor type 23 OS=Homo sapiens OX=9606 GN=PTPN23 PE=1 SV=1	1	2	2	2	1636	178.9	6.92	8.52	2	1
FALSE	Master Protein	Q9Y2S6	Translation machinery-associated protein 7 OS=Homo sapiens OX=9606 GN=TMA7 PE=1 SV=1	22	2	2	2	64	7.1	9.99	8.5	2	1
FALSE	Master Protein	Q8WU90	Zinc finger CCCH domain-containing protein 15 OS=Homo sapiens OX=9606 GN=ZC3H15 PE=1 SV=1	10	3	3	3	426	48.6	5.31	8.49	3	1
FALSE	Master Protein	O43684	Mitotic checkpoint protein BUB3 OS=Homo sapiens OX=9606 GN=BUB3 PE=1 SV=1	11	3	3	3	328	37.1	6.84	8.49	3	1
FALSE	Master Protein	Q9Y6X9	ATPase MORC2 OS=Homo sapiens OX=9606 GN=MORC2 PE=1 SV=2	4	2	2	2	1032	117.8	8.38	8.48	2	1
FALSE	Master Protein	H0YLY0	non-specific serine/threonine protein kinase OS=Homo sapiens OX=9606 GN=CDC42BPB PE=1 SV=9	2	3	3	2	1685	191.5	6.3	8.48	3	1
FALSE	Master Protein	D6RIY6	Exosome complex component RRP45 OS=Homo sapiens OX=9606 GN=EXOSC9 PE=1 SV=1	9	3	3	3	423	46.9	5.16	8.46	3	1
FALSE	Master Protein	Q9Y221	60S ribosome subunit biogenesis protein NIP7 homolog OS=Homo sapiens OX=9606 GN=NIP7 PE=1 SV=1	29	3	3	3	180	20.4	8.51	8.45	3	1
FALSE	Master Protein	O75934	Pre-mRNA-splicing factor SPF27 OS=Homo sapiens OX=9606 GN=BCAS2 PE=1 SV=1	17	3	3	3	225	26.1	5.66	8.45	3	1
FALSE	Master Protein	Q96HY6	DDRGK domain-containing protein 1 OS=Homo sapiens OX=9606 GN=DDRGK1 PE=1 SV=2	7	2	3	2	314	35.6	5.12	8.44	2	1
FALSE	Master Protein	P33176	Kinesin-1 heavy chain OS=Homo sapiens OX=9606 GN=KIF5B PE=1 SV=1	5	3	3	3	963	109.6	6.51	8.42	3	1
FALSE	Master Protein	Q9P2I0	Cleavage and polyadenylation specificity factor subunit 2 OS=Homo sapiens OX=9606 GN=CPSF2 PE=1 SV=2	4	3	3	3	782	88.4	5.11	8.41	3	1
FALSE	Master Protein	Q92621	Nuclear pore complex protein Nup205 OS=Homo sapiens OX=9606 GN=NUP205 PE=1 SV=3	2	3	3	3	2012	227.8	6.19	8.4	3	1
FALSE	Master Protein	Q14444	Caprin-1 OS=Homo sapiens OX=9606 GN=CAPRIN1 PE=1 SV=2	4	2	2	2	709	78.3	5.25	8.39	2	1
FALSE	Master Protein	Q9Y4R8	Telomere length regulation protein TEL2 homolog OS=Homo sapiens OX=9606 GN=TELO2 PE=1 SV=2	5	3	3	3	837	91.7	5.76	8.39	3	1
FALSE	Master Protein	Q9UFC0	Leucine-rich repeat and WD repeat-containing protein 1 OS=Homo sapiens OX=9606 GN=LRWD1 PE=1 SV=2	6	3	3	3	647	70.8	7.21	8.37	3	1
FALSE	Master Protein	V9GYM8	Rho guanine nucleotide exchange factor 2 OS=Homo sapiens OX=9606 GN=ARHGEF2 PE=1 SV=1	3	2	2	2	1031	116	7.37	8.36	2	1
FALSE	Master Protein	Q9UPN6	SR-related and CTD-associated factor 8 OS=Homo sapiens OX=9606 GN=SCAF8 PE=1 SV=1	3	3	3	2	1271	140.4	8.29	8.36	3	1
FALSE	Master Protein	A0A140T9N1	Collagen alpha-2(XI) chain OS=Homo sapiens OX=9606 GN=COL11A2 PE=1 SV=1	3	2	3	2	1650	162	7.64	8.35	2	1
FALSE	Master Protein	P63167	Dynein light chain 1, cytoplasmic OS=Homo sapiens OX=9606 GN=DYNLL1 PE=1 SV=1	27	2	3	2	89	10.4	7.4	8.34	2	1
FALSE	Master Protein	Q9UEY8	Gamma-adducin OS=Homo sapiens OX=9606 GN=ADD3 PE=1 SV=1	6	2	2	2	706	79.1	6.32	8.34	2	1
FALSE	Master Protein	P40763	Signal transducer and activator of transcription 3 OS=Homo sapiens OX=9606 GN=STAT3 PE=1 SV=2	6	3	3	3	770	88	6.3	8.32	3	1
FALSE	Master Protein	A0A669KBF9	Collagen alpha-1(XIII) chain (Fragment) OS=Homo sapiens OX=9606 GN=COL13A1 PE=4 SV=1	32	3	3	1	178	16.8	6.58	8.32	3	1
FALSE	Master Protein	A0A3B3IS87	Forkhead box protein P1 (Fragment) OS=Homo sapiens OX=9606 GN=FOXP1 PE=1 SV=1	9	3	3	3	468	51.7	7.23	8.32	3	1
FALSE	Master Protein	E7ENY0	Alpha-adducin OS=Homo sapiens OX=9606 GN=ADD1 PE=1 SV=1	6	3	3	3	663	73.4	6.55	8.31	3	1
FALSE	Master Protein	A0A499FIX8	Extended synaptotagmin-2 OS=Homo sapiens OX=9606 GN=ESYT2 PE=1 SV=1	7	3	3	3	845	93.9	8.21	8.3	3	1
FALSE	Master Protein	O00483	Cytochrome c oxidase subunit NDUFA4 OS=Homo sapiens OX=9606 GN=NDUFA4 PE=1 SV=1	35	3	3	3	81	9.4	9.38	8.3	3	1
FALSE	Master Protein	G3V1B3	60S ribosomal protein L21 OS=Homo sapiens OX=9606 GN=RPL21 PE=1 SV=1	26	2	2	2	87	9.9	10.29	8.27	2	1
FALSE	Master Protein	B4DT23	Protein FAM98A OS=Homo sapiens OX=9606 GN=FAM98A PE=1 SV=1	8	2	2	1	323	34.1	10.01	8.26	2	1
FALSE	Master Protein	P62491	Ras-related protein Rab-11A OS=Homo sapiens OX=9606 GN=RAB11A PE=1 SV=3	14	3	3	3	216	24.4	6.57	8.26	3	1
FALSE	Master Protein	A0A8V8TRF6	CLIP-associating protein 1 OS=Homo sapiens OX=9606 GN=CLASP1 PE=4 SV=1	3	3	3	2	1454	160.3	8.68	8.24	3	1
FALSE	Master Protein	Q9GZS1	DNA-directed RNA polymerase I subunit RPA49 OS=Homo sapiens OX=9606 GN=POLR1E PE=1 SV=3	10	3	3	3	419	47.2	8.94	8.22	3	1
FALSE	Master Protein	Q8N1G2	Cap-specific mRNA (nucleoside-2'-O-)-methyltransferase 1 OS=Homo sapiens OX=9606 GN=CMTR1 PE=1 SV=1	5	3	3	3	835	95.3	7.05	8.18	3	1
FALSE	Master Protein	E7EQB8	Isocitrate dehydrogenase [NAD] subunit, mitochondrial OS=Homo sapiens OX=9606 GN=IDH3G PE=1 SV=1	13	3	3	3	340	37	8.65	8.18	3	1
FALSE	Master Protein	Q8WWH5	Pseudouridylate synthase TRUB1 OS=Homo sapiens OX=9606 GN=TRUB1 PE=1 SV=1	9	2	2	2	349	37.2	8.25	8.16	2	1
FALSE	Master Protein	P52951	Homeobox protein GBX-2 OS=Homo sapiens OX=9606 GN=GBX2 PE=2 SV=3	4	1	3	1	348	37.3	8.38	8.15	1	1
FALSE	Master Protein	Q9H8E8	Cysteine-rich protein 2-binding protein OS=Homo sapiens OX=9606 GN=KAT14 PE=1 SV=3	6	3	3	3	782	88.8	6.57	8.15	3	1
FALSE	Master Protein	P62258	14-3-3 protein epsilon OS=Homo sapiens OX=9606 GN=YWHAE PE=1 SV=1	14	3	3	3	255	29.2	4.74	8.13	3	1
FALSE	Master Protein	Q15545	Transcription initiation factor TFIID subunit 7 OS=Homo sapiens OX=9606 GN=TAF7 PE=1 SV=1	6	2	3	2	349	40.2	5.2	8.12	2	1
FALSE	Master Protein	Q15024	Exosome complex component RRP42 OS=Homo sapiens OX=9606 GN=EXOSC7 PE=1 SV=3	13	2	2	2	291	31.8	5.19	8.11	2	1
FALSE	Master Protein	P49750	YLP motif-containing protein 1 OS=Homo sapiens OX=9606 GN=YLPM1 PE=1 SV=4	2	3	3	3	2146	241.5	6.55	8.1	3	1
FALSE	Master Protein	Q8WXI7	Mucin-16 OS=Homo sapiens OX=9606 GN=MUC16 PE=1 SV=3	0	3	3	3	14507	1518.2	5.26	8.08	3	1
FALSE	Master Protein	O95793	Double-stranded RNA-binding protein Staufen homolog 1 OS=Homo sapiens OX=9606 GN=STAU1 PE=1 SV=2	6	3	3	3	577	63.1	9.44	8.07	3	1
FALSE	Master Protein	A0A8I5QKX1	cytochrome-b5 reductase OS=Homo sapiens OX=9606 GN=CYB5R3 PE=1 SV=1	10	2	2	2	273	31.3	6.6	8.06	2	1
FALSE	Master Protein	F8VS07	LIM domain and actin-binding protein 1 OS=Homo sapiens OX=9606 GN=LIMA1 PE=1 SV=1	12	3	3	3	456	51.1	5.49	8.06	3	1
FALSE	Master Protein	Q9H0E3	Histone deacetylase complex subunit SAP130 OS=Homo sapiens OX=9606 GN=SAP130 PE=1 SV=1	3	3	3	3	1048	110.3	9.83	8.01	3	1
FALSE	Master Protein	I3L1L6	RNA helicase (Fragment) OS=Homo sapiens OX=9606 GN=DHX33 PE=1 SV=1	6	3	3	1	617	69.3	8.15	8	3	1
FALSE	Master Protein	A0A0A0MSN4	Angiotensin-converting enzyme OS=Homo sapiens OX=9606 GN=ACE PE=1 SV=1	3	2	3	2	1242	142.3	6.23	7.99	2	1
FALSE	Master Protein	F5H658	RNA helicase OS=Homo sapiens OX=9606 GN=DHX8 PE=1 SV=1	4	3	3	3	1181	133.9	7.69	7.97	3	1
FALSE	Master Protein	Q9H7B2	Ribosome production factor 2 homolog OS=Homo sapiens OX=9606 GN=RPF2 PE=1 SV=2	13	3	3	3	306	35.6	9.99	7.97	3	1
FALSE	Master Protein	A0A8C8P5L8	MAX gene-associated protein (Fragment) OS=Homo sapiens OX=9606 GN=MGA PE=1 SV=1	2	3	3	3	2574	282.9	7.81	7.96	3	1
FALSE	Master Protein	Q9BSF4	Mitochondrial import inner membrane translocase subunit Tim29 OS=Homo sapiens OX=9606 GN=TIMM29 PE=1 SV=2	15	2	2	2	260	29.2	8.09	7.96	2	1
FALSE	Master Protein	G3V2N2	Homeobox protein SIX4 (Fragment) OS=Homo sapiens OX=9606 GN=SIX4 PE=1 SV=3	12	2	2	2	494	52.6	6.86	7.96	2	1
FALSE	Master Protein	Q8WU79	Stromal membrane-associated protein 2 OS=Homo sapiens OX=9606 GN=SMAP2 PE=1 SV=1	11	3	3	3	429	46.8	8.87	7.93	3	1
FALSE	Master Protein	O60841	Eukaryotic translation initiation factor 5B OS=Homo sapiens OX=9606 GN=EIF5B PE=1 SV=4	3	2	2	2	1220	138.7	5.49	7.91	2	1
FALSE	Master Protein	Q14146	Unhealthy ribosome biogenesis protein 2 homolog OS=Homo sapiens OX=9606 GN=URB2 PE=1 SV=2	2	3	3	3	1524	170.4	7.31	7.9	3	1
FALSE	Master Protein	G3V1L9	Tight junction protein ZO-1 OS=Homo sapiens OX=9606 GN=TJP1 PE=1 SV=2	2	2	2	2	1861	208.2	7.25	7.88	2	1
FALSE	Master Protein	Q8NF37	Lysophosphatidylcholine acyltransferase 1 OS=Homo sapiens OX=9606 GN=LPCAT1 PE=1 SV=2	5	2	2	2	534	59.1	6.02	7.88	2	1
FALSE	Master Protein	Q9UDY2	Tight junction protein ZO-2 OS=Homo sapiens OX=9606 GN=TJP2 PE=1 SV=2	4	3	3	3	1190	133.9	7.4	7.87	3	1
FALSE	Master Protein	A0A8V8TKY5	Nibrin OS=Homo sapiens OX=9606 GN=NBN PE=4 SV=1	5	3	3	3	782	88.5	7.74	7.86	3	1
FALSE	Master Protein	Q9Y4P3	Transducin beta-like protein 2 OS=Homo sapiens OX=9606 GN=TBL2 PE=1 SV=1	7	3	3	3	447	49.8	9.44	7.85	3	1
FALSE	Master Protein	E9PE17	28S ribosomal protein S17, mitochondrial (Fragment) OS=Homo sapiens OX=9606 GN=MRPS17 PE=1 SV=1	38	2	2	2	129	14.4	9.85	7.81	2	1
FALSE	Master Protein	Q9NTZ6	RNA-binding protein 12 OS=Homo sapiens OX=9606 GN=RBM12 PE=1 SV=1	4	2	3	2	932	97.3	8.63	7.81	2	1
FALSE	Master Protein	Q9Y6G9	Cytoplasmic dynein 1 light intermediate chain 1 OS=Homo sapiens OX=9606 GN=DYNC1LI1 PE=1 SV=3	11	3	4	3	523	56.5	6.42	7.8	3	1
FALSE	Master Protein	E9PFF5	RNA-binding protein FXR1 OS=Homo sapiens OX=9606 GN=FXR1 PE=1 SV=1	7	3	3	2	490	55.1	7.49	7.79	3	1
FALSE	Master Protein	Q9HCD5	Nuclear receptor coactivator 5 OS=Homo sapiens OX=9606 GN=NCOA5 PE=1 SV=2	6	2	2	2	579	65.5	9.6	7.77	2	1
FALSE	Master Protein	Q9BZZ5	Apoptosis inhibitor 5 OS=Homo sapiens OX=9606 GN=API5 PE=1 SV=3	9	3	3	3	524	59	7.34	7.76	3	1
FALSE	Master Protein	O43395	U4/U6 small nuclear ribonucleoprotein Prp3 OS=Homo sapiens OX=9606 GN=PRPF3 PE=1 SV=2	5	2	2	2	683	77.5	9.5	7.75	2	1
FALSE	Master Protein	Q96P70	Importin-9 OS=Homo sapiens OX=9606 GN=IPO9 PE=1 SV=3	2	2	2	2	1041	115.9	4.81	7.74	2	1
FALSE	Master Protein	Q14692	Ribosome biogenesis protein BMS1 homolog OS=Homo sapiens OX=9606 GN=BMS1 PE=1 SV=1	3	3	3	3	1282	145.7	6.44	7.72	3	1
FALSE	Master Protein	Q5T3I0	G patch domain-containing protein 4 OS=Homo sapiens OX=9606 GN=GPATCH4 PE=1 SV=2	9	2	2	2	446	50.4	9.63	7.7	2	1
FALSE	Master Protein	A0A024RA87	Septin OS=Homo sapiens OX=9606 GN=SEPTIN7 PE=1 SV=1	8	2	2	1	384	44.8	8.22	7.69	2	1
FALSE	Master Protein	Q7RTV0	PHD finger-like domain-containing protein 5A OS=Homo sapiens OX=9606 GN=PHF5A PE=1 SV=1	34	3	3	3	110	12.4	8.41	7.69	3	1
FALSE	Master Protein	J3KN66	Torsin-1A-interacting protein 1 OS=Homo sapiens OX=9606 GN=TOR1AIP1 PE=1 SV=1	7	3	3	3	599	67.8	7.9	7.69	3	1
FALSE	Master Protein	Q92887	ATP-binding cassette sub-family C member 2 OS=Homo sapiens OX=9606 GN=ABCC2 PE=1 SV=3	3	3	4	3	1545	174.1	8.32	7.68	3	1
FALSE	Master Protein	Q12872	Splicing factor, suppressor of white-apricot homolog OS=Homo sapiens OX=9606 GN=SFSWAP PE=1 SV=3	5	3	3	3	951	104.8	8.05	7.68	3	1
FALSE	Master Protein	Q96P16	Regulation of nuclear pre-mRNA domain-containing protein 1A OS=Homo sapiens OX=9606 GN=RPRD1A PE=1 SV=1	14	2	2	2	312	35.7	7.55	7.64	2	1
FALSE	Master Protein	Q9P0J0	NADH dehydrogenase [ubiquinone] 1 alpha subcomplex subunit 13 OS=Homo sapiens OX=9606 GN=NDUFA13 PE=1 SV=3	19	2	3	2	144	16.7	8.43	7.64	2	1
FALSE	Master Protein	G5E9Z2	Cisplatin resistance related protein CRR9p, isoform CRA_c OS=Homo sapiens OX=9606 GN=CLPTM1L PE=1 SV=1	7	2	2	2	369	43.3	8.79	7.64	2	1
FALSE	Master Protein	B1AK63	Chromatin modification-related protein MEAF6 OS=Homo sapiens OX=9606 GN=MEAF6 PE=1 SV=1	14	2	2	2	169	19.2	9.07	7.63	2	1
FALSE	Master Protein	P35249	Replication factor C subunit 4 OS=Homo sapiens OX=9606 GN=RFC4 PE=1 SV=2	8	3	3	3	363	39.7	8.02	7.6	3	1
FALSE	Master Protein	P07196	Neurofilament light polypeptide OS=Homo sapiens OX=9606 GN=NEFL PE=1 SV=3	7	3	3	3	543	61.5	4.65	7.56	3	1
FALSE	Master Protein	O75446	Histone deacetylase complex subunit SAP30 OS=Homo sapiens OX=9606 GN=SAP30 PE=1 SV=1	14	2	2	2	220	23.3	9.17	7.55	2	1
FALSE	Master Protein	A0A0A0MQX8	Muscleblind-like protein 1 OS=Homo sapiens OX=9606 GN=MBNL1 PE=1 SV=1	6	2	2	2	400	43	8.82	7.53	2	1
FALSE	Master Protein	Q969Q0	60S ribosomal protein L36a-like OS=Homo sapiens OX=9606 GN=RPL36AL PE=1 SV=3	25	3	3	3	106	12.5	10.65	7.52	3	1
FALSE	Master Protein	A0A6Q8PHK0	E3 ubiquitin-protein ligase OS=Homo sapiens OX=9606 GN=TRIP12 PE=1 SV=1	2	3	3	3	2067	228.3	8.6	7.48	3	1
FALSE	Master Protein	H7C1I7	Zinc finger MYM-type protein 4 (Fragment) OS=Homo sapiens OX=9606 GN=ZMYM4 PE=1 SV=1	3	3	3	2	1207	134.3	7.85	7.47	3	1
FALSE	Master Protein	A0A8Q3SHZ3	Pericentrin OS=Homo sapiens OX=9606 GN=PCNT PE=1 SV=1	1	3	3	3	3347	378.8	5.55	7.46	3	1
FALSE	Master Protein	D6RIU4	Vesicular integral-membrane protein VIP36 (Fragment) OS=Homo sapiens OX=9606 GN=LMAN2 PE=1 SV=8	17	2	2	2	191	21.8	6.52	7.44	2	1
FALSE	Master Protein	Q5SRE5	Nucleoporin NUP188 OS=Homo sapiens OX=9606 GN=NUP188 PE=1 SV=1	1	1	2	1	1749	195.9	6.73	7.44	1	1
FALSE	Master Protein	P53396	ATP-citrate synthase OS=Homo sapiens OX=9606 GN=ACLY PE=1 SV=3	4	3	3	3	1101	120.8	7.33	7.43	3	1
FALSE	Master Protein	P07948	Tyrosine-protein kinase Lyn OS=Homo sapiens OX=9606 GN=LYN PE=1 SV=3	5	2	3	1	512	58.5	7.11	7.39	2	1
FALSE	Master Protein	H3BUV4	Ceroid-lipofuscinosis neuronal protein 6 OS=Homo sapiens OX=9606 GN=CLN6 PE=1 SV=1	16	2	2	2	213	23.5	9.5	7.38	2	1
FALSE	Master Protein	H0YKT5	Transducin-like enhancer protein 3 OS=Homo sapiens OX=9606 GN=TLE3 PE=1 SV=1	5	3	3	3	774	83.5	7.17	7.37	3	1
FALSE	Master Protein	Q13242	Serine/arginine-rich splicing factor 9 OS=Homo sapiens OX=9606 GN=SRSF9 PE=1 SV=1	16	3	3	3	221	25.5	8.65	7.37	3	1
FALSE	Master Protein	P20340	Ras-related protein Rab-6A OS=Homo sapiens OX=9606 GN=RAB6A PE=1 SV=3	15	3	3	2	208	23.6	5.54	7.36	3	1
FALSE	Master Protein	P05198	Eukaryotic translation initiation factor 2 subunit 1 OS=Homo sapiens OX=9606 GN=EIF2S1 PE=1 SV=3	13	2	2	2	315	36.1	5.08	7.33	2	1
FALSE	Master Protein	A0A7P0TAE3	A-kinase anchor protein 8-like OS=Homo sapiens OX=9606 GN=AKAP8L PE=1 SV=1	6	3	3	3	612	68.2	5.06	7.32	3	1
FALSE	Master Protein	Q9NX20	39S ribosomal protein L16, mitochondrial OS=Homo sapiens OX=9606 GN=MRPL16 PE=1 SV=1	14	2	2	2	251	28.4	10.13	7.29	2	1
FALSE	Master Protein	H0YCK7	Elongation factor 1-delta (Fragment) OS=Homo sapiens OX=9606 GN=EEF1D PE=1 SV=1	17	2	2	2	210	22.9	8.88	7.29	2	1
FALSE	Master Protein	Q9BQ67	Glutamate-rich WD repeat-containing protein 1 OS=Homo sapiens OX=9606 GN=GRWD1 PE=1 SV=1	9	3	3	3	446	49.4	4.92	7.27	3	1
FALSE	Master Protein	Q96NG3	Outer dynein arm-docking complex subunit 4 OS=Homo sapiens OX=9606 GN=ODAD4 PE=1 SV=2	5	2	3	2	672	76.6	5.6	7.26	2	1
FALSE	Master Protein	A0A8I5KVV1	AFG3-like protein 2 OS=Homo sapiens OX=9606 GN=AFG3L2 PE=1 SV=1	4	2	2	2	772	85.7	8.48	7.26	2	1
FALSE	Master Protein	Q9Y6C9	Mitochondrial carrier homolog 2 OS=Homo sapiens OX=9606 GN=MTCH2 PE=1 SV=1	12	2	2	2	303	33.3	7.97	7.26	2	1
FALSE	Master Protein	H3BPJ9	NADH dehydrogenase [ubiquinone] 1 beta subcomplex subunit 10 OS=Homo sapiens OX=9606 GN=NDUFB10 PE=1 SV=1	22	3	3	3	161	19.2	8.7	7.24	3	1
FALSE	Master Protein	P42285	Exosome RNA helicase MTR4 OS=Homo sapiens OX=9606 GN=MTREX PE=1 SV=3	5	3	3	3	1042	117.7	6.52	7.21	3	1
FALSE	Master Protein	A0A0A0MRM9	Nucleolar and coiled-body phosphoprotein 1 (Fragment) OS=Homo sapiens OX=9606 GN=NOLC1 PE=1 SV=1	4	2	2	2	708	74.6	9.47	7.2	2	1
FALSE	Master Protein	A0A8V8TLX9	HCLS1-associated protein X-1 OS=Homo sapiens OX=9606 GN=HAX1 PE=4 SV=1	13	2	2	2	276	31.3	4.94	7.19	2	1
FALSE	Master Protein	C9JA28	Translocon-associated protein subunit gamma OS=Homo sapiens OX=9606 GN=SSR3 PE=1 SV=1	8	1	2	1	174	20.1	9.44	7.18	1	1
FALSE	Master Protein	Q9Y2W2	WW domain-binding protein 11 OS=Homo sapiens OX=9606 GN=WBP11 PE=1 SV=1	4	2	2	2	641	70	8.38	7.18	2	1
FALSE	Master Protein	Q9Y490	Talin-1 OS=Homo sapiens OX=9606 GN=TLN1 PE=1 SV=3	2	3	3	3	2541	269.6	6.07	7.17	3	1
FALSE	Master Protein	O95470	Sphingosine-1-phosphate lyase 1 OS=Homo sapiens OX=9606 GN=SGPL1 PE=1 SV=3	6	2	2	2	568	63.5	9.16	7.17	2	1
FALSE	Master Protein	Q9UPN7	Serine/threonine-protein phosphatase 6 regulatory subunit 1 OS=Homo sapiens OX=9606 GN=PPP6R1 PE=1 SV=5	5	2	2	2	881	96.7	4.55	7.13	2	1
FALSE	Master Protein	P51003	Poly(A) polymerase alpha OS=Homo sapiens OX=9606 GN=PAPOLA PE=1 SV=4	5	2	2	2	745	82.8	7.37	7.12	2	1
FALSE	Master Protein	O95202	Mitochondrial proton/calcium exchanger protein OS=Homo sapiens OX=9606 GN=LETM1 PE=1 SV=1	7	3	3	3	739	83.3	6.7	7.11	3	1
FALSE	Master Protein	Q5T0W9	Protein FAM83B OS=Homo sapiens OX=9606 GN=FAM83B PE=1 SV=1	3	3	3	3	1011	114.7	8.97	7.08	3	1
FALSE	Master Protein	Q9C037	E3 ubiquitin-protein ligase TRIM4 OS=Homo sapiens OX=9606 GN=TRIM4 PE=1 SV=2	7	3	3	3	500	57.4	8.1	7.07	3	1
FALSE	Master Protein	Q5T7U1	General transcription factor 3C polypeptide 5 OS=Homo sapiens OX=9606 GN=GTF3C5 PE=1 SV=1	9	3	3	3	457	52.3	6.37	7.07	3	1
FALSE	Master Protein	H3BSW6	Cytoplasmic tRNA 2-thiolation protein 2 OS=Homo sapiens OX=9606 GN=CTU2 PE=1 SV=1	4	1	2	1	586	63.6	7.01	7.07	1	1
FALSE	Master Protein	O00629	Importin subunit alpha-3 OS=Homo sapiens OX=9606 GN=KPNA4 PE=1 SV=1	9	2	2	1	521	57.9	4.96	7.06	2	1
FALSE	Master Protein	A0A1W2PS27	Mediator of RNA polymerase II transcription subunit 17 OS=Homo sapiens OX=9606 GN=MED17 PE=1 SV=1	5	3	3	3	652	74.1	8.65	7.06	3	1
FALSE	Master Protein	G5E9X3	Fibronectin type III domain containing 3A, isoform CRA_f OS=Homo sapiens OX=9606 GN=FNDC3A PE=1 SV=1	6	2	2	2	684	74.7	7.11	7.04	2	1
FALSE	Master Protein	Q9UN86	Ras GTPase-activating protein-binding protein 2 OS=Homo sapiens OX=9606 GN=G3BP2 PE=1 SV=2	5	2	2	2	482	54.1	5.55	7.04	2	1
FALSE	Master Protein	O95292	Vesicle-associated membrane protein-associated protein B/C OS=Homo sapiens OX=9606 GN=VAPB PE=1 SV=3	11	2	2	2	243	27.2	7.3	7.03	2	1
FALSE	Master Protein	Q9ULL5	Proline-rich protein 12 OS=Homo sapiens OX=9606 GN=PRR12 PE=1 SV=3	2	2	2	2	2036	210.9	7.87	7.03	2	1
FALSE	Master Protein	Q9UPT9	Ubiquitin carboxyl-terminal hydrolase 22 OS=Homo sapiens OX=9606 GN=USP22 PE=1 SV=2	6	2	2	2	525	59.9	8.05	7.02	2	1
FALSE	Master Protein	Q00587	Cdc42 effector protein 1 OS=Homo sapiens OX=9606 GN=CDC42EP1 PE=1 SV=1	7	2	3	2	391	40.3	7.15	7	2	1
FALSE	Master Protein	E7ESC6	Exportin-7 OS=Homo sapiens OX=9606 GN=XPO7 PE=1 SV=1	4	2	2	2	1088	124	6.48	6.99	2	1
FALSE	Master Protein	Q14739	Delta(14)-sterol reductase LBR OS=Homo sapiens OX=9606 GN=LBR PE=1 SV=2	7	2	2	2	615	70.7	9.36	6.99	2	1
FALSE	Master Protein	A0A096LNH6	Dedicator of cytokinesis protein 1 OS=Homo sapiens OX=9606 GN=DOCK1 PE=1 SV=1	1	3	3	3	1886	217.6	7.71	6.99	3	1
FALSE	Master Protein	Q9Y6Y8	SEC23-interacting protein OS=Homo sapiens OX=9606 GN=SEC23IP PE=1 SV=1	4	2	2	2	1000	111	5.54	6.97	2	1
FALSE	Master Protein	P24468	COUP transcription factor 2 OS=Homo sapiens OX=9606 GN=NR2F2 PE=1 SV=1	9	2	2	2	414	45.5	8.28	6.97	2	1
FALSE	Master Protein	Q9Y371	Endophilin-B1 OS=Homo sapiens OX=9606 GN=SH3GLB1 PE=1 SV=1	9	2	2	2	365	40.8	6.04	6.97	2	1
FALSE	Master Protein	O75165	DnaJ homolog subfamily C member 13 OS=Homo sapiens OX=9606 GN=DNAJC13 PE=1 SV=5	2	2	2	2	2243	254.3	6.74	6.97	2	1
FALSE	Master Protein	P60763	Ras-related C3 botulinum toxin substrate 3 OS=Homo sapiens OX=9606 GN=RAC3 PE=1 SV=1	15	3	3	2	192	21.4	8.15	6.97	3	1
FALSE	Master Protein	Q9BZJ0	Crooked neck-like protein 1 OS=Homo sapiens OX=9606 GN=CRNKL1 PE=1 SV=4	3	2	2	2	848	100.4	8	6.87	2	1
FALSE	Master Protein	Q7Z7H5	Transmembrane emp24 domain-containing protein 4 OS=Homo sapiens OX=9606 GN=TMED4 PE=1 SV=1	7	1	2	1	227	25.9	8.28	6.86	1	1
FALSE	Master Protein	Q9P253	Vacuolar protein sorting-associated protein 18 homolog OS=Homo sapiens OX=9606 GN=VPS18 PE=1 SV=2	3	2	2	2	973	110.1	6.07	6.86	2	1
FALSE	Master Protein	P24941	Cyclin-dependent kinase 2 OS=Homo sapiens OX=9606 GN=CDK2 PE=1 SV=2	7	2	3	1	298	33.9	8.68	6.85	2	1
FALSE	Master Protein	Q9NRC6	Spectrin beta chain, non-erythrocytic 5 OS=Homo sapiens OX=9606 GN=SPTBN5 PE=1 SV=2	1	3	3	3	3674	416.5	6.65	6.83	3	1
FALSE	Master Protein	Q7L4I2	Arginine/serine-rich coiled-coil protein 2 OS=Homo sapiens OX=9606 GN=RSRC2 PE=1 SV=1	6	2	2	2	434	50.5	11.33	6.83	2	1
FALSE	Master Protein	A0A140TA86	MICOS complex subunit MIC13 OS=Homo sapiens OX=9606 GN=MICOS13 PE=1 SV=1	21	2	2	2	140	15.4	9.03	6.83	2	1
FALSE	Master Protein	Q71RC2	La-related protein 4 OS=Homo sapiens OX=9606 GN=LARP4 PE=1 SV=3	5	2	2	2	724	80.5	6.61	6.81	2	1
FALSE	Master Protein	A0A8V8TM21	Zinc transporter SLC39A7 OS=Homo sapiens OX=9606 GN=SLC39A7 PE=4 SV=1	3	1	2	1	451	48.1	6.89	6.81	1	1
FALSE	Master Protein	Q17RW2	Collagen alpha-1(XXIV) chain OS=Homo sapiens OX=9606 GN=COL24A1 PE=1 SV=2	3	3	3	3	1714	175.4	8.27	6.77	3	1
FALSE	Master Protein	B3KS98	Eukaryotic translation initiation factor 3 subunit H OS=Homo sapiens OX=9606 GN=EIF3H PE=1 SV=1	8	2	2	2	366	41.6	7.33	6.77	2	1
FALSE	Master Protein	Q7L0Y3	tRNA methyltransferase 10 homolog C OS=Homo sapiens OX=9606 GN=TRMT10C PE=1 SV=2	9	2	2	2	403	47.3	9.36	6.75	2	1
FALSE	Master Protein	K7EJ83	Cyclin-dependent kinase 3 (Fragment) OS=Homo sapiens OX=9606 GN=CDK3 PE=1 SV=1	8	2	3	1	213	24.4	8.02	6.75	2	1
FALSE	Master Protein	P39060	Collagen alpha-1(XVIII) chain OS=Homo sapiens OX=9606 GN=COL18A1 PE=1 SV=5	3	2	2	2	1754	178.1	6.01	6.74	2	1
FALSE	Master Protein	Q16352	Alpha-internexin OS=Homo sapiens OX=9606 GN=INA PE=1 SV=2	5	2	2	1	499	55.4	5.4	6.71	2	1
FALSE	Master Protein	Q9NWB6	Arginine and glutamate-rich protein 1 OS=Homo sapiens OX=9606 GN=ARGLU1 PE=1 SV=1	8	3	3	3	273	33.2	10.35	6.71	3	1
FALSE	Master Protein	Q92614	Unconventional myosin-XVIIIa OS=Homo sapiens OX=9606 GN=MYO18A PE=1 SV=3	2	2	2	2	2054	233	6.3	6.71	2	1
FALSE	Master Protein	C9JJD3	AP-2 complex subunit mu OS=Homo sapiens OX=9606 GN=AP2M1 PE=1 SV=2	8	2	2	2	383	43.6	9.54	6.7	2	1
FALSE	Master Protein	H0YCR1	Forkhead-associated domain-containing protein 1 (Fragment) OS=Homo sapiens OX=9606 GN=FHAD1 PE=1 SV=1	7	3	3	3	470	54.2	9.07	6.69	3	1
FALSE	Master Protein	P13612	Integrin alpha-4 OS=Homo sapiens OX=9606 GN=ITGA4 PE=1 SV=3	3	2	3	2	1032	114.8	6.48	6.67	2	1
FALSE	Master Protein	B7ZBH1	Eukaryotic translation initiation factor 6 (Fragment) OS=Homo sapiens OX=9606 GN=EIF6 PE=1 SV=1	30	2	2	2	108	11.8	6.27	6.66	2	1
FALSE	Master Protein	P53597	Succinate--CoA ligase [ADP/GDP-forming] subunit alpha, mitochondrial OS=Homo sapiens OX=9606 GN=SUCLG1 PE=1 SV=4	9	2	2	2	346	36.2	8.79	6.65	2	1
FALSE	Master Protein	Q8WUK0	Phosphatidylglycerophosphatase and protein-tyrosine phosphatase 1 OS=Homo sapiens OX=9606 GN=PTPMT1 PE=1 SV=1	11	2	2	2	201	22.8	9.77	6.65	2	1
FALSE	Master Protein	O94887	FERM, ARHGEF and pleckstrin domain-containing protein 2 OS=Homo sapiens OX=9606 GN=FARP2 PE=1 SV=3	5	2	2	2	1054	119.8	8.79	6.65	2	1
FALSE	Master Protein	P36507	Dual specificity mitogen-activated protein kinase kinase 2 OS=Homo sapiens OX=9606 GN=MAP2K2 PE=1 SV=1	6	2	2	2	400	44.4	6.55	6.62	2	1
FALSE	Master Protein	E9PDP5	Ankyrin repeat and KH domain-containing protein 1 (Fragment) OS=Homo sapiens OX=9606 GN=ANKHD1 PE=1 SV=1	1	2	2	2	1565	166.6	5.01	6.61	2	1
FALSE	Master Protein	F5GY88	Mediator of RNA polymerase II transcription subunit 24 OS=Homo sapiens OX=9606 GN=MED24 PE=1 SV=2	3	2	2	2	1008	112.1	7.03	6.61	2	1
FALSE	Master Protein	Q15554	Telomeric repeat-binding factor 2 OS=Homo sapiens OX=9606 GN=TERF2 PE=1 SV=3	6	2	2	2	542	59.6	9.35	6.6	2	1
FALSE	Master Protein	Q9P2R3	Rabankyrin-5 OS=Homo sapiens OX=9606 GN=ANKFY1 PE=1 SV=2	3	3	3	3	1169	128.3	6.1	6.58	3	1
FALSE	Master Protein	Q9UHR4	Brain-specific angiogenesis inhibitor 1-associated protein 2-like protein 1 OS=Homo sapiens OX=9606 GN=BAIAP2L1 PE=1 SV=2	8	2	2	2	511	56.8	8.68	6.58	2	1
FALSE	Master Protein	K7ESG5	Proteasome activator complex subunit 3 OS=Homo sapiens OX=9606 GN=PSME3 PE=1 SV=1	14	2	2	2	198	23.2	8.32	6.58	2	1
FALSE	Master Protein	O15379	Histone deacetylase 3 OS=Homo sapiens OX=9606 GN=HDAC3 PE=1 SV=2	7	2	2	2	428	48.8	5.16	6.56	2	1
FALSE	Master Protein	H3BUZ5	Inactive tyrosine-protein kinase PEAK1 (Fragment) OS=Homo sapiens OX=9606 GN=PEAK1 PE=1 SV=1	6	2	3	2	656	71.9	6.55	6.56	2	1
FALSE	Master Protein	A0A8Q3WLP2	Nucleoporin p54 OS=Homo sapiens OX=9606 GN=NUP54 PE=1 SV=1	8	2	2	2	327	37.3	6.81	6.55	2	1
FALSE	Master Protein	A0A8I5QKN7	Cytochrome b5 type B OS=Homo sapiens OX=9606 GN=CYB5B PE=1 SV=1	37	2	2	2	144	16.1	6.1	6.53	2	1
FALSE	Master Protein	A0A7I2V2E0	ABC-type glutathione-S-conjugate transporter OS=Homo sapiens OX=9606 GN=ABCC1 PE=1 SV=1	3	2	2	2	1374	153.9	7.74	6.51	2	1
FALSE	Master Protein	Q8TCJ2	Dolichyl-diphosphooligosaccharide--protein glycosyltransferase subunit STT3B OS=Homo sapiens OX=9606 GN=STT3B PE=1 SV=1	4	3	3	3	826	93.6	8.91	6.51	3	1
FALSE	Master Protein	G3V1E0	F-box only protein 3 OS=Homo sapiens OX=9606 GN=FBXO3 PE=1 SV=1	6	1	2	1	358	41.1	4.75	6.49	1	1
FALSE	Master Protein	H0YJA2	Zinc finger CCCH domain-containing protein 14 (Fragment) OS=Homo sapiens OX=9606 GN=ZC3H14 PE=1 SV=1	4	2	2	2	651	73.3	7.43	6.47	2	1
FALSE	Master Protein	Q9BVC5	Ashwin OS=Homo sapiens OX=9606 GN=C2orf49 PE=1 SV=1	13	2	2	2	232	25.8	9.74	6.45	2	1
FALSE	Master Protein	O43808	Peroxisomal membrane protein PMP34 OS=Homo sapiens OX=9606 GN=SLC25A17 PE=1 SV=1	9	2	2	2	307	34.5	10.08	6.44	2	1
FALSE	Master Protein	Q96B26	Exosome complex component RRP43 OS=Homo sapiens OX=9606 GN=EXOSC8 PE=1 SV=1	11	2	2	2	276	30	5.3	6.43	2	1
FALSE	Master Protein	P14678	Small nuclear ribonucleoprotein-associated proteins B and B' OS=Homo sapiens OX=9606 GN=SNRPB PE=1 SV=2	7	3	3	3	240	24.6	11.19	6.39	3	1
FALSE	Master Protein	A0A7P0TBA9	Interferon-induced, double-stranded RNA-activated protein kinase OS=Homo sapiens OX=9606 GN=EIF2AK2 PE=1 SV=1	5	2	2	2	541	61	8.54	6.38	2	1
FALSE	Master Protein	A0A1B0GVS3	Alpha-centractin OS=Homo sapiens OX=9606 GN=ACTR1A PE=1 SV=1	17	2	2	2	221	24.9	6.21	6.37	2	1
FALSE	Master Protein	B8ZZ77	Peptidyl-prolyl cis-trans isomerase OS=Homo sapiens OX=9606 GN=PPIL3 PE=1 SV=1	26	2	2	2	157	17.7	7.02	6.37	2	1
FALSE	Master Protein	M0QXD6	Transcription initiation factor IIF subunit alpha (Fragment) OS=Homo sapiens OX=9606 GN=GTF2F1 PE=1 SV=1	7	2	2	2	433	48.6	7.44	6.37	2	1
FALSE	Master Protein	G5E9X1	Integrator complex subunit 6 OS=Homo sapiens OX=9606 GN=INTS6 PE=1 SV=1	3	2	2	2	571	65.4	9.31	6.35	2	1
FALSE	Master Protein	C9JE72	IQ domain-containing protein E (Fragment) OS=Homo sapiens OX=9606 GN=IQCE PE=1 SV=1	19	2	2	2	246	27.3	9.28	6.34	2	1
FALSE	Master Protein	A0A384DVL8	Cell adhesion molecule DSCAML1 OS=Homo sapiens OX=9606 GN=DSCAML1 PE=1 SV=1	2	2	2	2	2113	230.5	8.31	6.32	2	1
FALSE	Master Protein	Q92769	Histone deacetylase 2 OS=Homo sapiens OX=9606 GN=HDAC2 PE=1 SV=2	4	2	2	1	488	55.3	5.91	6.32	2	1
FALSE	Master Protein	Q92830	Histone acetyltransferase KAT2A OS=Homo sapiens OX=9606 GN=KAT2A PE=1 SV=3	4	2	2	2	837	93.9	9.04	6.32	2	1
FALSE	Master Protein	P52907	F-actin-capping protein subunit alpha-1 OS=Homo sapiens OX=9606 GN=CAPZA1 PE=1 SV=3	13	2	2	2	286	32.9	5.69	6.31	2	1
FALSE	Master Protein	E9PB90	hexokinase OS=Homo sapiens OX=9606 GN=HK2 PE=1 SV=1	3	2	2	2	889	98.9	6.04	6.3	2	1
FALSE	Master Protein	Q6AI08	HEAT repeat-containing protein 6 OS=Homo sapiens OX=9606 GN=HEATR6 PE=1 SV=1	2	2	2	2	1181	128.7	7.03	6.29	2	1
FALSE	Master Protein	A0A7I2PMD6	Pleckstrin homology domain-containing family G member 5 OS=Homo sapiens OX=9606 GN=PLEKHG5 PE=1 SV=1	2	1	2	1	1064	117.6	6.47	6.26	1	1
FALSE	Master Protein	Q9Y6E2	eIF5-mimic protein 1 OS=Homo sapiens OX=9606 GN=BZW2 PE=1 SV=1	7	2	2	2	419	48.1	6.68	6.23	2	1
FALSE	Master Protein	E7EWD6	Putative Polycomb group protein ASXL2 OS=Homo sapiens OX=9606 GN=ASXL2 PE=1 SV=2	2	1	2	1	1434	153.6	8.76	6.23	1	1
FALSE	Master Protein	P11182	Lipoamide acyltransferase component of branched-chain alpha-keto acid dehydrogenase complex, mitochondrial OS=Homo sapiens OX=9606 GN=DBT PE=1 SV=3	6	2	2	2	482	53.5	8.51	6.23	2	1
FALSE	Master Protein	A0A8I5KXR3	Histone-lysine N-methyltransferase OS=Homo sapiens OX=9606 GN=KMT2A PE=1 SV=1	1	2	2	2	3996	434.4	9.07	6.23	2	1
FALSE	Master Protein	D3YTB1	60S ribosomal protein L32 (Fragment) OS=Homo sapiens OX=9606 GN=RPL32 PE=1 SV=1	10	1	2	1	133	15.6	11.44	6.22	1	1
FALSE	Master Protein	K7EN60	Telomerase RNA component-interacting RNase OS=Homo sapiens OX=9606 GN=TRIR PE=1 SV=1	28	2	2	1	150	15.6	8.12	6.22	2	1
FALSE	Master Protein	Q8N8A6	ATP-dependent RNA helicase DDX51 OS=Homo sapiens OX=9606 GN=DDX51 PE=1 SV=3	6	2	2	2	666	72.4	8.16	6.19	2	1
FALSE	Master Protein	P53701	Holocytochrome c-type synthase OS=Homo sapiens OX=9606 GN=HCCS PE=1 SV=1	12	2	2	2	268	30.6	6.68	6.17	2	1
FALSE	Master Protein	H7C3P7	small monomeric GTPase (Fragment) OS=Homo sapiens OX=9606 GN=RALA PE=1 SV=1	19	2	2	2	164	18.4	4.7	6.16	2	1
FALSE	Master Protein	A0A804HIC2	Transcription initiation factor TFIID subunit OS=Homo sapiens OX=9606 GN=TAF1 PE=1 SV=1	1	2	2	2	1907	216.4	5.02	6.16	2	1
FALSE	Master Protein	A0A0C4DFX9	Negative elongation factor A OS=Homo sapiens OX=9606 GN=NELFA PE=1 SV=1	6	2	2	2	539	58.5	9.26	6.15	2	1
FALSE	Master Protein	Q9UHI6	Probable ATP-dependent RNA helicase DDX20 OS=Homo sapiens OX=9606 GN=DDX20 PE=1 SV=2	4	2	2	2	824	92.2	6.95	6.15	2	1
FALSE	Master Protein	P62873	Guanine nucleotide-binding protein G(I)/G(S)/G(T) subunit beta-1 OS=Homo sapiens OX=9606 GN=GNB1 PE=1 SV=3	15	2	2	2	340	37.4	6	6.15	2	1
FALSE	Master Protein	H3BNT4	M-phase phosphoprotein 6 OS=Homo sapiens OX=9606 GN=MPHOSPH6 PE=1 SV=1	19	2	2	2	142	16.8	4.82	6.14	2	1
FALSE	Master Protein	Q6MZP7	Protein lin-54 homolog OS=Homo sapiens OX=9606 GN=LIN54 PE=1 SV=3	8	2	2	2	749	79.4	9.01	6.13	2	1
FALSE	Master Protein	Q9UET6	Putative tRNA (cytidine(32)/guanosine(34)-2'-O)-methyltransferase OS=Homo sapiens OX=9606 GN=FTSJ1 PE=1 SV=2	10	2	2	2	329	36.1	5.69	6.12	2	1
FALSE	Master Protein	Q6NZY4	Zinc finger CCHC domain-containing protein 8 OS=Homo sapiens OX=9606 GN=ZCCHC8 PE=1 SV=2	6	2	2	2	707	78.5	4.87	6.12	2	1
FALSE	Master Protein	B5MCF9	Pescadillo homolog OS=Homo sapiens OX=9606 GN=PES1 PE=1 SV=1	4	2	2	2	571	66	7.5	6.12	2	1
FALSE	Master Protein	O95639	Cleavage and polyadenylation specificity factor subunit 4 OS=Homo sapiens OX=9606 GN=CPSF4 PE=1 SV=1	14	2	2	2	269	30.2	8.31	6.1	2	1
FALSE	Master Protein	C9JCD9	Protein BUD31 homolog OS=Homo sapiens OX=9606 GN=BUD31 PE=1 SV=1	30	2	2	2	103	11.9	8.18	6.08	2	1
FALSE	Master Protein	Q71UM5	40S ribosomal protein S27-like OS=Homo sapiens OX=9606 GN=RPS27L PE=1 SV=3	25	2	2	1	84	9.5	9.45	6.07	2	1
FALSE	Master Protein	Q96GQ7	Probable ATP-dependent RNA helicase DDX27 OS=Homo sapiens OX=9606 GN=DDX27 PE=1 SV=2	4	2	2	2	796	89.8	9.28	6.04	2	1
FALSE	Master Protein	Q9BPX3	Condensin complex subunit 3 OS=Homo sapiens OX=9606 GN=NCAPG PE=1 SV=1	3	2	2	2	1015	114.3	5.59	6.03	2	1
FALSE	Master Protein	P62805	Histone H4 OS=Homo sapiens OX=9606 GN=H4C16 PE=1 SV=2	17	2	2	2	103	11.4	11.36	6.02	2	1
FALSE	Master Protein	A0A590UJT3	Telomeric repeat-binding factor 2-interacting protein 1 OS=Homo sapiens OX=9606 GN=TERF2IP PE=1 SV=1	13	2	2	2	342	37.1	5.22	6.01	2	1
FALSE	Master Protein	P24043	Laminin subunit alpha-2 OS=Homo sapiens OX=9606 GN=LAMA2 PE=1 SV=4	1	2	2	2	3122	343.7	6.4	6.01	2	1
FALSE	Master Protein	Q8WZ42	Titin OS=Homo sapiens OX=9606 GN=TTN PE=1 SV=4	0	2	2	2	34350	3813.7	6.35	6	2	1
FALSE	Master Protein	P23258	Tubulin gamma-1 chain OS=Homo sapiens OX=9606 GN=TUBG1 PE=1 SV=2	9	2	2	2	451	51.1	6.14	5.99	2	1
FALSE	Master Protein	Q1ED39	Lysine-rich nucleolar protein 1 OS=Homo sapiens OX=9606 GN=KNOP1 PE=1 SV=1	8	2	2	2	458	51.6	9.86	5.98	2	1
FALSE	Master Protein	H0Y4Q6	General transcription factor 3C polypeptide 2 (Fragment) OS=Homo sapiens OX=9606 GN=GTF3C2 PE=1 SV=1	10	2	2	2	420	47	8.5	5.98	2	1
FALSE	Master Protein	E9PAV3	Nascent polypeptide-associated complex subunit alpha, muscle-specific form OS=Homo sapiens OX=9606 GN=NACA PE=1 SV=1	2	2	2	2	2078	205.3	9.58	5.98	2	1
FALSE	Master Protein	A0A8V8TP09	Erbin OS=Homo sapiens OX=9606 GN=ERBIN PE=4 SV=1	2	2	2	2	1343	150.4	5.31	5.97	2	1
FALSE	Master Protein	Q9UNH7	Sorting nexin-6 OS=Homo sapiens OX=9606 GN=SNX6 PE=1 SV=1	6	2	2	2	406	46.6	6.16	5.96	2	1
FALSE	Master Protein	A0A7I2YQD8	NADH dehydrogenase [ubiquinone] iron-sulfur protein 2, mitochondrial OS=Homo sapiens OX=9606 GN=NDUFS2 PE=1 SV=1	8	2	2	2	431	48.7	8.82	5.96	2	1
FALSE	Master Protein	A0A3B3IS71	Retinoblastoma-associated protein OS=Homo sapiens OX=9606 GN=RB1 PE=1 SV=1	4	2	2	2	923	105.4	7.61	5.94	2	1
FALSE	Master Protein	Q7Z3B3	KAT8 regulatory NSL complex subunit 1 OS=Homo sapiens OX=9606 GN=KANSL1 PE=1 SV=2	2	1	2	1	1105	121	8.81	5.94	1	1
FALSE	Master Protein	P11177	Pyruvate dehydrogenase E1 component subunit beta, mitochondrial OS=Homo sapiens OX=9606 GN=PDHB PE=1 SV=3	8	2	2	2	359	39.2	6.65	5.94	2	1
FALSE	Master Protein	A0A2R8Y7Y3	Protein 4.1 OS=Homo sapiens OX=9606 GN=EPB41 PE=1 SV=1	4	2	2	2	601	67.3	6.64	5.93	2	1
FALSE	Master Protein	A0A7I2V584	Signal recognition particle 54 kDa protein OS=Homo sapiens OX=9606 GN=SRP54 PE=1 SV=1	9	2	2	2	339	37.6	6.44	5.92	2	1
FALSE	Master Protein	A0A7I2V5B2	NADH dehydrogenase [ubiquinone] 1 alpha subcomplex subunit 10, mitochondrial OS=Homo sapiens OX=9606 GN=NDUFA10 PE=1 SV=1	7	2	2	2	361	41.5	7.96	5.92	2	1
FALSE	Master Protein	E9PG32	Dynein axonemal heavy chain 12 OS=Homo sapiens OX=9606 GN=DNAH12 PE=1 SV=2	1	2	2	2	3960	454	5.82	5.91	2	1
FALSE	Master Protein	Q9BZI7	Regulator of nonsense transcripts 3B OS=Homo sapiens OX=9606 GN=UPF3B PE=1 SV=1	8	2	2	2	483	57.7	9.48	5.9	2	1
FALSE	Master Protein	Q13315	Serine-protein kinase ATM OS=Homo sapiens OX=9606 GN=ATM PE=1 SV=4	1	2	2	2	3056	350.5	6.81	5.89	2	1
FALSE	Master Protein	B0QXZ9	HMG domain-containing protein 4 (Fragment) OS=Homo sapiens OX=9606 GN=HMGXB4 PE=1 SV=1	6	1	1	1	285	30.5	9.58	5.88	1	1
FALSE	Master Protein	Q58FG0	Putative heat shock protein HSP 90-alpha A5 OS=Homo sapiens OX=9606 GN=HSP90AA5P PE=2 SV=1	11	2	2	1	334	38.7	6.57	5.87	2	1
FALSE	Master Protein	Q9NQ29	Putative RNA-binding protein Luc7-like 1 OS=Homo sapiens OX=9606 GN=LUC7L PE=1 SV=1	7	2	2	1	371	43.7	9.92	5.86	2	1
FALSE	Master Protein	Q14C86	GTPase-activating protein and VPS9 domain-containing protein 1 OS=Homo sapiens OX=9606 GN=GAPVD1 PE=1 SV=2	2	2	2	2	1478	164.9	5.22	5.85	2	1
FALSE	Master Protein	Q96S52	GPI transamidase component PIG-S OS=Homo sapiens OX=9606 GN=PIGS PE=1 SV=3	5	2	2	1	555	61.6	6.49	5.85	2	1
FALSE	Master Protein	Q99536	Synaptic vesicle membrane protein VAT-1 homolog OS=Homo sapiens OX=9606 GN=VAT1 PE=1 SV=2	8	2	2	2	393	41.9	6.29	5.82	2	1
FALSE	Master Protein	Q8WW12	PEST proteolytic signal-containing nuclear protein OS=Homo sapiens OX=9606 GN=PCNP PE=1 SV=2	16	2	2	2	178	18.9	7.49	5.82	2	1
FALSE	Master Protein	Q9UG63	ATP-binding cassette sub-family F member 2 OS=Homo sapiens OX=9606 GN=ABCF2 PE=1 SV=2	4	2	2	2	623	71.2	7.37	5.81	2	1
FALSE	Master Protein	Q13416	Origin recognition complex subunit 2 OS=Homo sapiens OX=9606 GN=ORC2 PE=1 SV=2	6	2	2	2	577	65.9	6.51	5.8	2	1
FALSE	Master Protein	Q9BQ61	Telomerase RNA component interacting RNase OS=Homo sapiens OX=9606 GN=TRIR PE=1 SV=1	22	2	2	1	176	18.4	9.44	5.8	2	1
FALSE	Master Protein	A0A0J9YWM9	U3 small nucleolar RNA-associated protein 4 homolog (Fragment) OS=Homo sapiens OX=9606 GN=UTP4 PE=1 SV=1	7	2	2	2	511	57.3	9.16	5.8	2	1
FALSE	Master Protein	O76031	ATP-dependent Clp protease ATP-binding subunit clpX-like, mitochondrial OS=Homo sapiens OX=9606 GN=CLPX PE=1 SV=2	4	2	2	2	633	69.2	7.58	5.8	2	1
FALSE	Master Protein	J3KP15	Serine/arginine-rich splicing factor 2 (Fragment) OS=Homo sapiens OX=9606 GN=SRSF2 PE=1 SV=8	12	2	2	2	133	15.4	10.95	5.79	2	1
FALSE	Master Protein	A0A494C108	Protein KRI1 homolog OS=Homo sapiens OX=9606 GN=KRI1 PE=1 SV=1	5	2	2	2	709	83.2	5.17	5.79	2	1
FALSE	Master Protein	P21964	Catechol O-methyltransferase OS=Homo sapiens OX=9606 GN=COMT PE=1 SV=2	8	2	2	2	271	30	5.47	5.79	2	1
FALSE	Master Protein	P0CG40	Transcription factor Sp9 OS=Homo sapiens OX=9606 GN=SP9 PE=3 SV=1	7	1	2	1	484	48.9	8.76	5.78	1	1
FALSE	Master Protein	Q8NB66	Protein unc-13 homolog C OS=Homo sapiens OX=9606 GN=UNC13C PE=2 SV=3	2	2	2	2	2214	250.8	5.92	5.78	2	1
FALSE	Master Protein	Q8N4V1	ER membrane protein complex subunit 5 OS=Homo sapiens OX=9606 GN=MMGT1 PE=1 SV=1	18	1	1	1	131	14.7	9.16	5.77	1	1
FALSE	Master Protein	P46736	Lys-63-specific deubiquitinase BRCC36 OS=Homo sapiens OX=9606 GN=BRCC3 PE=1 SV=2	10	2	2	2	316	36	5.92	5.76	2	1
FALSE	Master Protein	G5EA31	Protein transport protein Sec24C OS=Homo sapiens OX=9606 GN=SEC24C PE=1 SV=1	2	2	2	2	1042	111.9	6.37	5.76	2	1
FALSE	Master Protein	P27144	Adenylate kinase 4, mitochondrial OS=Homo sapiens OX=9606 GN=AK4 PE=1 SV=1	13	2	2	2	223	25.3	8.4	5.75	2	1
FALSE	Master Protein	Q9BR76	Coronin-1B OS=Homo sapiens OX=9606 GN=CORO1B PE=1 SV=1	5	2	2	2	489	54.2	5.88	5.75	2	1
FALSE	Master Protein	A0A8Q3WLE0	Protein enabled homolog OS=Homo sapiens OX=9606 GN=ENAH PE=1 SV=1	4	2	2	2	697	75.8	8.35	5.74	2	1
FALSE	Master Protein	A0A5F9ZI03	Unconventional myosin-VI OS=Homo sapiens OX=9606 GN=MYO6 PE=1 SV=1	6	2	2	2	661	75.1	6.61	5.73	2	1
FALSE	Master Protein	Q9H9A6	Leucine-rich repeat-containing protein 40 OS=Homo sapiens OX=9606 GN=LRRC40 PE=1 SV=1	4	1	1	1	602	68.2	6.43	5.73	1	1
FALSE	Master Protein	P12004	Proliferating cell nuclear antigen OS=Homo sapiens OX=9606 GN=PCNA PE=1 SV=1	12	2	2	2	261	28.8	4.69	5.73	2	1
FALSE	Master Protein	Q9BT25	HAUS augmin-like complex subunit 8 OS=Homo sapiens OX=9606 GN=HAUS8 PE=1 SV=3	8	2	2	2	410	44.8	7.06	5.73	2	1
FALSE	Master Protein	Q16706	Alpha-mannosidase 2 OS=Homo sapiens OX=9606 GN=MAN2A1 PE=1 SV=2	4	2	2	2	1144	131.1	7.58	5.71	2	1
FALSE	Master Protein	A7E2Y1	Myosin-7B OS=Homo sapiens OX=9606 GN=MYH7B PE=1 SV=4	2	2	2	2	1983	225.7	6.09	5.71	2	1
FALSE	Master Protein	Q8NHH9	Atlastin-2 OS=Homo sapiens OX=9606 GN=ATL2 PE=1 SV=2	6	2	2	2	583	66.2	5.48	5.7	2	1
FALSE	Master Protein	G3V5X4	Nesprin-2 OS=Homo sapiens OX=9606 GN=SYNE2 PE=1 SV=1	0	2	2	2	6818	787.2	5.45	5.69	2	1
FALSE	Master Protein	A0A8Q3WL84	Glucose-6-phosphatase 3 OS=Homo sapiens OX=9606 GN=G6PC3 PE=1 SV=1	8	1	1	1	276	31.2	6.86	5.68	1	1
FALSE	Master Protein	Q92979	Ribosomal RNA small subunit methyltransferase NEP1 OS=Homo sapiens OX=9606 GN=EMG1 PE=1 SV=4	11	2	2	2	244	26.7	9.17	5.68	2	1
FALSE	Master Protein	O14519	Cyclin-dependent kinase 2-associated protein 1 OS=Homo sapiens OX=9606 GN=CDK2AP1 PE=1 SV=1	18	2	2	2	115	12.4	9.38	5.68	2	1
FALSE	Master Protein	Q9UK61	Protein TASOR OS=Homo sapiens OX=9606 GN=TASOR PE=1 SV=3	1	1	2	1	1670	188.9	5.8	5.68	1	1
FALSE	Master Protein	P62937	Peptidyl-prolyl cis-trans isomerase A OS=Homo sapiens OX=9606 GN=PPIA PE=1 SV=2	12	2	2	2	165	18	7.81	5.67	2	1
FALSE	Master Protein	F5H423	ADP-ribosylation factor 3 OS=Homo sapiens OX=9606 PE=3 SV=1	11	2	2	2	210	23.3	8.6	5.67	2	1
FALSE	Master Protein	P06127	T-cell surface glycoprotein CD5 OS=Homo sapiens OX=9606 GN=CD5 PE=1 SV=2	9	2	2	2	495	54.5	8.21	5.67	2	1
FALSE	Master Protein	A0A7I2YQX2	NADH dehydrogenase [ubiquinone] 1 alpha subcomplex assembly factor 2 OS=Homo sapiens OX=9606 GN=NDUFAF2 PE=1 SV=1	25	2	2	1	177	20.8	9.33	5.66	2	1
FALSE	Master Protein	O43566	Regulator of G-protein signaling 14 OS=Homo sapiens OX=9606 GN=RGS14 PE=1 SV=4	6	2	2	2	566	61.4	8.19	5.66	2	1
FALSE	Master Protein	O94925	Glutaminase kidney isoform, mitochondrial OS=Homo sapiens OX=9606 GN=GLS PE=1 SV=1	6	2	2	2	669	73.4	7.77	5.65	2	1
FALSE	Master Protein	A0A8I5KUR0	Mediator of RNA polymerase II transcription subunit 12 OS=Homo sapiens OX=9606 GN=MED12 PE=1 SV=1	1	2	2	2	2179	243.1	7.09	5.62	2	1
FALSE	Master Protein	I3L0H8	ATP-dependent RNA helicase DDX19A OS=Homo sapiens OX=9606 GN=DDX19A PE=1 SV=1	6	2	2	1	447	50.5	6.38	5.62	2	1
FALSE	Master Protein	P26640	Valine--tRNA ligase OS=Homo sapiens OX=9606 GN=VARS1 PE=1 SV=4	3	2	2	2	1264	140.4	7.59	5.62	2	1
FALSE	Master Protein	Q9UGP8	Translocation protein SEC63 homolog OS=Homo sapiens OX=9606 GN=SEC63 PE=1 SV=2	3	2	2	2	760	87.9	5.31	5.62	2	1
FALSE	Master Protein	Q5TAT6	Collagen alpha-1(XIII) chain OS=Homo sapiens OX=9606 GN=COL13A1 PE=1 SV=1	9	3	3	1	717	69.9	9.17	5.62	3	1
FALSE	Master Protein	O94826	Mitochondrial import receptor subunit TOM70 OS=Homo sapiens OX=9606 GN=TOMM70 PE=1 SV=1	3	2	2	2	608	67.4	7.12	5.61	2	1
FALSE	Master Protein	G3V325	ATP5MF-PTCD1 readthrough OS=Homo sapiens OX=9606 GN=ATP5MF-PTCD1 PE=1 SV=1	3	2	2	2	749	84.1	8.72	5.6	2	1
FALSE	Master Protein	Q9HB96	Fanconi anemia group E protein OS=Homo sapiens OX=9606 GN=FANCE PE=1 SV=1	7	2	2	2	536	58.7	5.24	5.6	2	1
FALSE	Master Protein	P46939	Utrophin OS=Homo sapiens OX=9606 GN=UTRN PE=1 SV=2	1	2	2	2	3433	394.2	5.33	5.59	2	1
FALSE	Master Protein	B4DP61	Survival motor neuron protein OS=Homo sapiens OX=9606 GN=SMN1 PE=1 SV=1	8	2	2	2	227	24.4	8.62	5.59	2	1
FALSE	Master Protein	O00505	Importin subunit alpha-4 OS=Homo sapiens OX=9606 GN=KPNA3 PE=1 SV=2	4	2	2	1	521	57.8	4.94	5.59	2	1
FALSE	Master Protein	Q8WVH0	Complexin-3 OS=Homo sapiens OX=9606 GN=CPLX3 PE=2 SV=1	25	2	2	2	158	17.5	4.96	5.58	2	1
FALSE	Master Protein	P49761	Dual specificity protein kinase CLK3 OS=Homo sapiens OX=9606 GN=CLK3 PE=1 SV=3	3	1	1	1	638	73.5	9.92	5.58	1	1
FALSE	Master Protein	Q9NW82	WD repeat-containing protein 70 OS=Homo sapiens OX=9606 GN=WDR70 PE=1 SV=1	4	2	2	2	654	73.2	6.33	5.57	2	1
FALSE	Master Protein	Q13595	Transformer-2 protein homolog alpha OS=Homo sapiens OX=9606 GN=TRA2A PE=1 SV=1	8	2	2	2	282	32.7	11.27	5.57	2	1
FALSE	Master Protein	P29590	Protein PML OS=Homo sapiens OX=9606 GN=PML PE=1 SV=3	3	2	2	2	882	97.5	6.21	5.57	2	1
FALSE	Master Protein	Q9Y2R9	28S ribosomal protein S7, mitochondrial OS=Homo sapiens OX=9606 GN=MRPS7 PE=1 SV=2	11	2	2	2	242	28.1	9.99	5.57	2	1
FALSE	Master Protein	A0A2R8Y5N3	SCAN domain-containing protein 3 OS=Homo sapiens OX=9606 GN=ZBED9 PE=1 SV=1	3	2	2	2	1174	133.8	7.42	5.56	2	1
FALSE	Master Protein	Q6IQ49	Splicing regulator SDE2 OS=Homo sapiens OX=9606 GN=SDE2 PE=1 SV=1	3	1	2	1	451	49.7	6.05	5.56	1	1
FALSE	Master Protein	A0A1B0GUF2	SH3 and PX domain-containing protein 2B (Fragment) OS=Homo sapiens OX=9606 GN=SH3PXD2B PE=1 SV=1	10	2	2	2	444	51	8.38	5.55	2	1
FALSE	Master Protein	P13861	cAMP-dependent protein kinase type II-alpha regulatory subunit OS=Homo sapiens OX=9606 GN=PRKAR2A PE=1 SV=2	5	2	2	2	404	45.5	5.07	5.55	2	1
FALSE	Master Protein	P18031	Tyrosine-protein phosphatase non-receptor type 1 OS=Homo sapiens OX=9606 GN=PTPN1 PE=1 SV=1	5	2	2	2	435	49.9	6.27	5.54	2	1
FALSE	Master Protein	Q9UIG0	Tyrosine-protein kinase BAZ1B OS=Homo sapiens OX=9606 GN=BAZ1B PE=1 SV=2	3	2	2	2	1483	170.8	8.48	5.53	2	1
FALSE	Master Protein	Q14678	KN motif and ankyrin repeat domain-containing protein 1 OS=Homo sapiens OX=9606 GN=KANK1 PE=1 SV=3	4	2	2	2	1352	147.2	5.3	5.53	2	1
FALSE	Master Protein	A0A669KB77	Microtubule-associated protein OS=Homo sapiens OX=9606 GN=MAP2 PE=1 SV=1	1	2	2	2	1990	216.8	4.87	5.53	2	1
FALSE	Master Protein	A0A0A0MSH9	Chromodomain-helicase-DNA-binding protein 1-like OS=Homo sapiens OX=9606 GN=CHD1L PE=1 SV=2	3	2	2	2	825	92.9	6.84	5.53	2	1
FALSE	Master Protein	Q9NXW2	DnaJ homolog subfamily B member 12 OS=Homo sapiens OX=9606 GN=DNAJB12 PE=1 SV=5	14	3	3	3	375	41.8	8.69	5.52	3	1
FALSE	Master Protein	F8VSC4	Methionine aminopeptidase 2 (Fragment) OS=Homo sapiens OX=9606 GN=METAP2 PE=1 SV=1	16	1	1	1	161	17.1	6.11	5.51	1	1
FALSE	Master Protein	H7BY93	Primary cilium assembly protein FAM149B1 (Fragment) OS=Homo sapiens OX=9606 GN=FAM149B1 PE=1 SV=1	7	2	2	2	469	52.2	5.78	5.5	2	1
FALSE	Master Protein	H3BND8	Ubiquitin carboxyl-terminal hydrolase (Fragment) OS=Homo sapiens OX=9606 GN=USP7 PE=1 SV=1	4	2	2	2	909	105.5	5.58	5.5	2	1
FALSE	Master Protein	Q6YN16	Hydroxysteroid dehydrogenase-like protein 2 OS=Homo sapiens OX=9606 GN=HSDL2 PE=1 SV=1	5	2	2	2	418	45.4	7.99	5.49	2	1
FALSE	Master Protein	Q9H9Y6	DNA-directed RNA polymerase I subunit RPA2 OS=Homo sapiens OX=9606 GN=POLR1B PE=1 SV=2	2	2	2	2	1135	128.1	7.83	5.49	2	1
FALSE	Master Protein	Q9UGU0	Transcription factor 20 OS=Homo sapiens OX=9606 GN=TCF20 PE=1 SV=3	2	2	2	2	1960	211.6	9.04	5.49	2	1
FALSE	Master Protein	P17096	High mobility group protein HMG-I/HMG-Y OS=Homo sapiens OX=9606 GN=HMGA1 PE=1 SV=3	23	1	1	1	107	11.7	10.32	5.49	1	1
FALSE	Master Protein	Q9P219	Protein Daple OS=Homo sapiens OX=9606 GN=CCDC88C PE=1 SV=3	1	2	2	2	2028	228.1	6.23	5.48	2	1
FALSE	Master Protein	P82094	TATA element modulatory factor OS=Homo sapiens OX=9606 GN=TMF1 PE=1 SV=2	4	2	2	2	1093	122.8	4.92	5.48	2	1
FALSE	Master Protein	A0A8V8TQA3	Complement receptor type 2 OS=Homo sapiens OX=9606 GN=CR2 PE=4 SV=1	3	2	2	2	910	99.8	7.17	5.48	2	1
FALSE	Master Protein	A0A6Q8PH59	Inverted formin-2 OS=Homo sapiens OX=9606 GN=INF2 PE=1 SV=1	5	2	2	2	793	86	5.94	5.46	2	1
FALSE	Master Protein	Q8IY33	MICAL-like protein 2 OS=Homo sapiens OX=9606 GN=MICALL2 PE=1 SV=1	3	1	2	1	904	97.4	9.57	5.45	1	1
FALSE	Master Protein	Q99856	AT-rich interactive domain-containing protein 3A OS=Homo sapiens OX=9606 GN=ARID3A PE=1 SV=2	5	2	2	1	593	62.9	4.91	5.45	2	1
FALSE	Master Protein	E9PKN0	Pre-mRNA cleavage complex 2 protein Pcf11 (Fragment) OS=Homo sapiens OX=9606 GN=PCF11 PE=1 SV=1	4	2	2	2	784	88.9	9.85	5.45	2	1
FALSE	Master Protein	Q13501	Sequestosome-1 OS=Homo sapiens OX=9606 GN=SQSTM1 PE=1 SV=1	7	2	2	2	440	47.7	5.22	5.45	2	1
FALSE	Master Protein	Q00653	Nuclear factor NF-kappa-B p100 subunit OS=Homo sapiens OX=9606 GN=NFKB2 PE=1 SV=4	2	1	2	1	900	96.7	6.25	5.45	1	1
FALSE	Master Protein	Q8N1B4	Vacuolar protein sorting-associated protein 52 homolog OS=Homo sapiens OX=9606 GN=VPS52 PE=1 SV=1	4	2	2	2	723	82.2	5.99	5.45	2	1
FALSE	Master Protein	P22059	Oxysterol-binding protein 1 OS=Homo sapiens OX=9606 GN=OSBP PE=1 SV=1	6	2	2	2	807	89.4	7.3	5.44	2	1
FALSE	Master Protein	P31629	Transcription factor HIVEP2 OS=Homo sapiens OX=9606 GN=HIVEP2 PE=1 SV=2	1	2	2	2	2446	268.9	6.96	5.44	2	1
FALSE	Master Protein	Q6ZQN7	Solute carrier organic anion transporter family member 4C1 OS=Homo sapiens OX=9606 GN=SLCO4C1 PE=1 SV=1	3	2	2	2	724	78.9	7.53	5.44	2	1
FALSE	Master Protein	O00267	Transcription elongation factor SPT5 OS=Homo sapiens OX=9606 GN=SUPT5H PE=1 SV=1	3	2	2	2	1087	120.9	5.06	5.43	2	1
FALSE	Master Protein	P53999	Activated RNA polymerase II transcriptional coactivator p15 OS=Homo sapiens OX=9606 GN=SUB1 PE=1 SV=3	19	1	1	1	127	14.4	9.6	5.43	1	1
FALSE	Master Protein	A0A3B3IRR6	UPF0488 protein C8orf33 OS=Homo sapiens OX=9606 GN=C8orf33 PE=1 SV=1	7	1	2	1	226	24.5	9.88	5.43	1	1
FALSE	Master Protein	Q5TFJ7	Importin subunit alpha-7 (Fragment) OS=Homo sapiens OX=9606 GN=KPNA6 PE=1 SV=1	9	2	2	2	321	35.4	5.43	5.43	2	1
FALSE	Master Protein	A0A7P0Z481	3-hydroxy-3-methylglutaryl coenzyme A reductase OS=Homo sapiens OX=9606 GN=HMGCR PE=1 SV=1	4	2	2	2	873	95.9	6.74	5.42	2	1
FALSE	Master Protein	A0A1W2PRC7	Adhesion G-protein-coupled receptor V1 (Fragment) OS=Homo sapiens OX=9606 GN=ADGRV1 PE=1 SV=1	3	2	2	2	2038	222.8	4.5	5.41	2	1
FALSE	Master Protein	A0A8Q3SHF1	La-related protein 7 OS=Homo sapiens OX=9606 GN=LARP7 PE=1 SV=1	5	2	2	2	581	66.8	9.55	5.41	2	1
FALSE	Master Protein	A0A7P0TAQ9	DnaJ homolog subfamily C member 10 OS=Homo sapiens OX=9606 GN=DNAJC10 PE=1 SV=1	5	2	2	2	768	87.9	7.09	5.4	2	1
FALSE	Master Protein	Q5JSZ5	Protein PRRC2B OS=Homo sapiens OX=9606 GN=PRRC2B PE=1 SV=2	2	2	2	2	2229	242.8	8.34	5.39	2	1
FALSE	Master Protein	H3BN59	RNA helicase (Fragment) OS=Homo sapiens OX=9606 PE=1 SV=1	12	2	2	1	261	29	5.55	5.38	2	1
FALSE	Master Protein	Q8WY36	HMG box transcription factor BBX OS=Homo sapiens OX=9606 GN=BBX PE=1 SV=1	4	2	2	2	941	105.1	8.79	5.37	2	1
FALSE	Master Protein	C9JYJ6	Filamin A-interacting protein 1-like (Fragment) OS=Homo sapiens OX=9606 GN=FILIP1L PE=1 SV=1	5	2	2	2	837	96.2	6.28	5.37	2	1
FALSE	Master Protein	Q6NUK1	Calcium-binding mitochondrial carrier protein SCaMC-1 OS=Homo sapiens OX=9606 GN=SLC25A24 PE=1 SV=2	5	2	2	2	477	53.3	6.33	5.36	2	1
FALSE	Master Protein	Q14165	Malectin OS=Homo sapiens OX=9606 GN=MLEC PE=1 SV=1	9	2	2	2	292	32.2	5.41	5.36	2	1
FALSE	Master Protein	Q6ZW49	PAX-interacting protein 1 OS=Homo sapiens OX=9606 GN=PAXIP1 PE=1 SV=2	3	2	2	2	1069	121.3	6.7	5.36	2	1
FALSE	Master Protein	O15381	Nuclear valosin-containing protein-like OS=Homo sapiens OX=9606 GN=NVL PE=1 SV=1	3	2	2	2	856	95	6.48	5.35	2	1
FALSE	Master Protein	A0A8I5KRK1	Rab3 GTPase-activating protein non-catalytic subunit OS=Homo sapiens OX=9606 GN=RAB3GAP2 PE=1 SV=1	2	2	2	2	1381	154.5	5.49	5.35	2	1
FALSE	Master Protein	P02462	Collagen alpha-1(IV) chain OS=Homo sapiens OX=9606 GN=COL4A1 PE=1 SV=4	4	2	2	2	1669	160.5	8.28	5.33	2	1
FALSE	Master Protein	Q9HAU5	Regulator of nonsense transcripts 2 OS=Homo sapiens OX=9606 GN=UPF2 PE=1 SV=1	2	2	2	2	1272	147.7	5.69	5.33	2	1
FALSE	Master Protein	Q92520	Protein FAM3C OS=Homo sapiens OX=9606 GN=FAM3C PE=1 SV=1	7	1	2	1	227	24.7	8.29	5.33	1	1
FALSE	Master Protein	A0A8I5KTZ9	Fragile X messenger ribonucleoprotein 1 OS=Homo sapiens OX=9606 GN=FMR1 PE=1 SV=1	4	2	2	1	559	63.1	6.93	5.32	2	1
FALSE	Master Protein	Q9BXW9	Fanconi anemia group D2 protein OS=Homo sapiens OX=9606 GN=FANCD2 PE=1 SV=2	1	2	2	2	1451	164	5.88	5.32	2	1
FALSE	Master Protein	O15230	Laminin subunit alpha-5 OS=Homo sapiens OX=9606 GN=LAMA5 PE=1 SV=8	0	1	2	1	3695	399.5	7.02	5.32	1	1
FALSE	Master Protein	P26232	Catenin alpha-2 OS=Homo sapiens OX=9606 GN=CTNNA2 PE=1 SV=5	7	3	3	3	953	105.2	5.71	5.32	3	1
FALSE	Master Protein	A0A0G2JMZ8	Occludin OS=Homo sapiens OX=9606 GN=OCLN PE=1 SV=1	7	2	2	2	522	59.1	5.95	5.32	2	1
FALSE	Master Protein	Q9Y6N1	Cytochrome c oxidase assembly protein COX11, mitochondrial OS=Homo sapiens OX=9606 GN=COX11 PE=1 SV=3	13	2	2	2	276	31.4	9.06	5.31	2	1
FALSE	Master Protein	Q15386	Ubiquitin-protein ligase E3C OS=Homo sapiens OX=9606 GN=UBE3C PE=1 SV=3	2	1	1	1	1083	123.8	6.71	5.31	1	1
FALSE	Master Protein	E9PKD5	26S proteasome regulatory subunit 6A (Fragment) OS=Homo sapiens OX=9606 GN=PSMC3 PE=1 SV=2	12	2	2	2	311	34.6	5.34	5.31	2	1
FALSE	Master Protein	P60953	Cell division control protein 42 homolog OS=Homo sapiens OX=9606 GN=CDC42 PE=1 SV=2	15	2	2	1	191	21.2	6.55	5.3	2	1
FALSE	Master Protein	P07858	Cathepsin B OS=Homo sapiens OX=9606 GN=CTSB PE=1 SV=3	8	2	2	2	339	37.8	6.3	5.29	2	1
FALSE	Master Protein	Q9Y3M8	StAR-related lipid transfer protein 13 OS=Homo sapiens OX=9606 GN=STARD13 PE=1 SV=2	4	2	2	2	1113	124.9	7.02	5.29	2	1
FALSE	Master Protein	H7C3A1	Arsenite-resistance protein 2 (Fragment) OS=Homo sapiens OX=9606 GN=SRRT PE=1 SV=1	7	2	2	2	499	56.7	6.3	5.29	2	1
FALSE	Master Protein	P02585	Troponin C, skeletal muscle OS=Homo sapiens OX=9606 GN=TNNC2 PE=1 SV=2	24	2	2	2	160	18.1	4.2	5.28	2	1
FALSE	Master Protein	Q9H0H5	Rac GTPase-activating protein 1 OS=Homo sapiens OX=9606 GN=RACGAP1 PE=1 SV=1	4	2	2	2	632	71	8.88	5.28	2	1
FALSE	Master Protein	O75113	NEDD4-binding protein 1 OS=Homo sapiens OX=9606 GN=N4BP1 PE=1 SV=4	5	2	2	2	896	100.3	5.36	5.26	2	1
FALSE	Master Protein	Q9UBN1	Voltage-dependent calcium channel gamma-4 subunit OS=Homo sapiens OX=9606 GN=CACNG4 PE=1 SV=1	11	2	2	2	327	36.6	9.1	5.26	2	1
FALSE	Master Protein	A0A590UJW0	DNA mismatch repair protein Msh3 OS=Homo sapiens OX=9606 GN=MSH3 PE=1 SV=1	3	2	2	2	1081	122.2	7.47	5.25	2	1
FALSE	Master Protein	A0A1B0GUA3	KIF-binding protein OS=Homo sapiens OX=9606 GN=KIFBP PE=1 SV=1	4	2	2	2	646	74.7	5.76	5.25	2	1
FALSE	Master Protein	F8VYN9	ADP-ribosylation factor-like protein 1 OS=Homo sapiens OX=9606 GN=ARL1 PE=1 SV=1	14	2	2	2	194	21.8	6.77	5.24	2	1
FALSE	Master Protein	A0A087WW65	Iron-sulfur clusters transporter ABCB7, mitochondrial OS=Homo sapiens OX=9606 GN=ABCB7 PE=1 SV=1	3	2	2	2	713	78.2	9.13	5.24	2	1
FALSE	Master Protein	P62861	FAU ubiquitin-like and ribosomal protein S30 OS=Homo sapiens OX=9606 GN=FAU PE=1 SV=2	8	2	2	2	133	14.4	10.17	5.24	2	1
FALSE	Master Protein	E9PKP7	Nucleolar transcription factor 1 OS=Homo sapiens OX=9606 GN=UBTF PE=1 SV=1	4	2	2	2	745	87.4	9.89	5.23	2	1
FALSE	Master Protein	P00918	Carbonic anhydrase 2 OS=Homo sapiens OX=9606 GN=CA2 PE=1 SV=2	13	2	2	2	260	29.2	7.4	5.23	2	1
FALSE	Master Protein	Q70UQ0	Inhibitor of nuclear factor kappa-B kinase-interacting protein OS=Homo sapiens OX=9606 GN=IKBIP PE=1 SV=1	6	2	2	2	350	39.3	9.17	5.22	2	1
FALSE	Master Protein	A0A8I5KW55	ER membrane protein complex subunit 1 OS=Homo sapiens OX=9606 GN=EMC1 PE=1 SV=1	3	2	2	2	991	111.5	7.81	5.21	2	1
FALSE	Master Protein	Q96PY5	Formin-like protein 2 OS=Homo sapiens OX=9606 GN=FMNL2 PE=1 SV=3	3	2	2	2	1086	123.2	7.4	5.21	2	1
FALSE	Master Protein	Q9H254	Spectrin beta chain, non-erythrocytic 4 OS=Homo sapiens OX=9606 GN=SPTBN4 PE=1 SV=2	2	3	3	2	2564	288.8	6.01	5.2	3	1
FALSE	Master Protein	A0A140T9T1	HLA class I histocompatibility antigen, C alpha chain (Fragment) OS=Homo sapiens OX=9606 GN=HLA-C PE=1 SV=1	12	2	2	1	261	29.7	7.9	5.2	2	1
FALSE	Master Protein	H7C462	BUD13 homolog (Fragment) OS=Homo sapiens OX=9606 GN=BUD13 PE=1 SV=1	31	2	2	2	118	13	9.8	5.2	2	1
FALSE	Master Protein	H7C1I9	Microtubule-associated serine/threonine-protein kinase 4 (Fragment) OS=Homo sapiens OX=9606 GN=MAST4 PE=1 SV=1	2	2	2	2	1680	179.9	9.23	5.2	2	1
FALSE	Master Protein	G3V341	V-type proton ATPase subunit D (Fragment) OS=Homo sapiens OX=9606 GN=ATP6V1D PE=1 SV=1	31	1	2	1	72	8.2	10.74	5.19	1	1
FALSE	Master Protein	Q9Y3P9	Rab GTPase-activating protein 1 OS=Homo sapiens OX=9606 GN=RABGAP1 PE=1 SV=3	3	2	2	2	1069	121.7	5.25	5.18	2	1
FALSE	Master Protein	E7ERK9	Translation initiation factor eIF-2B subunit delta OS=Homo sapiens OX=9606 GN=EIF2B4 PE=1 SV=1	5	2	2	2	544	59.7	9.42	5.17	2	1
FALSE	Master Protein	Q8NG31	Kinetochore scaffold 1 OS=Homo sapiens OX=9606 GN=KNL1 PE=1 SV=3	1	2	2	2	2342	265.2	5.47	5.17	2	1
FALSE	Master Protein	Q5H8X8	Urotensin-2 OS=Homo sapiens OX=9606 GN=UTS2 PE=1 SV=1	21	2	2	1	139	16.3	9.8	5.17	2	1
FALSE	Master Protein	A0A8I5KWC0	Bridge-like lipid transfer protein family member 1 OS=Homo sapiens OX=9606 GN=BLTP1 PE=1 SV=1	1	2	2	2	4182	463.4	6.39	5.16	2	1
FALSE	Master Protein	O14641	Segment polarity protein dishevelled homolog DVL-2 OS=Homo sapiens OX=9606 GN=DVL2 PE=1 SV=1	4	2	2	2	736	78.9	6.02	5.16	2	1
FALSE	Master Protein	Q9P281	BAH and coiled-coil domain-containing protein 1 OS=Homo sapiens OX=9606 GN=BAHCC1 PE=1 SV=4	2	2	2	2	2639	279.8	8.78	5.15	2	1
FALSE	Master Protein	A0A8C8KGQ8	Ubiquitin-associated protein 2 OS=Homo sapiens OX=9606 GN=UBAP2 PE=1 SV=1	3	2	2	2	1072	112.2	7.46	5.13	2	1
FALSE	Master Protein	A0A286YFD1	Fer-1-like protein 5 OS=Homo sapiens OX=9606 GN=FER1L5 PE=3 SV=1	2	2	2	2	2093	241.8	7.96	5.13	2	1
FALSE	Master Protein	V9GY54	DDB1- and CUL4-associated factor 8 OS=Homo sapiens OX=9606 GN=DCAF8 PE=1 SV=1	11	2	2	2	417	46.5	5.26	5.13	2	1
FALSE	Master Protein	Q9P273	Teneurin-3 OS=Homo sapiens OX=9606 GN=TENM3 PE=1 SV=3	1	2	2	2	2699	300.8	6.42	5.13	2	1
FALSE	Master Protein	Q14126	Desmoglein-2 OS=Homo sapiens OX=9606 GN=DSG2 PE=1 SV=2	2	1	1	1	1118	122.2	5.24	5.11	1	1
FALSE	Master Protein	O94933	SLIT and NTRK-like protein 3 OS=Homo sapiens OX=9606 GN=SLITRK3 PE=1 SV=2	3	2	2	2	977	108.9	7.37	5.11	2	1
FALSE	Master Protein	A0A1U9X989	NOTCH4 OS=Homo sapiens OX=9606 GN=NOTCH4 PE=1 SV=2	2	2	2	2	2002	209.4	5.71	5.11	2	1
FALSE	Master Protein	O94832	Unconventional myosin-Id OS=Homo sapiens OX=9606 GN=MYO1D PE=1 SV=2	2	2	2	2	1006	116.1	9.39	5.11	2	1
FALSE	Master Protein	A8MWD9	Putative small nuclear ribonucleoprotein G-like protein 15 OS=Homo sapiens OX=9606 GN=SNRPGP15 PE=5 SV=2	28	2	2	2	76	8.5	8.84	5.09	2	1
FALSE	Master Protein	P20749	B-cell lymphoma 3 protein OS=Homo sapiens OX=9606 GN=BCL3 PE=1 SV=2	10	2	2	2	454	47.6	8.41	5.09	2	1
FALSE	Master Protein	Q08188	Protein-glutamine gamma-glutamyltransferase E OS=Homo sapiens OX=9606 GN=TGM3 PE=1 SV=4	4	2	2	2	693	76.6	5.86	5.09	2	1
FALSE	Master Protein	Q8N122	Regulatory-associated protein of mTOR OS=Homo sapiens OX=9606 GN=RPTOR PE=1 SV=1	1	1	1	1	1335	148.9	6.89	5.09	1	1
FALSE	Master Protein	Q9H1R3	Myosin light chain kinase 2, skeletal/cardiac muscle OS=Homo sapiens OX=9606 GN=MYLK2 PE=1 SV=3	6	2	2	2	596	64.6	7.02	5.09	2	1
FALSE	Master Protein	Q9UIL1	Short coiled-coil protein OS=Homo sapiens OX=9606 GN=SCOC PE=1 SV=2	11	1	1	1	159	18	8.85	5.09	1	1
FALSE	Master Protein	I3L2W4	E3 ubiquitin/ISG15 ligase TRIM25 OS=Homo sapiens OX=9606 GN=TRIM25 PE=1 SV=2	8	1	1	1	215	24	6.28	5.07	1	1
FALSE	Master Protein	A0A8V8SD95	BTB/POZ domain-containing protein 8 OS=Homo sapiens OX=9606 GN=BTBD8 PE=4 SV=1	2	2	2	2	1279	140.8	6.33	5.07	2	1
FALSE	Master Protein	Q9BYK8	Helicase with zinc finger domain 2 OS=Homo sapiens OX=9606 GN=HELZ2 PE=1 SV=6	1	2	2	2	2649	294.5	7.49	5.07	2	1
FALSE	Master Protein	Q8IVF2	Protein AHNAK2 OS=Homo sapiens OX=9606 GN=AHNAK2 PE=1 SV=2	1	3	3	3	5795	616.2	5.36	5.07	3	1
FALSE	Master Protein	P36957	Dihydrolipoyllysine-residue succinyltransferase component of 2-oxoglutarate dehydrogenase complex, mitochondrial OS=Homo sapiens OX=9606 GN=DLST PE=1 SV=4	5	2	2	2	453	48.7	8.95	5.06	2	1
FALSE	Master Protein	Q12962	Transcription initiation factor TFIID subunit 10 OS=Homo sapiens OX=9606 GN=TAF10 PE=1 SV=1	15	2	2	2	218	21.7	6.57	5.06	2	1
FALSE	Master Protein	Q9NQC3	Reticulon-4 OS=Homo sapiens OX=9606 GN=RTN4 PE=1 SV=2	2	2	2	2	1192	129.9	4.5	5.06	2	1
FALSE	Master Protein	Q8WXX5	DnaJ homolog subfamily C member 9 OS=Homo sapiens OX=9606 GN=DNAJC9 PE=1 SV=1	8	1	1	1	260	29.9	5.73	5.06	1	1
FALSE	Master Protein	E9PGC8	Microtubule-associated protein 1A OS=Homo sapiens OX=9606 GN=MAP1A PE=1 SV=1	1	2	2	1	3041	331.1	4.93	5.06	2	1
FALSE	Master Protein	Q96HA7	Tonsoku-like protein OS=Homo sapiens OX=9606 GN=TONSL PE=1 SV=2	3	2	2	2	1378	150.8	6.42	5.06	2	1
FALSE	Master Protein	Q8WWK9	Cytoskeleton-associated protein 2 OS=Homo sapiens OX=9606 GN=CKAP2 PE=1 SV=1	4	2	2	2	683	76.9	9.41	5.06	2	1
FALSE	Master Protein	Q5T6X4	Protein FAM162B OS=Homo sapiens OX=9606 GN=FAM162B PE=2 SV=1	7	1	2	1	162	17.7	10.77	5.05	1	1
FALSE	Master Protein	A2A2Z9	Ankyrin repeat domain-containing protein 18B OS=Homo sapiens OX=9606 GN=ANKRD18B PE=1 SV=1	1	2	2	2	1011	118.2	8.15	5.04	2	1
FALSE	Master Protein	H0YC99	Latent-transforming growth factor beta-binding protein 3 OS=Homo sapiens OX=9606 GN=LTBP3 PE=1 SV=2	1	1	2	1	971	104.8	5.53	5.04	1	1
FALSE	Master Protein	A0A7I2YQC7	S-phase kinase-associated protein 2 OS=Homo sapiens OX=9606 GN=SKP2 PE=1 SV=1	7	2	2	2	362	40.8	6.46	5.04	2	1
FALSE	Master Protein	O95238	SAM pointed domain-containing Ets transcription factor OS=Homo sapiens OX=9606 GN=SPDEF PE=1 SV=1	5	2	2	2	335	37.5	6.3	5.03	2	1
FALSE	Master Protein	Q96L73	Histone-lysine N-methyltransferase, H3 lysine-36 specific OS=Homo sapiens OX=9606 GN=NSD1 PE=1 SV=1	1	2	2	2	2696	296.5	8.03	5.03	2	1
FALSE	Master Protein	O60271	C-Jun-amino-terminal kinase-interacting protein 4 OS=Homo sapiens OX=9606 GN=SPAG9 PE=1 SV=4	2	1	1	1	1321	146.1	5.15	5	1	1
FALSE	Master Protein	P50416	Carnitine O-palmitoyltransferase 1, liver isoform OS=Homo sapiens OX=9606 GN=CPT1A PE=1 SV=2	3	2	2	2	773	88.3	8.65	5	2	1
FALSE	Master Protein	Q5RHP9	Glutamate-rich protein 3 OS=Homo sapiens OX=9606 GN=ERICH3 PE=1 SV=1	1	1	2	1	1530	168.4	4.88	5	1	1
FALSE	Master Protein	Q96BZ4	5'-3' exonuclease PLD4 OS=Homo sapiens OX=9606 GN=PLD4 PE=2 SV=2	6	2	2	2	506	55.6	8.35	5	2	1
FALSE	Master Protein	Q2M1P5	Kinesin-like protein KIF7 OS=Homo sapiens OX=9606 GN=KIF7 PE=1 SV=2	3	2	2	2	1343	150.5	6.79	4.99	2	1
FALSE	Master Protein	F8W0J4	YEATS domain-containing protein 4 OS=Homo sapiens OX=9606 GN=YEATS4 PE=1 SV=1	13	2	2	2	173	20.1	8.78	4.99	2	1
FALSE	Master Protein	O75475	PC4 and SFRS1-interacting protein OS=Homo sapiens OX=9606 GN=PSIP1 PE=1 SV=1	6	2	2	2	530	60.1	9.13	4.98	2	1
FALSE	Master Protein	Q92610	Zinc finger protein 592 OS=Homo sapiens OX=9606 GN=ZNF592 PE=1 SV=2	3	2	2	2	1267	137.4	7.84	4.96	2	1
FALSE	Master Protein	A0A0C4DG33	Peroxin-1 OS=Homo sapiens OX=9606 GN=PEX1 PE=1 SV=1	2	2	2	2	1226	136.5	6.47	4.96	2	1
FALSE	Master Protein	Q9UBS0	Ribosomal protein S6 kinase beta-2 OS=Homo sapiens OX=9606 GN=RPS6KB2 PE=1 SV=2	5	2	2	2	482	53.4	7.34	4.95	2	1
FALSE	Master Protein	B9ZVN9	DNA-directed RNA polymerase subunit OS=Homo sapiens OX=9606 GN=POLR1A PE=1 SV=1	2	2	2	2	1659	187.7	7.39	4.94	2	1
FALSE	Master Protein	A0A0G2JHN8	Bromodomain-containing protein 2 (Fragment) OS=Homo sapiens OX=9606 GN=BRD2 PE=1 SV=1	8	2	2	1	328	35.8	6.62	4.94	2	1
FALSE	Master Protein	B4E1K5	7-dehydrocholesterol reductase OS=Homo sapiens OX=9606 GN=DHCR7 PE=1 SV=1	7	2	2	2	280	32.7	8.94	4.94	2	1
FALSE	Master Protein	P00403	Cytochrome c oxidase subunit 2 OS=Homo sapiens OX=9606 GN=MT-CO2 PE=1 SV=1	7	2	2	2	227	25.5	4.82	4.94	2	1
FALSE	Master Protein	A0A7P0T9M6	Jouberin OS=Homo sapiens OX=9606 GN=AHI1 PE=1 SV=1	2	2	2	2	1179	134.8	6.98	4.93	2	1
FALSE	Master Protein	P42356	Phosphatidylinositol 4-kinase alpha OS=Homo sapiens OX=9606 GN=PI4KA PE=1 SV=4	2	2	2	2	2102	236.7	7.06	4.91	2	1
FALSE	Master Protein	Q96PE3	Inositol polyphosphate-4-phosphatase type I A OS=Homo sapiens OX=9606 GN=INPP4A PE=1 SV=1	2	1	2	1	977	109.9	6.96	4.9	1	1
FALSE	Master Protein	Q9UBI6	Guanine nucleotide-binding protein G(I)/G(S)/G(O) subunit gamma-12 OS=Homo sapiens OX=9606 GN=GNG12 PE=1 SV=3	25	2	2	2	72	8	8.97	4.9	2	1
FALSE	Master Protein	F5H2X7	Cip1-interacting zinc finger protein OS=Homo sapiens OX=9606 GN=CIZ1 PE=1 SV=2	3	2	2	2	954	106.2	6.74	4.88	2	1
FALSE	Master Protein	F5H4Y5	CUGBP Elav-like family member 1 (Fragment) OS=Homo sapiens OX=9606 GN=CELF1 PE=1 SV=8	21	1	1	1	78	8.9	5.38	4.86	1	1
FALSE	Master Protein	Q9Y5J1	U3 small nucleolar RNA-associated protein 18 homolog OS=Homo sapiens OX=9606 GN=UTP18 PE=1 SV=3	7	2	2	2	556	62	8.76	4.86	2	1
FALSE	Master Protein	Q5PSV4	Breast cancer metastasis-suppressor 1-like protein OS=Homo sapiens OX=9606 GN=BRMS1L PE=1 SV=2	6	2	2	2	323	37.6	5.15	4.86	2	1
FALSE	Master Protein	Q9H598	Vesicular inhibitory amino acid transporter OS=Homo sapiens OX=9606 GN=SLC32A1 PE=2 SV=2	6	2	2	2	525	57.4	6.64	4.85	2	1
FALSE	Master Protein	P48454	Serine/threonine-protein phosphatase 2B catalytic subunit gamma isoform OS=Homo sapiens OX=9606 GN=PPP3CC PE=1 SV=3	7	2	2	2	512	58.1	6.98	4.85	2	1
FALSE	Master Protein	A0A0A0MRY8	Serine/threonine-protein kinase Nek10 OS=Homo sapiens OX=9606 GN=NEK10 PE=1 SV=1	3	1	2	1	418	46.8	5.38	4.85	1	1
FALSE	Master Protein	Q9BV38	WD repeat-containing protein 18 OS=Homo sapiens OX=9606 GN=WDR18 PE=1 SV=2	5	2	2	2	432	47.4	6.7	4.84	2	1
FALSE	Master Protein	A0A5F9ZHV5	F-actin monooxygenase OS=Homo sapiens OX=9606 GN=MICAL3 PE=1 SV=1	3	2	2	2	1046	118.3	5.45	4.84	2	1
FALSE	Master Protein	P54709	Sodium/potassium-transporting ATPase subunit beta-3 OS=Homo sapiens OX=9606 GN=ATP1B3 PE=1 SV=1	10	2	2	2	279	31.5	8.35	4.84	2	1
FALSE	Master Protein	Q6P1L5	Protein FAM117B OS=Homo sapiens OX=9606 GN=FAM117B PE=1 SV=2	7	2	2	2	589	61.9	9.82	4.83	2	1
FALSE	Master Protein	Q9NSK0	Kinesin light chain 4 OS=Homo sapiens OX=9606 GN=KLC4 PE=1 SV=3	2	1	2	1	619	68.6	6.18	4.83	1	1
FALSE	Master Protein	Q12923	Tyrosine-protein phosphatase non-receptor type 13 OS=Homo sapiens OX=9606 GN=PTPN13 PE=1 SV=2	1	2	2	2	2485	276.7	6.42	4.82	2	1
FALSE	Master Protein	A0A3B3IS32	Mucosa-associated lymphoid tissue lymphoma translocation protein 1 OS=Homo sapiens OX=9606 GN=MALT1 PE=1 SV=1	3	1	2	1	468	52.7	5.54	4.81	1	1
FALSE	Master Protein	Q9Y2G9	Protein strawberry notch homolog 2 OS=Homo sapiens OX=9606 GN=SBNO2 PE=2 SV=3	2	2	2	2	1366	150.2	6.52	4.8	2	1
FALSE	Master Protein	A0A669KB52	Signal transducer and activator of transcription OS=Homo sapiens OX=9606 GN=STAT1 PE=1 SV=1	5	2	2	2	636	74.2	6.49	4.8	2	1
FALSE	Master Protein	E5RIM3	Phospholipase A-2-activating protein OS=Homo sapiens OX=9606 GN=PLAA PE=1 SV=1	7	2	2	2	609	66.7	5.97	4.8	2	1
FALSE	Master Protein	P98179	RNA-binding protein 3 OS=Homo sapiens OX=9606 GN=RBM3 PE=1 SV=1	17	2	2	2	157	17.2	8.91	4.8	2	1
FALSE	Master Protein	O75915	PRA1 family protein 3 OS=Homo sapiens OX=9606 GN=ARL6IP5 PE=1 SV=1	10	2	2	2	188	21.6	9.77	4.79	2	1
FALSE	Master Protein	Q8ND82	Zinc finger protein 280C OS=Homo sapiens OX=9606 GN=ZNF280C PE=1 SV=1	4	2	2	2	737	83	9.11	4.78	2	1
FALSE	Master Protein	Q96PE2	Rho guanine nucleotide exchange factor 17 OS=Homo sapiens OX=9606 GN=ARHGEF17 PE=1 SV=1	2	2	2	2	2063	221.5	6.29	4.78	2	1
FALSE	Master Protein	Q8IWJ2	GRIP and coiled-coil domain-containing protein 2 OS=Homo sapiens OX=9606 GN=GCC2 PE=1 SV=4	1	2	2	2	1684	195.8	5.14	4.77	2	1
FALSE	Master Protein	Q9P107	GEM-interacting protein OS=Homo sapiens OX=9606 GN=GMIP PE=1 SV=2	3	2	2	2	970	106.6	5.72	4.77	2	1
FALSE	Master Protein	H3BS42	Zinc finger protein 768 OS=Homo sapiens OX=9606 GN=ZNF768 PE=1 SV=2	4	2	2	2	509	56.6	8.27	4.77	2	1
FALSE	Master Protein	Q5JWE9	Guanine nucleotide-binding protein G(s) subunit alpha isoforms short OS=Homo sapiens OX=9606 GN=GNAS PE=1 SV=3	3	2	2	1	1022	109.5	5.07	4.77	2	1
FALSE	Master Protein	O96013	Serine/threonine-protein kinase PAK 4 OS=Homo sapiens OX=9606 GN=PAK4 PE=1 SV=1	6	2	2	2	591	64	9.73	4.77	2	1
FALSE	Master Protein	P28331	NADH-ubiquinone oxidoreductase 75 kDa subunit, mitochondrial OS=Homo sapiens OX=9606 GN=NDUFS1 PE=1 SV=3	3	2	2	2	727	79.4	6.23	4.75	2	1
FALSE	Master Protein	A0A087WVZ6	Protein kinase C-binding protein 1 OS=Homo sapiens OX=9606 GN=ZMYND8 PE=1 SV=2	2	2	2	2	1136	125.7	6.8	4.75	2	1
FALSE	Master Protein	Q99504	Eyes absent homolog 3 OS=Homo sapiens OX=9606 GN=EYA3 PE=1 SV=3	5	1	1	1	573	62.6	5.21	4.74	1	1
FALSE	Master Protein	Q9UPA5	Protein bassoon OS=Homo sapiens OX=9606 GN=BSN PE=1 SV=4	0	1	2	1	3926	416.2	7.55	4.74	1	1
FALSE	Master Protein	H0Y742	SUN domain-containing protein 1 (Fragment) OS=Homo sapiens OX=9606 GN=SUN1 PE=1 SV=1	5	2	2	2	710	79.5	7.09	4.73	2	1
FALSE	Master Protein	Q7L0R7	RING finger protein 44 OS=Homo sapiens OX=9606 GN=RNF44 PE=1 SV=1	9	2	2	2	432	47.7	6.89	4.71	2	1
FALSE	Master Protein	P08754	Guanine nucleotide-binding protein G(i) subunit alpha-3 OS=Homo sapiens OX=9606 GN=GNAI3 PE=1 SV=3	6	2	2	1	354	40.5	5.69	4.71	2	1
FALSE	Master Protein	O14976	Cyclin-G-associated kinase OS=Homo sapiens OX=9606 GN=GAK PE=1 SV=2	1	1	1	1	1311	143.1	5.73	4.69	1	1
FALSE	Master Protein	Q9Y2D8	Afadin- and alpha-actinin-binding protein OS=Homo sapiens OX=9606 GN=SSX2IP PE=1 SV=3	4	2	2	2	614	71.2	6.4	4.69	2	1
FALSE	Master Protein	P39880	Homeobox protein cut-like 1 OS=Homo sapiens OX=9606 GN=CUX1 PE=1 SV=3	2	2	2	2	1505	164.1	5.9	4.69	2	1
FALSE	Master Protein	M0R050	Exosome complex component RRP46 OS=Homo sapiens OX=9606 GN=EXOSC5 PE=1 SV=1	12	1	1	1	197	21.2	7.24	4.69	1	1
FALSE	Master Protein	P12883	Myosin-7 OS=Homo sapiens OX=9606 GN=MYH7 PE=1 SV=5	2	2	2	2	1935	223	5.8	4.69	2	1
FALSE	Master Protein	Q9NQS7	Inner centromere protein OS=Homo sapiens OX=9606 GN=INCENP PE=1 SV=3	3	2	2	2	918	105.4	9.44	4.67	2	1
FALSE	Master Protein	P22314	Ubiquitin-like modifier-activating enzyme 1 OS=Homo sapiens OX=9606 GN=UBA1 PE=1 SV=3	3	2	2	2	1058	117.8	5.76	4.67	2	1
FALSE	Master Protein	A0A8V8TQ67	Pogo transposable element with ZNF domain OS=Homo sapiens OX=9606 GN=POGZ PE=4 SV=1	2	2	2	2	1417	156	7.52	4.66	2	1
FALSE	Master Protein	H7BZ55	Ciliary rootlet coiled-coil protein 2 OS=Homo sapiens OX=9606 GN=CROCC2 PE=1 SV=4	2	2	2	2	1653	185.5	5.5	4.64	2	1
FALSE	Master Protein	E9PEX6	Dihydrolipoyl dehydrogenase OS=Homo sapiens OX=9606 GN=DLD PE=1 SV=1	5	2	2	2	486	51.8	7.96	4.63	2	1
FALSE	Master Protein	Q4R9M9	Kinesin family member 1Bbeta isoform II OS=Homo sapiens OX=9606 GN=KIF1B PE=1 SV=1	1	2	2	2	1809	203.5	5.55	4.63	2	1
FALSE	Master Protein	P84243	Histone H3.3 OS=Homo sapiens OX=9606 GN=H3-3B PE=1 SV=2	12	2	2	2	136	15.3	11.27	4.63	2	1
FALSE	Master Protein	Q709C8	Intermembrane lipid transfer protein VPS13C OS=Homo sapiens OX=9606 GN=VPS13C PE=1 SV=1	1	2	2	2	3753	422.1	6.83	4.62	2	1
FALSE	Master Protein	B7WP74	Pre-mRNA-splicing factor CWC22 homolog (Fragment) OS=Homo sapiens OX=9606 GN=CWC22 PE=1 SV=1	3	2	2	2	745	85.5	5.71	4.62	2	1
FALSE	Master Protein	Q8WZ74	Cortactin-binding protein 2 OS=Homo sapiens OX=9606 GN=CTTNBP2 PE=1 SV=1	1	2	2	2	1663	180.9	7.93	4.6	2	1
FALSE	Master Protein	P62316	Small nuclear ribonucleoprotein Sm D2 OS=Homo sapiens OX=9606 GN=SNRPD2 PE=1 SV=1	16	1	1	1	118	13.5	9.91	4.57	1	1
FALSE	Master Protein	Q03112	Histone-lysine N-methyltransferase MECOM OS=Homo sapiens OX=9606 GN=MECOM PE=1 SV=3	3	2	2	2	1230	138	6.44	4.56	2	1
FALSE	Master Protein	Q66K14	TBC1 domain family member 9B OS=Homo sapiens OX=9606 GN=TBC1D9B PE=1 SV=3	2	1	1	1	1250	140.4	5.25	4.54	1	1
FALSE	Master Protein	Q8TCG1	Protein CIP2A OS=Homo sapiens OX=9606 GN=CIP2A PE=1 SV=2	2	2	2	2	905	102.1	6.23	4.53	2	1
FALSE	Master Protein	Q15404	Ras suppressor protein 1 OS=Homo sapiens OX=9606 GN=RSU1 PE=1 SV=3	6	2	2	2	277	31.5	8.65	4.52	2	1
FALSE	Master Protein	H0YIQ8	KAT8 regulatory NSL complex subunit 2 (Fragment) OS=Homo sapiens OX=9606 GN=KANSL2 PE=1 SV=1	4	1	2	1	340	38.5	8.44	4.52	1	1
FALSE	Master Protein	Q92620	Pre-mRNA-splicing factor ATP-dependent RNA helicase PRP16 OS=Homo sapiens OX=9606 GN=DHX38 PE=1 SV=2	2	1	1	1	1227	140.4	6.54	4.51	1	1
FALSE	Master Protein	Q9BV73	Centrosome-associated protein CEP250 OS=Homo sapiens OX=9606 GN=CEP250 PE=1 SV=2	1	2	2	2	2442	281	5.02	4.48	2	1
FALSE	Master Protein	P13984	General transcription factor IIF subunit 2 OS=Homo sapiens OX=9606 GN=GTF2F2 PE=1 SV=2	11	1	1	1	249	28.4	9.23	4.46	1	1
FALSE	Master Protein	Q9H6S0	3'-5' RNA helicase YTHDC2 OS=Homo sapiens OX=9606 GN=YTHDC2 PE=1 SV=2	1	2	2	2	1430	160.1	8.4	4.46	2	1
FALSE	Master Protein	Q8WUM0	Nuclear pore complex protein Nup133 OS=Homo sapiens OX=9606 GN=NUP133 PE=1 SV=2	2	1	1	1	1156	128.9	5.1	4.44	1	1
FALSE	Master Protein	Q6UW78	Ubiquinol-cytochrome-c reductase complex assembly factor 3 OS=Homo sapiens OX=9606 GN=UQCC3 PE=1 SV=2	24	1	1	1	93	10.1	9.41	4.44	1	1
FALSE	Master Protein	B0QZK4	Heterochromatin protein 1-binding protein 3 (Fragment) OS=Homo sapiens OX=9606 GN=HP1BP3 PE=1 SV=1	9	1	1	1	253	28.5	9.88	4.43	1	1
FALSE	Master Protein	Q96I25	Splicing factor 45 OS=Homo sapiens OX=9606 GN=RBM17 PE=1 SV=1	5	2	2	1	401	44.9	5.97	4.42	2	1
FALSE	Master Protein	Q8WVD3	E3 ubiquitin-protein ligase RNF138 OS=Homo sapiens OX=9606 GN=RNF138 PE=1 SV=1	9	2	2	2	245	28.2	6.93	4.42	2	1
FALSE	Master Protein	Q5VUA4	Zinc finger protein 318 OS=Homo sapiens OX=9606 GN=ZNF318 PE=1 SV=2	1	2	2	2	2279	251	7.2	4.41	2	1
FALSE	Master Protein	H0Y9X1	Translation machinery-associated protein 16 (Fragment) OS=Homo sapiens OX=9606 GN=TMA16 PE=1 SV=1	9	1	1	1	242	27.7	9.57	4.41	1	1
FALSE	Master Protein	A0A8V8TQB1	Nuclear pore complex protein Nup88 OS=Homo sapiens OX=9606 GN=NUP88 PE=4 SV=1	3	2	2	2	712	80.3	5.86	4.38	2	1
FALSE	Master Protein	Q9H0U9	Testis-specific Y-encoded-like protein 1 OS=Homo sapiens OX=9606 GN=TSPYL1 PE=1 SV=3	5	1	1	1	437	49.2	5.45	4.38	1	1
FALSE	Master Protein	O95365	Zinc finger and BTB domain-containing protein 7A OS=Homo sapiens OX=9606 GN=ZBTB7A PE=1 SV=1	3	1	1	1	584	61.4	5.19	4.38	1	1
FALSE	Master Protein	O14925	Mitochondrial import inner membrane translocase subunit Tim23 OS=Homo sapiens OX=9606 GN=TIMM23 PE=1 SV=1	8	1	1	1	209	21.9	8.6	4.36	1	1
FALSE	Master Protein	Q8NBM4	Ubiquitin-associated domain-containing protein 2 OS=Homo sapiens OX=9606 GN=UBAC2 PE=1 SV=1	6	2	2	2	344	38.9	9.01	4.36	2	1
FALSE	Master Protein	Q2WGJ9	Fer-1-like protein 6 OS=Homo sapiens OX=9606 GN=FER1L6 PE=2 SV=2	1	2	2	1	1857	209.2	6.38	4.35	2	1
FALSE	Master Protein	F5H457	Integrator complex subunit 13 (Fragment) OS=Homo sapiens OX=9606 GN=INTS13 PE=1 SV=1	9	1	1	1	225	25.5	6.16	4.35	1	1
FALSE	Master Protein	P31040	Succinate dehydrogenase [ubiquinone] flavoprotein subunit, mitochondrial OS=Homo sapiens OX=9606 GN=SDHA PE=1 SV=2	2	1	1	1	664	72.6	7.39	4.34	1	1
FALSE	Master Protein	Q9Y262	Eukaryotic translation initiation factor 3 subunit L OS=Homo sapiens OX=9606 GN=EIF3L PE=1 SV=1	3	2	2	2	564	66.7	6.34	4.33	2	1
FALSE	Master Protein	Q14137	Ribosome biogenesis protein BOP1 OS=Homo sapiens OX=9606 GN=BOP1 PE=1 SV=2	4	2	2	2	746	83.6	6.19	4.32	2	1
FALSE	Master Protein	F8W651	Coatomer subunit zeta OS=Homo sapiens OX=9606 GN=COPZ1 PE=1 SV=1	19	1	1	1	119	13.4	4.82	4.32	1	1
FALSE	Master Protein	Q9UL54	Serine/threonine-protein kinase TAO2 OS=Homo sapiens OX=9606 GN=TAOK2 PE=1 SV=2	2	2	2	2	1235	138.2	7.27	4.31	2	1
FALSE	Master Protein	A0A6I8PRU0	Cadherin EGF LAG seven-pass G-type receptor 1 OS=Homo sapiens OX=9606 GN=CELSR1 PE=1 SV=2	1	2	2	2	3019	329.7	5.88	4.31	2	1
FALSE	Master Protein	A0A7P0T939	A-kinase anchor protein 9 OS=Homo sapiens OX=9606 GN=AKAP9 PE=1 SV=1	0	1	1	1	3773	437.5	4.94	4.29	1	1
FALSE	Master Protein	Q9NZ45	CDGSH iron-sulfur domain-containing protein 1 OS=Homo sapiens OX=9606 GN=CISD1 PE=1 SV=1	14	1	1	1	108	12.2	9.09	4.28	1	1
FALSE	Master Protein	Q06190	Serine/threonine-protein phosphatase 2A regulatory subunit B'' subunit alpha OS=Homo sapiens OX=9606 GN=PPP2R3A PE=1 SV=1	2	2	2	2	1150	130.2	5.21	4.27	2	1
FALSE	Master Protein	K7ESQ2	Kinetochore protein Spc24 (Fragment) OS=Homo sapiens OX=9606 GN=SPC24 PE=1 SV=1	8	1	1	1	209	23.5	4.86	4.27	1	1
FALSE	Master Protein	Q76N89	E3 ubiquitin-protein ligase HECW1 OS=Homo sapiens OX=9606 GN=HECW1 PE=1 SV=3	2	2	2	2	1606	179.4	5.5	4.25	2	1
FALSE	Master Protein	O00257	E3 SUMO-protein ligase CBX4 OS=Homo sapiens OX=9606 GN=CBX4 PE=1 SV=3	5	2	2	2	560	61.3	9.36	4.22	2	1
FALSE	Master Protein	Q9H3N1	Thioredoxin-related transmembrane protein 1 OS=Homo sapiens OX=9606 GN=TMX1 PE=1 SV=1	4	1	1	1	280	31.8	4.98	4.22	1	1
FALSE	Master Protein	F8W7Q4	Protein FAM162A OS=Homo sapiens OX=9606 GN=FAM162A PE=1 SV=1	8	1	1	1	144	16.5	9.77	4.21	1	1
FALSE	Master Protein	A0A0U1RQR8	Forkhead box protein P2 OS=Homo sapiens OX=9606 GN=FOXP2 PE=1 SV=1	4	1	1	1	698	77.7	6.49	4.21	1	1
FALSE	Master Protein	Q86X10	Ral GTPase-activating protein subunit beta OS=Homo sapiens OX=9606 GN=RALGAPB PE=1 SV=1	2	1	1	1	1494	166.7	6.79	4.2	1	1
FALSE	Master Protein	A0A087X142	Septin OS=Homo sapiens OX=9606 GN=SEPTIN8 PE=1 SV=1	4	2	2	1	426	49.3	6.2	4.18	2	1
FALSE	Master Protein	Q99805	Transmembrane 9 superfamily member 2 OS=Homo sapiens OX=9606 GN=TM9SF2 PE=1 SV=1	2	1	1	1	663	75.7	7.44	4.17	1	1
FALSE	Master Protein	Q12769	Nuclear pore complex protein Nup160 OS=Homo sapiens OX=9606 GN=NUP160 PE=1 SV=3	1	1	1	1	1436	162	5.5	4.16	1	1
FALSE	Master Protein	Q6AI39	BRD4-interacting chromatin-remodeling complex-associated protein-like OS=Homo sapiens OX=9606 GN=BICRAL PE=1 SV=2	3	1	1	1	1079	115	6.87	4.15	1	1
FALSE	Master Protein	Q15084	Protein disulfide-isomerase A6 OS=Homo sapiens OX=9606 GN=PDIA6 PE=1 SV=1	3	1	1	1	440	48.1	5.08	4.12	1	1
FALSE	Master Protein	J3QQU6	Secreted and transmembrane protein 1 OS=Homo sapiens OX=9606 GN=SECTM1 PE=1 SV=1	14	1	1	1	149	15.9	7.52	4.11	1	1
FALSE	Master Protein	Q9BTD8	RNA-binding protein 42 OS=Homo sapiens OX=9606 GN=RBM42 PE=1 SV=1	4	1	1	1	480	50.4	9.63	4.1	1	1
FALSE	Master Protein	H0YEH2	Pumilio homolog 1 (Fragment) OS=Homo sapiens OX=9606 GN=PUM1 PE=1 SV=1	2	1	1	1	1125	120.2	6.8	4.1	1	1
FALSE	Master Protein	Q53S58	Transmembrane protein 177 OS=Homo sapiens OX=9606 GN=TMEM177 PE=1 SV=1	6	2	2	2	311	33.7	9.61	4.1	2	1
FALSE	Master Protein	Q5VT06	Centrosome-associated protein 350 OS=Homo sapiens OX=9606 GN=CEP350 PE=1 SV=1	1	1	1	1	3117	350.7	6.33	4.09	1	1
FALSE	Master Protein	F5H8D7	DNA repair protein XRCC1 OS=Homo sapiens OX=9606 GN=XRCC1 PE=1 SV=2	4	2	2	2	602	66	5.87	4.08	2	1
FALSE	Master Protein	A0A8I5QJM6	Endoplasmic reticulum metallopeptidase 1 OS=Homo sapiens OX=9606 GN=ERMP1 PE=1 SV=1	14	1	1	1	225	24.1	7.62	4.07	1	1
FALSE	Master Protein	M0R0N4	AP complex subunit sigma OS=Homo sapiens OX=9606 GN=AP2S1 PE=1 SV=1	10	2	2	2	144	17.3	6.18	4.05	2	1
FALSE	Master Protein	Q9Y320	Thioredoxin-related transmembrane protein 2 OS=Homo sapiens OX=9606 GN=TMX2 PE=1 SV=1	9	1	1	1	296	34	8.69	4.05	1	1
FALSE	Master Protein	K7ER16	Phenylalanine--tRNA ligase alpha subunit OS=Homo sapiens OX=9606 GN=FARSA PE=1 SV=1	6	1	1	1	235	26	6.67	4.03	1	1
FALSE	Master Protein	Q96QU8	Exportin-6 OS=Homo sapiens OX=9606 GN=XPO6 PE=1 SV=1	2	1	1	1	1125	128.8	6.35	4.02	1	1
FALSE	Master Protein	O00479	High mobility group nucleosome-binding domain-containing protein 4 OS=Homo sapiens OX=9606 GN=HMGN4 PE=1 SV=3	17	1	1	1	90	9.5	10.48	4.02	1	1
FALSE	Master Protein	O00178	GTP-binding protein 1 OS=Homo sapiens OX=9606 GN=GTPBP1 PE=1 SV=3	2	1	1	1	669	72.4	8.34	4.01	1	1
FALSE	Master Protein	O00232	26S proteasome non-ATPase regulatory subunit 12 OS=Homo sapiens OX=9606 GN=PSMD12 PE=1 SV=3	3	1	1	1	456	52.9	7.65	4	1	1
FALSE	Master Protein	P61326	Protein mago nashi homolog OS=Homo sapiens OX=9606 GN=MAGOH PE=1 SV=1	14	1	1	1	146	17.2	6.11	3.99	1	1
FALSE	Master Protein	H0YBK3	Integrator complex subunit 9 (Fragment) OS=Homo sapiens OX=9606 GN=INTS9 PE=1 SV=1	14	1	1	1	150	16.8	7.02	3.98	1	1
FALSE	Master Protein	H0Y920	Mastermind-like protein 3 (Fragment) OS=Homo sapiens OX=9606 GN=MAML3 PE=1 SV=1	24	2	2	2	186	20.3	10.89	3.97	2	1
FALSE	Master Protein	D3DQV9	Eukaryotic translation initiation factor 4 gamma 2 (Fragment) OS=Homo sapiens OX=9606 GN=EIF4G2 PE=1 SV=1	3	1	1	1	907	102.3	7.14	3.93	1	1
FALSE	Master Protein	J3KRH7	Nuclear prelamin A recognition factor OS=Homo sapiens OX=9606 GN=NARF PE=1 SV=1	12	1	1	1	188	21.1	7.55	3.93	1	1
FALSE	Master Protein	Q8WUY1	Protein THEM6 OS=Homo sapiens OX=9606 GN=THEM6 PE=1 SV=2	13	1	1	1	208	23.9	9.55	3.93	1	1
FALSE	Master Protein	P82933	28S ribosomal protein S9, mitochondrial OS=Homo sapiens OX=9606 GN=MRPS9 PE=1 SV=2	3	1	1	1	396	45.8	9.51	3.93	1	1
FALSE	Master Protein	Q8NDT2	Putative RNA-binding protein 15B OS=Homo sapiens OX=9606 GN=RBM15B PE=1 SV=3	3	1	1	1	890	97.1	9.85	3.89	1	1
FALSE	Master Protein	F5H269	DmX-like protein 1 OS=Homo sapiens OX=9606 GN=DMXL1 PE=1 SV=1	1	1	1	1	3048	340	6.3	3.89	1	1
FALSE	Master Protein	Q9BSM1	Polycomb group RING finger protein 1 OS=Homo sapiens OX=9606 GN=PCGF1 PE=1 SV=2	10	1	1	1	259	30.3	8.91	3.89	1	1
FALSE	Master Protein	Q7L8L6	FAST kinase domain-containing protein 5, mitochondrial OS=Homo sapiens OX=9606 GN=FASTKD5 PE=1 SV=1	3	1	1	1	764	86.5	8.13	3.89	1	1
FALSE	Master Protein	Q96G74	OTU domain-containing protein 5 OS=Homo sapiens OX=9606 GN=OTUD5 PE=1 SV=1	3	1	1	1	571	60.6	6.54	3.87	1	1
FALSE	Master Protein	H0YDT6	Eukaryotic translation initiation factor 3 subunit F OS=Homo sapiens OX=9606 GN=EIF3F PE=1 SV=2	5	1	1	1	359	37.7	6.06	3.86	1	1
FALSE	Master Protein	A0A0S2Z6F0	Histocompatibility 13 isoform 2 OS=Homo sapiens OX=9606 GN=HM13 PE=1 SV=1	5	1	1	1	345	38	6.86	3.86	1	1
FALSE	Master Protein	Q13042	Cell division cycle protein 16 homolog OS=Homo sapiens OX=9606 GN=CDC16 PE=1 SV=2	4	1	1	1	620	71.6	5.85	3.85	1	1
FALSE	Master Protein	O14965	Aurora kinase A OS=Homo sapiens OX=9606 GN=AURKA PE=1 SV=3	4	1	1	1	403	45.8	9.39	3.84	1	1
FALSE	Master Protein	A0A0A0MSI2	Polyhomeotic-like protein 2 OS=Homo sapiens OX=9606 GN=PHC2 PE=1 SV=1	3	1	1	1	830	87.9	8.69	3.84	1	1
FALSE	Master Protein	A0A7P0T9X4	Cathepsin Z OS=Homo sapiens OX=9606 GN=CTSZ PE=1 SV=1	18	1	1	1	154	16.5	12.04	3.83	1	1
FALSE	Master Protein	O75616	GTPase Era, mitochondrial OS=Homo sapiens OX=9606 GN=ERAL1 PE=1 SV=2	4	1	1	1	437	48.3	8.84	3.83	1	1
FALSE	Master Protein	A0A804HJX8	Probable E3 ubiquitin-protein ligase HECTD4 OS=Homo sapiens OX=9606 GN=HECTD4 PE=1 SV=1	1	1	1	1	4418	484.3	6.02	3.83	1	1
FALSE	Master Protein	E9PM16	Zinc finger protein 7 OS=Homo sapiens OX=9606 GN=ZNF7 PE=1 SV=1	16	1	1	1	134	14.4	5.22	3.83	1	1
FALSE	Master Protein	H3BMM9	RNA-binding protein with serine-rich domain 1 (Fragment) OS=Homo sapiens OX=9606 GN=RNPS1 PE=1 SV=1	5	1	1	1	284	31.7	11.62	3.82	1	1
FALSE	Master Protein	Q9UKL0	REST corepressor 1 OS=Homo sapiens OX=9606 GN=RCOR1 PE=1 SV=2	3	1	1	1	485	53.3	7.03	3.81	1	1
FALSE	Master Protein	K7EPJ1	Ubiquitin-conjugating enzyme E2 S (Fragment) OS=Homo sapiens OX=9606 GN=UBE2S PE=1 SV=1	7	1	1	1	204	22.4	6.29	3.8	1	1
FALSE	Master Protein	P04070	Vitamin K-dependent protein C OS=Homo sapiens OX=9606 GN=PROC PE=1 SV=1	5	1	1	1	461	52	6.28	3.79	1	1
FALSE	Master Protein	A0A8I5KYF1	28S ribosomal protein S22, mitochondrial OS=Homo sapiens OX=9606 GN=MRPS22 PE=1 SV=1	6	1	1	1	332	37.9	8.76	3.79	1	1
FALSE	Master Protein	A0A0C4DFM1	Transmembrane 9 superfamily member OS=Homo sapiens OX=9606 GN=TM9SF4 PE=1 SV=1	3	1	1	1	625	72.5	6.65	3.76	1	1
FALSE	Master Protein	Q14957	Glutamate receptor ionotropic, NMDA 2C OS=Homo sapiens OX=9606 GN=GRIN2C PE=1 SV=3	3	1	2	1	1233	134.1	8.48	3.75	1	1
FALSE	Master Protein	V9GZ61	28S ribosomal protein S29, mitochondrial (Fragment) OS=Homo sapiens OX=9606 GN=DAP3 PE=1 SV=1	14	1	1	1	106	12.2	7.44	3.74	1	1
FALSE	Master Protein	A0A1W2PQA1	RE1-silencing transcription factor OS=Homo sapiens OX=9606 GN=REST PE=1 SV=2	3	1	1	1	1069	118.5	6.57	3.74	1	1
FALSE	Master Protein	A0A087WV86	Protein aurora borealis OS=Homo sapiens OX=9606 GN=BORA PE=1 SV=1	4	1	1	1	634	69.1	5.16	3.74	1	1
FALSE	Master Protein	Q9H4I2	Zinc fingers and homeoboxes protein 3 OS=Homo sapiens OX=9606 GN=ZHX3 PE=1 SV=3	2	1	1	1	956	104.6	6.07	3.73	1	1
FALSE	Master Protein	A0A7I2V308	Prostaglandin E synthase 2 OS=Homo sapiens OX=9606 GN=PTGES2 PE=1 SV=1	14	1	1	1	190	20.5	10.45	3.73	1	1
FALSE	Master Protein	B5MC59	Replication protein A 14 kDa subunit OS=Homo sapiens OX=9606 GN=RPA3 PE=1 SV=1	21	1	1	1	82	9.2	4.54	3.72	1	1
FALSE	Master Protein	Q13823	Nucleolar GTP-binding protein 2 OS=Homo sapiens OX=9606 GN=GNL2 PE=1 SV=1	2	1	1	1	731	83.6	9.25	3.71	1	1
FALSE	Master Protein	P09234	U1 small nuclear ribonucleoprotein C OS=Homo sapiens OX=9606 GN=SNRPC PE=1 SV=1	11	1	1	1	159	17.4	9.67	3.71	1	1
FALSE	Master Protein	A0A7I2YQQ9	WD repeat-containing protein 26 OS=Homo sapiens OX=9606 GN=WDR26 PE=1 SV=1	3	1	1	1	699	74.3	6.2	3.7	1	1
FALSE	Master Protein	O15235	28S ribosomal protein S12, mitochondrial OS=Homo sapiens OX=9606 GN=MRPS12 PE=1 SV=1	18	1	1	1	138	15.2	10.29	3.7	1	1
FALSE	Master Protein	Q9BPW8	Protein NipSnap homolog 1 OS=Homo sapiens OX=9606 GN=NIPSNAP1 PE=1 SV=1	5	1	1	1	284	33.3	9.31	3.7	1	1
FALSE	Master Protein	A0A3B3IUC4	Alpha-galactosidase OS=Homo sapiens OX=9606 GN=GLA PE=1 SV=1	4	1	1	1	470	53.2	5.86	3.7	1	1
FALSE	Master Protein	E9PQ38	Kelch repeat and BTB domain-containing protein 4 OS=Homo sapiens OX=9606 GN=KBTBD4 PE=1 SV=1	9	1	1	1	286	32.7	5.64	3.7	1	1
FALSE	Master Protein	D6RIC3	Nucleolar protein 16 OS=Homo sapiens OX=9606 GN=NOP16 PE=1 SV=1	12	1	1	1	150	17.2	10.33	3.69	1	1
FALSE	Master Protein	O60749	Sorting nexin-2 OS=Homo sapiens OX=9606 GN=SNX2 PE=1 SV=2	3	1	1	1	519	58.4	5.12	3.68	1	1
FALSE	Master Protein	K7EPV0	Cytochrome c oxidase assembly factor 3 homolog, mitochondrial OS=Homo sapiens OX=9606 GN=COA3 PE=1 SV=1	13	1	1	1	71	7.8	10.77	3.67	1	1
FALSE	Master Protein	Q96JP5	E3 ubiquitin-protein ligase ZFP91 OS=Homo sapiens OX=9606 GN=ZFP91 PE=1 SV=1	4	1	1	1	570	63.4	7.36	3.67	1	1
FALSE	Master Protein	A0A2Y9D025	NADH dehydrogenase [ubiquinone] 1 alpha subcomplex subunit 6 OS=Homo sapiens OX=9606 GN=NDUFA6 PE=1 SV=1	10	1	1	1	154	17.9	10.14	3.67	1	1
FALSE	Master Protein	P19387	DNA-directed RNA polymerase II subunit RPB3 OS=Homo sapiens OX=9606 GN=POLR2C PE=1 SV=2	7	1	1	1	275	31.4	4.92	3.65	1	1
FALSE	Master Protein	P56545	C-terminal-binding protein 2 OS=Homo sapiens OX=9606 GN=CTBP2 PE=1 SV=1	4	1	1	1	445	48.9	6.95	3.65	1	1
FALSE	Master Protein	H7C0C7	CCR4-NOT transcription complex subunit 11 (Fragment) OS=Homo sapiens OX=9606 GN=CNOT11 PE=1 SV=1	16	1	1	1	127	14.3	5.82	3.65	1	1
FALSE	Master Protein	O75155	Cullin-associated NEDD8-dissociated protein 2 OS=Homo sapiens OX=9606 GN=CAND2 PE=1 SV=3	2	1	1	1	1236	135.2	5.68	3.63	1	1
FALSE	Master Protein	A0A3B3ITE9	Protein jagunal homolog 1 OS=Homo sapiens OX=9606 GN=JAGN1 PE=1 SV=1	24	1	1	1	50	5.9	8.92	3.62	1	1
FALSE	Master Protein	O43913	Origin recognition complex subunit 5 OS=Homo sapiens OX=9606 GN=ORC5 PE=1 SV=1	3	1	1	1	435	50.3	7.74	3.62	1	1
FALSE	Master Protein	F5H2T0	IkappaB kinase complex-associated protein OS=Homo sapiens OX=9606 GN=ELP1 PE=1 SV=1	2	1	1	1	983	111.4	6.28	3.6	1	1
FALSE	Master Protein	J3QQW2	Protein SSXT OS=Homo sapiens OX=9606 GN=SS18 PE=1 SV=1	13	1	1	1	94	10.6	8.02	3.58	1	1
FALSE	Master Protein	Q9BRJ6	Uncharacterized protein C7orf50 OS=Homo sapiens OX=9606 GN=C7orf50 PE=1 SV=1	11	1	1	1	194	22.1	9.64	3.58	1	1
FALSE	Master Protein	Q9H7L2	Putative killer cell immunoglobulin-like receptor-like protein KIR3DX1 OS=Homo sapiens OX=9606 GN=KIR3DX1 PE=5 SV=2	6	1	1	1	352	38.8	8.34	3.58	1	1
FALSE	Master Protein	Q8IZC6	Collagen alpha-1(XXVII) chain OS=Homo sapiens OX=9606 GN=COL27A1 PE=1 SV=1	2	1	1	1	1860	186.8	9.82	3.58	1	1
FALSE	Master Protein	Q8IW75	Serpin A12 OS=Homo sapiens OX=9606 GN=SERPINA12 PE=1 SV=1	5	1	1	1	414	47.1	9.29	3.57	1	1
FALSE	Master Protein	K7EKE6	Lon protease homolog, mitochondrial OS=Homo sapiens OX=9606 GN=LONP1 PE=1 SV=1	2	1	1	1	845	95.1	6.27	3.57	1	1
FALSE	Master Protein	O15371	Eukaryotic translation initiation factor 3 subunit D OS=Homo sapiens OX=9606 GN=EIF3D PE=1 SV=1	3	1	1	1	548	63.9	6.05	3.56	1	1
FALSE	Master Protein	A0A0B4J1V8	HCG2039996 OS=Homo sapiens OX=9606 GN=PPAN-P2RY11 PE=3 SV=1	2	1	1	1	794	87.9	9.51	3.54	1	1
FALSE	Master Protein	Q96QT6	PHD finger protein 12 OS=Homo sapiens OX=9606 GN=PHF12 PE=1 SV=2	1	1	1	1	1004	109.6	7.74	3.54	1	1
FALSE	Master Protein	Q9HCM3	UPF0606 protein KIAA1549 OS=Homo sapiens OX=9606 GN=KIAA1549 PE=1 SV=4	1	1	1	1	1950	210.6	6.11	3.54	1	1
FALSE	Master Protein	A0A8Q3WK88	28S ribosomal protein S27, mitochondrial OS=Homo sapiens OX=9606 GN=MRPS27 PE=1 SV=2	3	1	1	1	436	50.1	6.27	3.53	1	1
FALSE	Master Protein	Q9BW92	Threonine--tRNA ligase, mitochondrial OS=Homo sapiens OX=9606 GN=TARS2 PE=1 SV=1	3	1	1	1	718	81	7.3	3.53	1	1
FALSE	Master Protein	Q99595	Mitochondrial import inner membrane translocase subunit Tim17-A OS=Homo sapiens OX=9606 GN=TIMM17A PE=1 SV=1	13	1	1	1	171	18	7.87	3.53	1	1
FALSE	Master Protein	Q86SE9	Polycomb group RING finger protein 5 OS=Homo sapiens OX=9606 GN=PCGF5 PE=1 SV=1	4	1	1	1	256	29.7	6.52	3.53	1	1
FALSE	Master Protein	Q9NPA0	ER membrane protein complex subunit 7 OS=Homo sapiens OX=9606 GN=EMC7 PE=1 SV=1	5	1	1	1	242	26.5	9.25	3.52	1	1
FALSE	Master Protein	A0A0D9SFQ2	Calcium binding tyrosine-(Y)-phosphorylation regulated (Fibrousheathin 2), isoform CRA_a OS=Homo sapiens OX=9606 GN=CABYR PE=1 SV=1	4	1	1	1	395	41.7	4.27	3.52	1	1
FALSE	Master Protein	Q9Y5L4	Mitochondrial import inner membrane translocase subunit Tim13 OS=Homo sapiens OX=9606 GN=TIMM13 PE=1 SV=1	15	1	1	1	95	10.5	8.18	3.51	1	1
FALSE	Master Protein	C9JYB3	WD repeat and HMG-box DNA-binding protein 1 (Fragment) OS=Homo sapiens OX=9606 GN=WDHD1 PE=1 SV=1	11	1	1	1	168	18.2	5.08	3.51	1	1
FALSE	Master Protein	F5H433	Sal-like protein 2 OS=Homo sapiens OX=9606 GN=SALL2 PE=1 SV=3	2	1	1	1	1005	104.9	6.19	3.51	1	1
FALSE	Master Protein	Q8N0X7	Spartin OS=Homo sapiens OX=9606 GN=SPART PE=1 SV=1	2	1	1	1	666	72.8	5.91	3.5	1	1
FALSE	Master Protein	E9PLN8	VKc domain-containing protein (Fragment) OS=Homo sapiens OX=9606 PE=4 SV=1	8	1	1	1	166	17.9	8.62	3.5	1	1
FALSE	Master Protein	Q15916	Zinc finger and BTB domain-containing protein 6 OS=Homo sapiens OX=9606 GN=ZBTB6 PE=1 SV=1	4	1	1	1	424	48.2	6.76	3.5	1	1
FALSE	Master Protein	H0YGU5	Paired mesoderm homeobox protein 2A (Fragment) OS=Homo sapiens OX=9606 GN=PHOX2A PE=1 SV=1	61	1	1	1	85	8.8	6.52	3.49	1	1
FALSE	Master Protein	A0A8I5KST9	non-specific serine/threonine protein kinase OS=Homo sapiens OX=9606 GN=MAST3 PE=1 SV=1	3	1	1	1	1347	146.9	8.07	3.49	1	1
FALSE	Master Protein	Q96DA6	Mitochondrial import inner membrane translocase subunit TIM14 OS=Homo sapiens OX=9606 GN=DNAJC19 PE=1 SV=3	12	1	1	1	116	12.5	10.1	3.49	1	1
FALSE	Master Protein	M0QWZ8	Zinc finger protein 550 (Fragment) OS=Homo sapiens OX=9606 GN=ZNF550 PE=1 SV=1	9	1	1	1	339	38.9	8.79	3.49	1	1
FALSE	Master Protein	A0A0B4J289	NADPH oxidase 5 OS=Homo sapiens OX=9606 GN=NOX5 PE=4 SV=1	9	1	1	1	294	32.8	9.58	3.49	1	1
FALSE	Master Protein	Q8NEL0	Coiled-coil domain-containing protein 54 OS=Homo sapiens OX=9606 GN=CCDC54 PE=1 SV=2	9	1	1	1	328	37.9	8.37	3.48	1	1
FALSE	Master Protein	Q9Y295	Developmentally-regulated GTP-binding protein 1 OS=Homo sapiens OX=9606 GN=DRG1 PE=1 SV=1	4	1	1	1	367	40.5	8.9	3.47	1	1
FALSE	Master Protein	Q13084	39S ribosomal protein L28, mitochondrial OS=Homo sapiens OX=9606 GN=MRPL28 PE=1 SV=4	9	1	1	1	256	30.1	8.29	3.47	1	1
FALSE	Master Protein	A8MU27	Small ubiquitin-related modifier 3 OS=Homo sapiens OX=9606 GN=SUMO3 PE=1 SV=1	8	1	1	1	147	16.9	9.67	3.46	1	1
FALSE	Master Protein	Q8IY37	Probable ATP-dependent RNA helicase DHX37 OS=Homo sapiens OX=9606 GN=DHX37 PE=1 SV=1	2	1	1	1	1157	129.5	8.1	3.45	1	1
FALSE	Master Protein	H0YHS6	Tyrosine--tRNA ligase (Fragment) OS=Homo sapiens OX=9606 GN=YARS2 PE=1 SV=1	6	1	1	1	291	32.2	8.4	3.45	1	1
FALSE	Master Protein	P25092	Guanylyl cyclase C OS=Homo sapiens OX=9606 GN=GUCY2C PE=1 SV=2	2	1	1	1	1073	123.3	7.17	3.44	1	1
FALSE	Master Protein	A0A8I5KW95	Heparan sulfate 2-O-sulfotransferase 1 OS=Homo sapiens OX=9606 GN=HS2ST1 PE=1 SV=1	6	1	1	1	299	35.2	8.41	3.44	1	1
FALSE	Master Protein	P07602	Prosaposin OS=Homo sapiens OX=9606 GN=PSAP PE=1 SV=2	3	1	1	1	524	58.1	5.17	3.44	1	1
FALSE	Master Protein	K7EMM8	Cytokine-like nuclear factor N-PAC (Fragment) OS=Homo sapiens OX=9606 GN=GLYR1 PE=1 SV=2	3	1	1	1	524	57.3	9.23	3.44	1	1
FALSE	Master Protein	Q9NR50	Translation initiation factor eIF-2B subunit gamma OS=Homo sapiens OX=9606 GN=EIF2B3 PE=1 SV=1	5	1	1	1	452	50.2	6.47	3.44	1	1
FALSE	Master Protein	F8WEF5	PHD and RING finger domain-containing protein 1 OS=Homo sapiens OX=9606 GN=PHRF1 PE=1 SV=1	1	1	1	1	1647	178.3	8.98	3.43	1	1
FALSE	Master Protein	Q9H6H4	Receptor expression-enhancing protein 4 OS=Homo sapiens OX=9606 GN=REEP4 PE=1 SV=1	9	1	1	1	257	29.4	9.73	3.43	1	1
FALSE	Master Protein	H0YCF7	Breast cancer metastasis-suppressor 1 (Fragment) OS=Homo sapiens OX=9606 GN=BRMS1 PE=1 SV=1	5	1	1	1	267	31.2	5.49	3.43	1	1
FALSE	Master Protein	F5GWJ5	Roundabout homolog 3 OS=Homo sapiens OX=9606 GN=ROBO3 PE=1 SV=1	2	1	1	1	1364	146	7.23	3.42	1	1
FALSE	Master Protein	P78318	Immunoglobulin-binding protein 1 OS=Homo sapiens OX=9606 GN=IGBP1 PE=1 SV=1	4	1	1	1	339	39.2	5.38	3.41	1	1
FALSE	Master Protein	O14578	Citron Rho-interacting kinase OS=Homo sapiens OX=9606 GN=CIT PE=1 SV=2	1	1	1	1	2027	231.3	6.57	3.41	1	1
FALSE	Master Protein	E7ESW6	WD repeat-containing protein 87 OS=Homo sapiens OX=9606 GN=WDR87 PE=1 SV=2	1	1	1	1	2912	337.6	7.25	3.4	1	1
FALSE	Master Protein	P05204	Non-histone chromosomal protein HMG-17 OS=Homo sapiens OX=9606 GN=HMGN2 PE=1 SV=3	17	1	1	1	90	9.4	9.99	3.4	1	1
FALSE	Master Protein	A0A7I2V3D5	Eukaryotic translation initiation factor 4H OS=Homo sapiens OX=9606 GN=EIF4H PE=1 SV=1	33	1	1	1	69	7.8	9.94	3.4	1	1
FALSE	Master Protein	Q96CB8	Integrator complex subunit 12 OS=Homo sapiens OX=9606 GN=INTS12 PE=1 SV=1	5	1	1	1	462	48.8	9.69	3.4	1	1
FALSE	Master Protein	O95466	Formin-like protein 1 OS=Homo sapiens OX=9606 GN=FMNL1 PE=1 SV=3	2	1	1	1	1100	121.8	5.72	3.39	1	1
FALSE	Master Protein	C9JDV9	Protein ECT2 (Fragment) OS=Homo sapiens OX=9606 GN=ECT2 PE=1 SV=1	25	1	1	1	110	12.2	5.27	3.39	1	1
FALSE	Master Protein	H7C020	Transcription cofactor HES-6 (Fragment) OS=Homo sapiens OX=9606 GN=HES6 PE=4 SV=8	25	1	1	1	85	8.1	9.89	3.37	1	1
FALSE	Master Protein	Q9C0E2	Exportin-4 OS=Homo sapiens OX=9606 GN=XPO4 PE=1 SV=2	1	1	1	1	1151	130.1	5.05	3.37	1	1
FALSE	Master Protein	D3DRR9	Chromosome 10 open reading frame 47, isoform CRA_b OS=Homo sapiens OX=9606 GN=PROSER2 PE=1 SV=1	7	1	1	1	239	24.8	11.71	3.37	1	1
FALSE	Master Protein	O60502	Protein O-GlcNAcase OS=Homo sapiens OX=9606 GN=OGA PE=1 SV=2	2	1	1	1	916	102.8	4.91	3.37	1	1
FALSE	Master Protein	Q9NPA8	Transcription and mRNA export factor ENY2 OS=Homo sapiens OX=9606 GN=ENY2 PE=1 SV=1	17	1	1	1	101	11.5	9.33	3.37	1	1
FALSE	Master Protein	O60783	28S ribosomal protein S14, mitochondrial OS=Homo sapiens OX=9606 GN=MRPS14 PE=1 SV=1	12	1	1	1	128	15.1	11.41	3.36	1	1
FALSE	Master Protein	Q16718	NADH dehydrogenase [ubiquinone] 1 alpha subcomplex subunit 5 OS=Homo sapiens OX=9606 GN=NDUFA5 PE=1 SV=3	14	1	1	1	116	13.5	5.99	3.36	1	1
FALSE	Master Protein	P13807	Glycogen [starch] synthase, muscle OS=Homo sapiens OX=9606 GN=GYS1 PE=1 SV=2	4	1	1	1	737	83.7	6.18	3.36	1	1
FALSE	Master Protein	Q15061	WD repeat-containing protein 43 OS=Homo sapiens OX=9606 GN=WDR43 PE=1 SV=3	4	1	1	1	677	74.8	5.57	3.36	1	1
FALSE	Master Protein	A0AV96	RNA-binding protein 47 OS=Homo sapiens OX=9606 GN=RBM47 PE=1 SV=2	5	1	1	1	593	64.1	7.68	3.36	1	1
FALSE	Master Protein	Q96HR9	Receptor expression-enhancing protein 6 OS=Homo sapiens OX=9606 GN=REEP6 PE=1 SV=2	6	1	1	1	211	23.4	8.56	3.36	1	1
FALSE	Master Protein	Q7Z3I7	Zinc finger protein 572 OS=Homo sapiens OX=9606 GN=ZNF572 PE=1 SV=1	5	1	1	1	529	61.2	8	3.36	1	1
FALSE	Master Protein	Q96ER9	Mitochondrial potassium channel OS=Homo sapiens OX=9606 GN=CCDC51 PE=1 SV=2	5	1	1	1	411	45.8	8.19	3.35	1	1
FALSE	Master Protein	Q9NY12	H/ACA ribonucleoprotein complex subunit 1 OS=Homo sapiens OX=9606 GN=GAR1 PE=1 SV=1	8	1	1	1	217	22.3	10.92	3.35	1	1
FALSE	Master Protein	Q9NY93	Probable ATP-dependent RNA helicase DDX56 OS=Homo sapiens OX=9606 GN=DDX56 PE=1 SV=1	3	1	1	1	547	61.6	9.26	3.34	1	1
FALSE	Master Protein	Q8NCL8	Transmembrane protein 116 OS=Homo sapiens OX=9606 GN=TMEM116 PE=2 SV=1	12	1	1	1	245	27.4	8.85	3.33	1	1
FALSE	Master Protein	C9JRZ6	MICOS complex subunit MIC19 OS=Homo sapiens OX=9606 GN=CHCHD3 PE=1 SV=2	6	1	1	1	232	26.7	7.75	3.33	1	1
FALSE	Master Protein	O15260	Surfeit locus protein 4 OS=Homo sapiens OX=9606 GN=SURF4 PE=1 SV=3	5	1	1	1	269	30.4	7.78	3.33	1	1
FALSE	Master Protein	A0A804HJ40	Palmitoyltransferase OS=Homo sapiens OX=9606 GN=ZDHHC6 PE=1 SV=1	6	1	1	1	359	41.9	8.4	3.33	1	1
FALSE	Master Protein	A0A087WUT0	Myelin expression factor 2 OS=Homo sapiens OX=9606 GN=MYEF2 PE=1 SV=1	6	2	2	2	547	58.6	9.22	3.32	2	1
FALSE	Master Protein	Q9P2D3	HEAT repeat-containing protein 5B OS=Homo sapiens OX=9606 GN=HEATR5B PE=1 SV=2	1	1	1	1	2071	224.2	7.17	3.32	1	1
FALSE	Master Protein	Q9UF83	Uncharacterized protein DKFZp434B061 OS=Homo sapiens OX=9606 PE=2 SV=2	2	1	1	1	564	59.4	13.07	3.31	1	1
FALSE	Master Protein	Q32MH5	Atos homolog protein A OS=Homo sapiens OX=9606 GN=ATOSA PE=1 SV=2	2	1	1	1	1076	121.6	7.9	3.3	1	1
FALSE	Master Protein	Q53R41	FAST kinase domain-containing protein 1, mitochondrial OS=Homo sapiens OX=9606 GN=FASTKD1 PE=1 SV=1	2	1	1	1	847	97.3	7.74	3.3	1	1
FALSE	Master Protein	G5E975	SWI/SNF-related matrix-associated actin-dependent regulator of chromatin subfamily B member 1 OS=Homo sapiens OX=9606 GN=SMARCB1 PE=1 SV=1	7	1	1	1	394	45	5.76	3.29	1	1
FALSE	Master Protein	Q13185	Chromobox protein homolog 3 OS=Homo sapiens OX=9606 GN=CBX3 PE=1 SV=4	7	1	1	1	183	20.8	5.33	3.29	1	1
FALSE	Master Protein	Q14289	Protein-tyrosine kinase 2-beta OS=Homo sapiens OX=9606 GN=PTK2B PE=1 SV=2	2	1	1	1	1009	115.8	6.25	3.29	1	1
FALSE	Master Protein	J3KMZ7	Integrator complex subunit 2 OS=Homo sapiens OX=9606 GN=INTS2 PE=1 SV=1	2	1	1	1	1196	133.3	6.05	3.28	1	1
FALSE	Master Protein	A0A590UJ01	Serine/threonine-protein kinase ATR (Fragment) OS=Homo sapiens OX=9606 GN=ATR PE=1 SV=1	1	1	1	1	2193	249.7	7.66	3.28	1	1
FALSE	Master Protein	A0A087WYR0	Signal recognition particle 19 kDa protein OS=Homo sapiens OX=9606 GN=SRP19 PE=1 SV=1	13	1	1	1	120	13.6	10.23	3.28	1	1
FALSE	Master Protein	Q13972	Ras-specific guanine nucleotide-releasing factor 1 OS=Homo sapiens OX=9606 GN=RASGRF1 PE=1 SV=2	1	1	1	1	1273	145.1	7.44	3.27	1	1
FALSE	Master Protein	O15399	Glutamate receptor ionotropic, NMDA 2D OS=Homo sapiens OX=9606 GN=GRIN2D PE=1 SV=2	3	1	1	1	1336	143.7	8.35	3.27	1	1
FALSE	Master Protein	A0A8Q3WLD0	Endothelial transcription factor GATA-2 OS=Homo sapiens OX=9606 GN=GATA2 PE=1 SV=1	3	1	1	1	574	60.6	9.44	3.27	1	1
FALSE	Master Protein	Q9HBZ2	Aryl hydrocarbon receptor nuclear translocator 2 OS=Homo sapiens OX=9606 GN=ARNT2 PE=1 SV=2	3	1	1	1	717	78.6	6.71	3.27	1	1
FALSE	Master Protein	P14859	POU domain, class 2, transcription factor 1 OS=Homo sapiens OX=9606 GN=POU2F1 PE=1 SV=2	2	1	1	1	743	76.4	6.81	3.26	1	1
FALSE	Master Protein	H0Y723	DNA-directed RNA polymerases I and III subunit RPAC1 (Fragment) OS=Homo sapiens OX=9606 GN=POLR1C PE=1 SV=1	13	1	1	1	140	16.1	5.15	3.26	1	1
FALSE	Master Protein	Q9C0C2	182 kDa tankyrase-1-binding protein OS=Homo sapiens OX=9606 GN=TNKS1BP1 PE=1 SV=4	1	1	1	1	1729	181.7	4.86	3.25	1	1
FALSE	Master Protein	M0R026	2-hydroxyacyl-CoA lyase 2 OS=Homo sapiens OX=9606 GN=ILVBL PE=1 SV=1	2	1	1	1	525	56.7	7.88	3.25	1	1
FALSE	Master Protein	A0A669KAZ0	CFAP298-TCP10L readthrough OS=Homo sapiens OX=9606 GN=CFAP298-TCP10L PE=3 SV=1	8	1	1	1	291	32.3	7.14	3.25	1	1
FALSE	Master Protein	C9JLU1	DNA-directed RNA polymerases I, II, and III subunit RPABC3 (Fragment) OS=Homo sapiens OX=9606 GN=POLR2H PE=1 SV=8	11	1	1	1	148	16.9	4.68	3.25	1	1
FALSE	Master Protein	C9JEL3	Eukaryotic translation initiation factor 4E type 2 (Fragment) OS=Homo sapiens OX=9606 GN=EIF4E2 PE=1 SV=1	10	1	1	1	213	24.6	7.53	3.25	1	1
FALSE	Master Protein	Q13576	Ras GTPase-activating-like protein IQGAP2 OS=Homo sapiens OX=9606 GN=IQGAP2 PE=1 SV=4	1	1	1	1	1575	180.5	5.64	3.25	1	1
FALSE	Master Protein	Q9HCJ3	Ribonucleoprotein PTB-binding 2 OS=Homo sapiens OX=9606 GN=RAVER2 PE=1 SV=2	3	1	1	1	691	74.3	7.47	3.24	1	1
FALSE	Master Protein	E9PBS1	Bifunctional phosphoribosylaminoimidazole carboxylase/phosphoribosylaminoimidazole succinocarboxamide synthetase (Fragment) OS=Homo sapiens OX=9606 GN=PAICS PE=1 SV=1	5	1	1	1	413	45.6	6.68	3.24	1	1
FALSE	Master Protein	Q5VW36	Focadhesin OS=Homo sapiens OX=9606 GN=FOCAD PE=1 SV=2	1	1	1	1	1801	199.9	6.62	3.24	1	1
FALSE	Master Protein	Q5TB30	DEP domain-containing protein 1A OS=Homo sapiens OX=9606 GN=DEPDC1 PE=1 SV=2	3	1	1	1	811	92.9	8.68	3.23	1	1
FALSE	Master Protein	C9JVB3	Serine/Arginine-related protein 53 OS=Homo sapiens OX=9606 GN=RSRC1 PE=1 SV=2	5	1	1	1	336	38.8	11.09	3.23	1	1
FALSE	Master Protein	P16144	Integrin beta-4 OS=Homo sapiens OX=9606 GN=ITGB4 PE=1 SV=5	1	1	1	1	1822	202	6.09	3.23	1	1
FALSE	Master Protein	A0A2R8Y6Y7	Succinate--CoA ligase [ADP-forming] subunit beta, mitochondrial OS=Homo sapiens OX=9606 GN=SUCLA2 PE=1 SV=1	6	1	1	1	484	52.6	7.49	3.22	1	1
FALSE	Master Protein	V9GY06	Solute carrier family 25 member 16 OS=Homo sapiens OX=9606 GN=SLC25A16 PE=1 SV=1	54	1	1	1	57	6	4.55	3.21	1	1
FALSE	Master Protein	Q8N127	Olfactory receptor 5AS1 OS=Homo sapiens OX=9606 GN=OR5AS1 PE=1 SV=1	10	1	1	1	324	36.6	8.28	3.21	1	1
FALSE	Master Protein	A0A8V8TQT9	Fatty acyl-CoA reductase 1 OS=Homo sapiens OX=9606 GN=FAR1 PE=4 SV=1	3	1	1	1	390	43.7	7.23	3.21	1	1
FALSE	Master Protein	O76041	Nebulette OS=Homo sapiens OX=9606 GN=NEBL PE=1 SV=1	2	1	1	1	1014	116.4	7.99	3.21	1	1
FALSE	Master Protein	O14545	TRAF-type zinc finger domain-containing protein 1 OS=Homo sapiens OX=9606 GN=TRAFD1 PE=1 SV=1	2	1	1	1	582	64.8	5.29	3.2	1	1
FALSE	Master Protein	A0A087WT48	DnaJ homolog subfamily A member 2 (Fragment) OS=Homo sapiens OX=9606 GN=DNAJA2 PE=1 SV=1	10	1	1	1	134	14.7	9.28	3.19	1	1
FALSE	Master Protein	H0Y3N9	Histone lysine demethylase PHF8 OS=Homo sapiens OX=9606 GN=PHF8 PE=1 SV=2	2	1	1	1	1049	116.8	8.5	3.19	1	1
FALSE	Master Protein	A0A2R8Y6G6	phosphopyruvate hydratase OS=Homo sapiens OX=9606 GN=ENO1 PE=1 SV=1	6	1	1	1	434	47.3	6.99	3.18	1	1
FALSE	Master Protein	Q96RE7	Nucleus accumbens-associated protein 1 OS=Homo sapiens OX=9606 GN=NACC1 PE=1 SV=1	4	1	1	1	527	57.2	5.74	3.18	1	1
FALSE	Master Protein	C9JPM4	ADP-ribosylation factor 4 (Fragment) OS=Homo sapiens OX=9606 GN=ARF4 PE=1 SV=1	8	1	1	1	127	14.5	8.12	3.18	1	1
FALSE	Master Protein	H0Y5S9	Casein kinase I isoform epsilon (Fragment) OS=Homo sapiens OX=9606 GN=CSNK1E PE=1 SV=1	12	1	1	1	119	13	11.43	3.18	1	1
FALSE	Master Protein	J3KP97	Coiled-coil domain-containing protein 18 (Fragment) OS=Homo sapiens OX=9606 GN=CCDC18 PE=1 SV=1	2	1	1	1	1508	174.8	5.71	3.17	1	1
FALSE	Master Protein	A0A0A0MSL1	Disks large homolog 5 (Fragment) OS=Homo sapiens OX=9606 GN=DLG5 PE=1 SV=1	3	1	1	1	880	96.6	8.46	3.17	1	1
FALSE	Master Protein	V9GYS0	Mitochondrial import inner membrane translocase subunit Tim17-B OS=Homo sapiens OX=9606 GN=TIMM17B PE=1 SV=1	10	1	1	1	192	20.4	9.72	3.17	1	1
FALSE	Master Protein	E9PIA8	Palmitoyl-protein thioesterase 1 (Fragment) OS=Homo sapiens OX=9606 GN=PPT1 PE=1 SV=10	7	1	1	1	208	23.2	5.39	3.17	1	1
FALSE	Master Protein	O94927	HAUS augmin-like complex subunit 5 OS=Homo sapiens OX=9606 GN=HAUS5 PE=1 SV=2	2	1	1	1	633	71.6	8.51	3.17	1	1
FALSE	Master Protein	A0A804HHW5	3-hydroxyacyl-CoA dehydrogenase type-2 OS=Homo sapiens OX=9606 GN=HSD17B10 PE=1 SV=1	11	1	1	1	217	22.3	8.29	3.17	1	1
FALSE	Master Protein	Q86Y82	Syntaxin-12 OS=Homo sapiens OX=9606 GN=STX12 PE=1 SV=1	8	1	1	1	276	31.6	5.59	3.17	1	1
FALSE	Master Protein	Q9UNE2	Rab effector Noc2 OS=Homo sapiens OX=9606 GN=RPH3AL PE=1 SV=1	5	1	1	1	315	34.4	8.98	3.17	1	1
FALSE	Master Protein	A8MXL6	Protein SEC13 homolog OS=Homo sapiens OX=9606 GN=SEC13 PE=1 SV=1	8	1	1	1	284	31.6	5.82	3.16	1	1
FALSE	Master Protein	C9JNV3	U6 snRNA-associated Sm-like protein LSm8 (Fragment) OS=Homo sapiens OX=9606 GN=LSM8 PE=1 SV=8	21	1	1	1	77	8.3	5.24	3.16	1	1
FALSE	Master Protein	Q8WVF1	Protein OSCP1 OS=Homo sapiens OX=9606 GN=OSCP1 PE=1 SV=4	5	1	1	1	389	44.6	5.83	3.16	1	1
FALSE	Master Protein	Q8TE76	MORC family CW-type zinc finger protein 4 OS=Homo sapiens OX=9606 GN=MORC4 PE=1 SV=2	2	1	1	1	937	106.3	7.46	3.16	1	1
FALSE	Master Protein	Q6PJG6	BRCA1-associated ATM activator 1 OS=Homo sapiens OX=9606 GN=BRAT1 PE=1 SV=2	4	1	1	1	821	88.1	5.27	3.16	1	1
FALSE	Master Protein	V9GZ78	C-1-tetrahydrofolate synthase, cytoplasmic OS=Homo sapiens OX=9606 GN=MTHFD1 PE=1 SV=2	2	1	1	1	854	92.5	6.95	3.16	1	1
FALSE	Master Protein	Q7Z4K8	Tripartite motif-containing protein 46 OS=Homo sapiens OX=9606 GN=TRIM46 PE=2 SV=2	6	2	2	2	759	83.4	7.72	3.16	2	1
FALSE	Master Protein	J3KP26	Ankyrin repeat domain-containing protein 46 (Fragment) OS=Homo sapiens OX=9606 GN=ANKRD46 PE=1 SV=1	7	1	1	1	195	21.7	5.97	3.15	1	1
FALSE	Master Protein	H0YEX7	DNA polymerase delta subunit 3 (Fragment) OS=Homo sapiens OX=9606 GN=POLD3 PE=1 SV=1	22	1	1	1	89	10.1	7.14	3.15	1	1
FALSE	Master Protein	Q9BV19	Uncharacterized protein C1orf50 OS=Homo sapiens OX=9606 GN=C1orf50 PE=1 SV=2	11	1	1	1	199	21.9	5.88	3.15	1	1
FALSE	Master Protein	Q92545	Transmembrane protein 131 OS=Homo sapiens OX=9606 GN=TMEM131 PE=1 SV=3	1	1	1	1	1883	205	8.59	3.15	1	1
FALSE	Master Protein	A0A494C0B0	Forkhead box protein P3 OS=Homo sapiens OX=9606 GN=FOXP3 PE=1 SV=1	8	1	1	1	335	35.3	8.57	3.15	1	1
FALSE	Master Protein	Q70T24	Short transient receptor potential channel 7 OS=Homo sapiens OX=9606 GN=TRPC7 PE=2 SV=1	9	1	1	1	261	29.9	6.35	3.15	1	1
FALSE	Master Protein	Q8WWC4	m-AAA protease-interacting protein 1, mitochondrial OS=Homo sapiens OX=9606 GN=MAIP1 PE=1 SV=1	5	1	1	1	291	32.5	9.17	3.15	1	1
FALSE	Master Protein	Q86U86	Protein polybromo-1 OS=Homo sapiens OX=9606 GN=PBRM1 PE=1 SV=1	1	1	1	1	1689	192.8	6.89	3.14	1	1
FALSE	Master Protein	Q14449	Growth factor receptor-bound protein 14 OS=Homo sapiens OX=9606 GN=GRB14 PE=1 SV=2	3	1	1	1	540	61	8.29	3.14	1	1
FALSE	Master Protein	L0R6Q1	SLC35A4 upstream open reading frame protein OS=Homo sapiens OX=9606 GN=SLC35A4 PE=3 SV=1	10	1	1	1	103	11.1	8.1	3.14	1	1
FALSE	Master Protein	P0C1H6	Histone H2B type F-M OS=Homo sapiens OX=9606 GN=H2BW2 PE=1 SV=2	10	1	1	1	154	17	10.07	3.14	1	1
FALSE	Master Protein	J3QR07	YTH domain-containing protein 1 OS=Homo sapiens OX=9606 GN=YTHDC1 PE=1 SV=1	2	1	1	1	735	85.5	6.23	3.13	1	1
FALSE	Master Protein	Q9Y679	Lipid droplet-regulating VLDL assembly factor AUP1 OS=Homo sapiens OX=9606 GN=AUP1 PE=1 SV=2	3	1	1	1	410	45.8	8.65	3.13	1	1
FALSE	Master Protein	Q8WUD4	Coiled-coil domain-containing protein 12 OS=Homo sapiens OX=9606 GN=CCDC12 PE=1 SV=1	15	1	1	1	166	19.2	7.34	3.13	1	1
FALSE	Master Protein	A0A2R8Y849	40S ribosomal protein S24 OS=Homo sapiens OX=9606 GN=RPS24 PE=1 SV=1	9	1	1	1	131	15.2	10.9	3.13	1	1
FALSE	Master Protein	E9PNM1	Squalene synthase OS=Homo sapiens OX=9606 GN=FDFT1 PE=1 SV=1	4	1	1	1	410	47.3	6.54	3.13	1	1
FALSE	Master Protein	Q5SZ59	ubiquitinyl hydrolase 1 (Fragment) OS=Homo sapiens OX=9606 GN=OTUD7B PE=1 SV=1	6	1	1	1	427	47.6	5.36	3.12	1	1
FALSE	Master Protein	Q9NVX0	HAUS augmin-like complex subunit 2 OS=Homo sapiens OX=9606 GN=HAUS2 PE=1 SV=1	5	1	1	1	235	26.9	7.88	3.12	1	1
FALSE	Master Protein	B7Z385	Adenylyl cyclase-associated protein OS=Homo sapiens OX=9606 GN=CAP2 PE=1 SV=1	5	1	1	1	365	39.9	5.58	3.12	1	1
FALSE	Master Protein	P16435	NADPH--cytochrome P450 reductase OS=Homo sapiens OX=9606 GN=POR PE=1 SV=2	2	1	1	1	677	76.6	5.58	3.11	1	1
FALSE	Master Protein	B1APN9	Liprin-alpha-4 OS=Homo sapiens OX=9606 GN=PPFIA4 PE=1 SV=2	1	1	1	1	1186	134	6.24	3.11	1	1
FALSE	Master Protein	G3V4I1	Sec1 family domain-containing protein 1 OS=Homo sapiens OX=9606 GN=SCFD1 PE=1 SV=1	16	1	1	1	75	8.2	9.82	3.11	1	1
FALSE	Master Protein	Q14697	Neutral alpha-glucosidase AB OS=Homo sapiens OX=9606 GN=GANAB PE=1 SV=3	2	1	1	1	944	106.8	6.14	3.11	1	1
FALSE	Master Protein	Q8WVY7	Ubiquitin-like domain-containing CTD phosphatase 1 OS=Homo sapiens OX=9606 GN=UBLCP1 PE=1 SV=2	5	1	1	1	318	36.8	6.46	3.1	1	1
FALSE	Master Protein	B7Z5P7	Leupaxin OS=Homo sapiens OX=9606 GN=LPXN PE=1 SV=1	7	1	1	1	366	41.6	7.84	3.1	1	1
FALSE	Master Protein	H0YMJ0	Mortality factor 4-like protein 1 (Fragment) OS=Homo sapiens OX=9606 GN=MORF4L1 PE=1 SV=1	4	1	1	1	245	28.2	9.26	3.1	1	1
FALSE	Master Protein	Q01085	Nucleolysin TIAR OS=Homo sapiens OX=9606 GN=TIAL1 PE=1 SV=1	3	1	1	1	375	41.6	7.74	3.09	1	1
FALSE	Master Protein	Q96EZ8	Microspherule protein 1 OS=Homo sapiens OX=9606 GN=MCRS1 PE=1 SV=1	4	1	1	1	462	51.8	9.38	3.09	1	1
FALSE	Master Protein	Q68D10	Protein SPT2 homolog OS=Homo sapiens OX=9606 GN=SPTY2D1 PE=1 SV=3	2	1	1	1	685	75.6	9.79	3.09	1	1
FALSE	Master Protein	O75607	Nucleoplasmin-3 OS=Homo sapiens OX=9606 GN=NPM3 PE=1 SV=3	8	1	1	1	178	19.3	4.63	3.09	1	1
FALSE	Master Protein	Q13523	Serine/threonine-protein kinase PRP4 homolog OS=Homo sapiens OX=9606 GN=PRPF4B PE=1 SV=3	2	1	1	1	1007	116.9	10.26	3.09	1	1
FALSE	Master Protein	Q96JB3	Hypermethylated in cancer 2 protein OS=Homo sapiens OX=9606 GN=HIC2 PE=1 SV=2	3	1	1	1	615	66.1	6.38	3.09	1	1
FALSE	Master Protein	Q8WXA9	Splicing regulatory glutamine/lysine-rich protein 1 OS=Homo sapiens OX=9606 GN=SREK1 PE=1 SV=1	3	1	1	1	508	59.3	10.39	3.08	1	1
FALSE	Master Protein	E9PQ59	Nuclear factor-related to kappa-B-binding protein (Fragment) OS=Homo sapiens OX=9606 GN=NFRKB PE=1 SV=1	1	1	1	1	987	108.2	8.29	3.08	1	1
FALSE	Master Protein	Q96JM3	Chromosome alignment-maintaining phosphoprotein 1 OS=Homo sapiens OX=9606 GN=CHAMP1 PE=1 SV=2	2	1	1	1	812	89	8.44	3.08	1	1
FALSE	Master Protein	Q9HCK1	DBF4-type zinc finger-containing protein 2 OS=Homo sapiens OX=9606 GN=ZDBF2 PE=1 SV=3	1	1	1	1	2354	265.5	6.16	3.08	1	1
FALSE	Master Protein	P98095	Fibulin-2 OS=Homo sapiens OX=9606 GN=FBLN2 PE=1 SV=2	2	1	1	1	1184	126.5	4.82	3.08	1	1
FALSE	Master Protein	H0YKN5	Homeobox protein TGIF2 (Fragment) OS=Homo sapiens OX=9606 GN=TGIF2 PE=1 SV=1	12	1	1	1	174	18.9	9.66	3.08	1	1
FALSE	Master Protein	H3BPM3	RNA polymerase II-associated protein 1 (Fragment) OS=Homo sapiens OX=9606 GN=RPAP1 PE=1 SV=1	11	1	1	1	180	19.3	7.58	3.07	1	1
FALSE	Master Protein	H3BUZ9	Mannose-6-phosphate isomerase OS=Homo sapiens OX=9606 GN=MPI PE=1 SV=1	6	1	1	1	339	37.7	6.58	3.07	1	1
FALSE	Master Protein	Q01851	POU domain, class 4, transcription factor 1 OS=Homo sapiens OX=9606 GN=POU4F1 PE=1 SV=4	4	1	1	1	419	42.7	9.01	3.07	1	1
FALSE	Master Protein	Q8NFU7	Methylcytosine dioxygenase TET1 OS=Homo sapiens OX=9606 GN=TET1 PE=1 SV=2	2	1	1	1	2136	235.2	8.24	3.07	1	1
FALSE	Master Protein	Q86XL3	Ankyrin repeat and LEM domain-containing protein 2 OS=Homo sapiens OX=9606 GN=ANKLE2 PE=1 SV=4	5	2	2	2	938	104.1	7.09	3.07	2	1
FALSE	Master Protein	P78310	Coxsackievirus and adenovirus receptor OS=Homo sapiens OX=9606 GN=CXADR PE=1 SV=1	7	1	1	1	365	40	7.56	3.07	1	1
FALSE	Master Protein	H7BXJ5	Non-histone chromosomal protein HMG-14 OS=Homo sapiens OX=9606 GN=HMGN1 PE=1 SV=1	27	1	1	1	48	5.2	10.89	3.07	1	1
FALSE	Master Protein	Q12904	Aminoacyl tRNA synthase complex-interacting multifunctional protein 1 OS=Homo sapiens OX=9606 GN=AIMP1 PE=1 SV=2	6	1	1	1	312	34.3	8.43	3.06	1	1
FALSE	Master Protein	H0Y5X7	CCR4-NOT transcription complex subunit 3 (Fragment) OS=Homo sapiens OX=9606 GN=CNOT3 PE=1 SV=1	7	1	1	1	288	31.3	6.68	3.06	1	1
FALSE	Master Protein	M0R061	Coatomer subunit epsilon OS=Homo sapiens OX=9606 GN=COPE PE=1 SV=1	11	1	1	1	146	16.4	9.76	3.06	1	1
FALSE	Master Protein	J3QLR8	28S ribosomal protein S23, mitochondrial OS=Homo sapiens OX=9606 GN=MRPS23 PE=1 SV=1	16	1	1	1	152	17.5	9.63	3.06	1	1
FALSE	Master Protein	P08709	Coagulation factor VII OS=Homo sapiens OX=9606 GN=F7 PE=1 SV=1	3	1	1	1	466	51.6	7.23	3.06	1	1
FALSE	Master Protein	P15531	Nucleoside diphosphate kinase A OS=Homo sapiens OX=9606 GN=NME1 PE=1 SV=1	8	1	1	1	152	17.1	6.19	3.06	1	1
FALSE	Master Protein	H3BRP2	Transforming growth factor beta-1-induced transcript 1 protein OS=Homo sapiens OX=9606 GN=TGFB1I1 PE=4 SV=2	37	1	1	1	52	5.6	8.62	3.05	1	1
FALSE	Master Protein	B8ZZB3	Coiled-coil domain-containing protein 141 OS=Homo sapiens OX=9606 GN=CCDC141 PE=1 SV=1	4	1	1	1	652	74.6	5.66	3.05	1	1
FALSE	Master Protein	A0A5F9ZHR3	Nesprin-1 OS=Homo sapiens OX=9606 GN=SYNE1 PE=1 SV=1	2	1	1	1	1424	165.1	6.6	3.05	1	1
FALSE	Master Protein	B9EGE7	ZNF507 protein OS=Homo sapiens OX=9606 GN=ZNF507 PE=1 SV=1	2	1	1	1	957	106.3	5.77	3.05	1	1
FALSE	Master Protein	A0A087WTU3	Testis-expressed protein 264 OS=Homo sapiens OX=9606 GN=TEX264 PE=1 SV=1	6	1	1	1	239	26	4.65	3.05	1	1
FALSE	Master Protein	H0YN88	40S ribosomal protein S17 OS=Homo sapiens OX=9606 GN=RPS17 PE=1 SV=1	9	1	1	1	136	15.9	9.91	3.04	1	1
FALSE	Master Protein	P10155	RNA-binding protein RO60 OS=Homo sapiens OX=9606 GN=RO60 PE=1 SV=2	2	1	1	1	538	60.6	8.03	3.04	1	1
FALSE	Master Protein	A0A0A0MSA4	Band 4.1-like protein 3 OS=Homo sapiens OX=9606 GN=EPB41L3 PE=1 SV=1	1	1	1	1	1046	116.1	5.22	3.04	1	1
FALSE	Master Protein	Q5TBP9	Protein LSM14 homolog B (Fragment) OS=Homo sapiens OX=9606 GN=LSM14B PE=1 SV=1	10	1	1	1	248	26.7	8.5	3.04	1	1
FALSE	Master Protein	F8W6N3	Ubiquitin carboxyl-terminal hydrolase OS=Homo sapiens OX=9606 GN=BAP1 PE=1 SV=1	2	1	1	1	711	78.1	6.81	3.04	1	1
FALSE	Master Protein	H0YDU3	Torsin-1A-interacting protein 1 (Fragment) OS=Homo sapiens OX=9606 GN=TOR1AIP1 PE=1 SV=2	6	1	1	1	193	22.4	8.97	3.04	1	1
FALSE	Master Protein	Q9H0I9	Transketolase-like protein 2 OS=Homo sapiens OX=9606 GN=TKTL2 PE=2 SV=1	2	1	1	1	626	67.8	6.33	3.03	1	1
FALSE	Master Protein	F5H5V4	26S proteasome non-ATPase regulatory subunit 9 (Fragment) OS=Homo sapiens OX=9606 GN=PSMD9 PE=1 SV=1	7	1	1	1	153	16.9	6.11	3.03	1	1
FALSE	Master Protein	P18846	Cyclic AMP-dependent transcription factor ATF-1 OS=Homo sapiens OX=9606 GN=ATF1 PE=1 SV=2	4	1	1	1	271	29.2	8.37	3.03	1	1
FALSE	Master Protein	Q7Z2W9	39S ribosomal protein L21, mitochondrial OS=Homo sapiens OX=9606 GN=MRPL21 PE=1 SV=2	9	1	1	1	205	22.8	9.89	3.03	1	1
FALSE	Master Protein	O14777	Kinetochore protein NDC80 homolog OS=Homo sapiens OX=9606 GN=NDC80 PE=1 SV=1	3	1	1	1	642	73.9	5.6	3.03	1	1
FALSE	Master Protein	A0A140TA73	Beta-2-syntrophin (Fragment) OS=Homo sapiens OX=9606 GN=SNTB2 PE=1 SV=1	5	1	1	1	193	19.4	10.21	3.03	1	1
FALSE	Master Protein	A0A087WTT2	Transmembrane protein 230 OS=Homo sapiens OX=9606 GN=TMEM230 PE=1 SV=1	9	1	1	1	127	13.6	9.94	3.03	1	1
FALSE	Master Protein	A6NFI3	Zinc finger protein 316 OS=Homo sapiens OX=9606 GN=ZNF316 PE=1 SV=1	4	1	1	1	1004	108.4	5.31	3.02	1	1
FALSE	Master Protein	Q5T1J5	Putative coiled-coil-helix-coiled-coil-helix domain-containing protein CHCHD2P9, mitochondrial OS=Homo sapiens OX=9606 GN=CHCHD2P9 PE=5 SV=1	19	1	1	1	151	15.5	9.89	3.02	1	1
FALSE	Master Protein	Q9BYT8	Neurolysin, mitochondrial OS=Homo sapiens OX=9606 GN=NLN PE=1 SV=1	2	1	1	1	704	80.6	6.64	3.02	1	1
FALSE	Master Protein	H0YDH9	Mitogen-activated protein kinase 3 (Fragment) OS=Homo sapiens OX=9606 GN=MAPK3 PE=1 SV=2	23	1	1	1	87	10.2	6.67	3.02	1	1
FALSE	Master Protein	O14647	Chromodomain-helicase-DNA-binding protein 2 OS=Homo sapiens OX=9606 GN=CHD2 PE=1 SV=2	1	1	1	1	1828	211.2	8.1	3.02	1	1
FALSE	Master Protein	Q5SZE1	Ceramide synthase 2 (Fragment) OS=Homo sapiens OX=9606 GN=CERS2 PE=1 SV=2	3	1	1	1	304	36.4	9.25	3.02	1	1
FALSE	Master Protein	Q96B67	Arrestin domain-containing protein 3 OS=Homo sapiens OX=9606 GN=ARRDC3 PE=1 SV=1	6	1	1	1	414	46.4	6.6	3.02	1	1
FALSE	Master Protein	M0R366	Fibronectin type III and SPRY domain-containing protein 1 OS=Homo sapiens OX=9606 GN=FSD1 PE=1 SV=1	6	1	1	1	437	49.2	6.37	3.02	1	1
FALSE	Master Protein	H0YIW3	HEAT repeat-containing protein 5A (Fragment) OS=Homo sapiens OX=9606 GN=HEATR5A PE=1 SV=1	1	1	1	1	896	97.1	6.49	3.01	1	1
FALSE	Master Protein	O60220	Mitochondrial import inner membrane translocase subunit Tim8 A OS=Homo sapiens OX=9606 GN=TIMM8A PE=1 SV=1	11	1	1	1	97	11	5.16	3.01	1	1
FALSE	Master Protein	A0A087WX59	Proteasomal ubiquitin receptor ADRM1 OS=Homo sapiens OX=9606 GN=ADRM1 PE=1 SV=1	4	1	1	1	368	37.5	4.83	3.01	1	1
FALSE	Master Protein	I3L177	A-kinase anchor protein 10, mitochondrial (Fragment) OS=Homo sapiens OX=9606 GN=AKAP10 PE=1 SV=1	20	1	1	1	138	15.9	11.39	3.01	1	1
FALSE	Master Protein	Q9HBY0	NADPH oxidase 3 OS=Homo sapiens OX=9606 GN=NOX3 PE=1 SV=1	3	1	1	1	568	64.9	8.02	3	1	1
FALSE	Master Protein	Q02388	Collagen alpha-1(VII) chain OS=Homo sapiens OX=9606 GN=COL7A1 PE=1 SV=2	2	2	2	2	2944	295	6.27	3	2	1
FALSE	Master Protein	Q9HD45	Transmembrane 9 superfamily member 3 OS=Homo sapiens OX=9606 GN=TM9SF3 PE=1 SV=2	2	1	1	1	589	67.8	7.21	3	1	1
FALSE	Master Protein	A0A6I8PIK4	DnaJ homolog subfamily C member 7 OS=Homo sapiens OX=9606 GN=DNAJC7 PE=1 SV=1	4	1	1	1	456	52.2	6.58	3	1	1
FALSE	Master Protein	A0A087X072	DNA helicase OS=Homo sapiens OX=9606 GN=RECQL4 PE=1 SV=1	2	1	1	1	851	94.6	7.71	3	1	1
FALSE	Master Protein	Q5VVJ2	Deubiquitinase MYSM1 OS=Homo sapiens OX=9606 GN=MYSM1 PE=1 SV=1	2	1	1	1	828	95	5.53	3	1	1
FALSE	Master Protein	A0A7I2V550	non-specific serine/threonine protein kinase OS=Homo sapiens OX=9606 GN=MARK1 PE=1 SV=1	2	1	1	1	773	86.4	9.47	2.99	1	1
FALSE	Master Protein	Q02846	Retinal guanylyl cyclase 1 OS=Homo sapiens OX=9606 GN=GUCY2D PE=1 SV=2	1	1	1	1	1103	120	7.44	2.99	1	1
FALSE	Master Protein	F8VQQ8	Ubiquitin-conjugating enzyme E2 N OS=Homo sapiens OX=9606 GN=UBE2N PE=1 SV=1	12	1	1	1	89	10.1	8.79	2.98	1	1
FALSE	Master Protein	P62191	26S proteasome regulatory subunit 4 OS=Homo sapiens OX=9606 GN=PSMC1 PE=1 SV=1	5	1	1	1	440	49.2	6.21	2.98	1	1
FALSE	Master Protein	Q9UJC3	Protein Hook homolog 1 OS=Homo sapiens OX=9606 GN=HOOK1 PE=1 SV=2	2	1	1	1	728	84.6	5.15	2.98	1	1
FALSE	Master Protein	C9JQB3	small monomeric GTPase (Fragment) OS=Homo sapiens OX=9606 GN=RALB PE=1 SV=1	5	1	1	1	171	19.2	5	2.98	1	1
FALSE	Master Protein	Q9Y4C1	Lysine-specific demethylase 3A OS=Homo sapiens OX=9606 GN=KDM3A PE=1 SV=4	1	1	1	1	1321	147.2	8.07	2.98	1	1
FALSE	Master Protein	O15173	Membrane-associated progesterone receptor component 2 OS=Homo sapiens OX=9606 GN=PGRMC2 PE=1 SV=1	6	1	1	1	223	23.8	4.88	2.98	1	1
FALSE	Master Protein	D6RCB9	Ribonucloprotein (Fragment) OS=Homo sapiens OX=9606 GN=NHP2 PE=1 SV=1	14	1	1	1	135	15.2	9.38	2.98	1	1
FALSE	Master Protein	Q96KG9	N-terminal kinase-like protein OS=Homo sapiens OX=9606 GN=SCYL1 PE=1 SV=1	3	1	1	1	808	89.6	6.3	2.97	1	1
FALSE	Master Protein	E5RFH2	Anion exchange transporter (Fragment) OS=Homo sapiens OX=9606 GN=SLC26A7 PE=1 SV=1	10	1	1	1	207	22.6	9.33	2.97	1	1
FALSE	Master Protein	Q9Y6J9	TAF6-like RNA polymerase II p300/CBP-associated factor-associated factor 65 kDa subunit 6L OS=Homo sapiens OX=9606 GN=TAF6L PE=1 SV=1	3	1	1	1	622	67.8	8.97	2.97	1	1
FALSE	Master Protein	O75132	Zinc finger BED domain-containing protein 4 OS=Homo sapiens OX=9606 GN=ZBED4 PE=1 SV=2	1	1	1	1	1171	130.2	6.83	2.97	1	1
FALSE	Master Protein	O60393	Homeobox protein NOBOX OS=Homo sapiens OX=9606 GN=NOBOX PE=1 SV=4	4	1	1	1	691	73.9	6.13	2.97	1	1
FALSE	Master Protein	A0A0A0MR54	Scavenger receptor class F member 1 OS=Homo sapiens OX=9606 GN=SCARF1 PE=1 SV=1	3	1	1	1	744	78.6	6.77	2.97	1	1
FALSE	Master Protein	Q9HA72	Calcium homeostasis modulator protein 2 OS=Homo sapiens OX=9606 GN=CALHM2 PE=1 SV=1	5	1	1	1	323	36.2	7.69	2.97	1	1
FALSE	Master Protein	A0A0J9YWL0	Beta/gamma crystallin domain-containing protein 1 OS=Homo sapiens OX=9606 GN=CRYBG1 PE=1 SV=1	1	1	1	1	2131	231.6	5.81	2.97	1	1
FALSE	Master Protein	H7C557	Multiple epidermal growth factor-like domains protein 6 OS=Homo sapiens OX=9606 GN=MEGF6 PE=1 SV=2	2	1	1	1	1323	138.3	6.62	2.96	1	1
FALSE	Master Protein	A0A096LPB8	Small integral membrane protein 26 OS=Homo sapiens OX=9606 GN=SMIM26 PE=4 SV=1	36	1	1	1	73	8.4	9.99	2.96	1	1
FALSE	Master Protein	Q9NV92	NEDD4 family-interacting protein 2 OS=Homo sapiens OX=9606 GN=NDFIP2 PE=1 SV=2	9	1	1	1	336	36.4	5.08	2.96	1	1
FALSE	Master Protein	O60518	Ran-binding protein 6 OS=Homo sapiens OX=9606 GN=RANBP6 PE=1 SV=2	2	1	1	1	1105	124.6	5.01	2.96	1	1
FALSE	Master Protein	Q9NX05	Constitutive coactivator of PPAR-gamma-like protein 2 OS=Homo sapiens OX=9606 GN=FAM120C PE=1 SV=3	2	1	1	1	1096	120.5	9.03	2.96	1	1
FALSE	Master Protein	Q32MC3	ATP receptor OS=Homo sapiens OX=9606 GN=P2RX2 PE=2 SV=1	7	1	1	1	349	38.9	8.24	2.95	1	1
FALSE	Master Protein	Q8IZU8	Dermatan-sulfate epimerase-like protein OS=Homo sapiens OX=9606 GN=DSEL PE=2 SV=2	1	1	1	1	1212	139.1	8.32	2.95	1	1
FALSE	Master Protein	Q6ZMU5	Tripartite motif-containing protein 72 OS=Homo sapiens OX=9606 GN=TRIM72 PE=1 SV=2	4	1	1	1	477	52.7	6.48	2.95	1	1
FALSE	Master Protein	P13682	Zinc finger protein 35 OS=Homo sapiens OX=9606 GN=ZNF35 PE=1 SV=4	4	1	1	1	527	59.1	8.09	2.95	1	1
FALSE	Master Protein	Q13601	KRR1 small subunit processome component homolog OS=Homo sapiens OX=9606 GN=KRR1 PE=1 SV=4	7	1	1	1	381	43.6	9.77	2.95	1	1
FALSE	Master Protein	Q96ES7	SAGA-associated factor 29 OS=Homo sapiens OX=9606 GN=SGF29 PE=1 SV=1	4	1	1	1	293	33.2	8.1	2.95	1	1
FALSE	Master Protein	A3KFL5	Ribosomal RNA-processing protein 4 OS=Homo sapiens OX=9606 GN=EXOSC2 PE=1 SV=3	5	1	1	1	303	33.5	7.97	2.95	1	1
FALSE	Master Protein	Q9BVC6	Transmembrane protein 109 OS=Homo sapiens OX=9606 GN=TMEM109 PE=1 SV=1	5	1	1	1	243	26.2	10.48	2.95	1	1
FALSE	Master Protein	A0A8V8TNY3	Constitutive coactivator of PPAR-gamma-like protein 1 OS=Homo sapiens OX=9606 GN=FAM120A PE=4 SV=1	1	1	1	1	1117	121.8	8.88	2.94	1	1
FALSE	Master Protein	F8W9Z1	Voltage-dependent R-type calcium channel subunit alpha OS=Homo sapiens OX=9606 GN=CACNA1E PE=1 SV=1	1	1	1	1	2294	259.1	8.07	2.94	1	1
FALSE	Master Protein	E9PHV5	Protein ITPRID2 OS=Homo sapiens OX=9606 GN=ITPRID2 PE=1 SV=1	2	1	1	1	1237	136.1	5.2	2.94	1	1
FALSE	Master Protein	Q53RT3	Retroviral-like aspartic protease 1 OS=Homo sapiens OX=9606 GN=ASPRV1 PE=1 SV=1	8	1	1	1	343	37	5.44	2.94	1	1
FALSE	Master Protein	K7ELP6	Nuclear cap-binding protein subunit 3 (Fragment) OS=Homo sapiens OX=9606 GN=NCBP3 PE=1 SV=1	16	1	1	1	80	9.1	8.68	2.94	1	1
FALSE	Master Protein	A0A8Q3WL04	Neurofibromin OS=Homo sapiens OX=9606 GN=NF1 PE=1 SV=1	0	1	1	1	2807	315.7	7.05	2.94	1	1
FALSE	Master Protein	R4GNH9	Exosome complex component CSL4 OS=Homo sapiens OX=9606 GN=EXOSC1 PE=1 SV=1	12	1	1	1	139	15.1	9.55	2.94	1	1
FALSE	Master Protein	Q8WY21	VPS10 domain-containing receptor SorCS1 OS=Homo sapiens OX=9606 GN=SORCS1 PE=1 SV=3	1	1	1	1	1168	129.6	7.58	2.93	1	1
FALSE	Master Protein	Q14139	Ubiquitin conjugation factor E4 A OS=Homo sapiens OX=9606 GN=UBE4A PE=1 SV=2	2	1	1	1	1066	122.5	5.24	2.93	1	1
FALSE	Master Protein	Q9BVQ7	Ribosome biogenesis protein SPATA5L1 OS=Homo sapiens OX=9606 GN=SPATA5L1 PE=1 SV=2	3	1	1	1	753	80.7	8.09	2.93	1	1
FALSE	Master Protein	Q5HYI8	Rab-like protein 3 OS=Homo sapiens OX=9606 GN=RABL3 PE=1 SV=1	9	1	1	1	236	26.4	7.11	2.93	1	1
FALSE	Master Protein	U3KQJ4	Rap1 GTPase-GDP dissociation stimulator 1 (Fragment) OS=Homo sapiens OX=9606 GN=RAP1GDS1 PE=1 SV=1	25	1	1	1	101	10.6	6.51	2.93	1	1
FALSE	Master Protein	A0A5F9ZHL6	Anoctamin OS=Homo sapiens OX=9606 GN=ANO3 PE=1 SV=1	2	1	1	1	1042	121.4	8.35	2.93	1	1
FALSE	Master Protein	Q8TEQ6	Gem-associated protein 5 OS=Homo sapiens OX=9606 GN=GEMIN5 PE=1 SV=3	1	1	1	1	1508	168.5	6.62	2.93	1	1
FALSE	Master Protein	A0A0C4DFW9	Cellular tumor antigen p53 OS=Homo sapiens OX=9606 GN=TP73 PE=1 SV=1	4	1	1	1	426	47.7	9.2	2.93	1	1
FALSE	Master Protein	H0Y9I8	Ciliogenesis and planar polarity effector 1 (Fragment) OS=Homo sapiens OX=9606 GN=CPLANE1 PE=1 SV=1	1	1	1	1	2263	255.3	6.62	2.92	1	1
FALSE	Master Protein	E9PMZ8	Rho guanine nucleotide exchange factor TIAM2 (Fragment) OS=Homo sapiens OX=9606 GN=TIAM2 PE=1 SV=1	2	1	1	1	1367	152.9	7.12	2.92	1	1
FALSE	Master Protein	Q96K76	Ubiquitin carboxyl-terminal hydrolase 47 OS=Homo sapiens OX=9606 GN=USP47 PE=1 SV=3	1	1	1	1	1375	157.2	5.08	2.92	1	1
FALSE	Master Protein	A0A3B3IRI0	Opioid growth factor receptor-like protein 1 OS=Homo sapiens OX=9606 GN=OGFRL1 PE=1 SV=1	6	1	1	1	252	28.6	8.1	2.92	1	1
FALSE	Master Protein	Q5VVP1	Spermatogenesis-associated protein 31A6 OS=Homo sapiens OX=9606 GN=SPATA31A6 PE=3 SV=1	2	1	1	1	1343	147.7	8.7	2.92	1	1
FALSE	Master Protein	A0A087WXA3	Serine/arginine repetitive matrix protein 3 OS=Homo sapiens OX=9606 GN=SRRM3 PE=1 SV=1	3	1	1	1	653	71.6	11.68	2.92	1	1
FALSE	Master Protein	Q9H840	Gem-associated protein 7 OS=Homo sapiens OX=9606 GN=GEMIN7 PE=1 SV=1	21	1	1	1	131	14.5	7.4	2.92	1	1
FALSE	Master Protein	O95210	Starch-binding domain-containing protein 1 OS=Homo sapiens OX=9606 GN=STBD1 PE=1 SV=1	4	1	1	1	358	39	5.73	2.92	1	1
FALSE	Master Protein	A0A804HIR0	Voltage-dependent L-type calcium channel subunit alpha OS=Homo sapiens OX=9606 GN=CACNA1C PE=1 SV=1	1	1	1	1	2251	252	6.89	2.91	1	1
FALSE	Master Protein	Q9H0W9	Ester hydrolase C11orf54 OS=Homo sapiens OX=9606 GN=C11orf54 PE=1 SV=1	9	1	1	1	315	35.1	6.7	2.91	1	1
FALSE	Master Protein	Q8IWZ8	SURP and G-patch domain-containing protein 1 OS=Homo sapiens OX=9606 GN=SUGP1 PE=1 SV=2	2	1	1	1	645	72.4	7.61	2.91	1	1
FALSE	Master Protein	Q96M29	Tektin-5 OS=Homo sapiens OX=9606 GN=TEKT5 PE=1 SV=1	4	1	1	1	485	56.3	7.14	2.91	1	1
FALSE	Master Protein	O95789	Zinc finger MYM-type protein 6 OS=Homo sapiens OX=9606 GN=ZMYM6 PE=1 SV=2	2	1	1	1	1325	148	8.22	2.91	1	1
FALSE	Master Protein	X6R700	Chromatin target of PRMT1 protein OS=Homo sapiens OX=9606 GN=CHTOP PE=1 SV=1	4	1	1	1	223	23.6	12.26	2.91	1	1
FALSE	Master Protein	H0YD13	CD44 antigen OS=Homo sapiens OX=9606 GN=CD44 PE=1 SV=2	10	1	1	1	206	22.7	8.19	2.9	1	1
FALSE	Master Protein	O75925	E3 SUMO-protein ligase PIAS1 OS=Homo sapiens OX=9606 GN=PIAS1 PE=1 SV=2	2	1	1	1	651	71.8	7.3	2.9	1	1
FALSE	Master Protein	Q9UPU9	Protein Smaug homolog 1 OS=Homo sapiens OX=9606 GN=SAMD4A PE=1 SV=3	3	1	1	1	718	79.4	8.32	2.9	1	1
FALSE	Master Protein	Q9H8G2	Caspase activity and apoptosis inhibitor 1 OS=Homo sapiens OX=9606 GN=CAAP1 PE=1 SV=2	5	1	1	1	361	38.3	4.72	2.9	1	1
FALSE	Master Protein	Q8N9C0	Immunoglobulin superfamily member 22 OS=Homo sapiens OX=9606 GN=IGSF22 PE=2 SV=2	3	1	1	1	903	100.3	7.12	2.9	1	1
FALSE	Master Protein	Q5VTL8	Pre-mRNA-splicing factor 38B OS=Homo sapiens OX=9606 GN=PRPF38B PE=1 SV=1	2	1	1	1	546	64.4	10.54	2.9	1	1
FALSE	Master Protein	H0Y8U5	C-terminal-binding protein 1 OS=Homo sapiens OX=9606 GN=CTBP1 PE=1 SV=2	2	1	1	1	430	46.5	6.65	2.9	1	1
FALSE	Master Protein	B1ALC2	Zinc finger protein 618 (Fragment) OS=Homo sapiens OX=9606 GN=ZNF618 PE=1 SV=8	6	1	1	1	303	33.6	7.08	2.9	1	1
FALSE	Master Protein	Q9P0K7	Ankycorbin OS=Homo sapiens OX=9606 GN=RAI14 PE=1 SV=2	1	1	1	1	980	110	6.21	2.89	1	1
FALSE	Master Protein	Q92736	Ryanodine receptor 2 OS=Homo sapiens OX=9606 GN=RYR2 PE=1 SV=3	0	1	1	1	4967	564.2	6.07	2.89	1	1
FALSE	Master Protein	E9PC65	PMS1 protein homolog 1 (Fragment) OS=Homo sapiens OX=9606 GN=PMS1 PE=1 SV=1	2	1	1	1	711	80.5	7.12	2.89	1	1
FALSE	Master Protein	P17275	Transcription factor JunB OS=Homo sapiens OX=9606 GN=JUNB PE=1 SV=1	3	1	1	1	347	35.9	9.22	2.89	1	1
FALSE	Master Protein	K7EKI0	Envoplakin OS=Homo sapiens OX=9606 GN=EVPL PE=1 SV=1	1	1	1	1	2055	233.7	7.25	2.89	1	1
FALSE	Master Protein	A0A3B3IUA2	Ribonucloprotein OS=Homo sapiens OX=9606 GN=SNU13 PE=1 SV=1	4	1	1	1	272	30.1	9.55	2.89	1	1
FALSE	Master Protein	Q4G0P3	Hydrocephalus-inducing protein homolog OS=Homo sapiens OX=9606 GN=HYDIN PE=1 SV=3	1	1	1	1	5121	575.5	6.06	2.88	1	1
FALSE	Master Protein	Q6PK04	Coiled-coil domain-containing protein 137 OS=Homo sapiens OX=9606 GN=CCDC137 PE=1 SV=1	3	1	1	1	289	33.2	10.93	2.88	1	1
FALSE	Master Protein	A4D1E9	GTP-binding protein 10 OS=Homo sapiens OX=9606 GN=GTPBP10 PE=1 SV=1	7	1	1	1	387	42.9	9.03	2.88	1	1
FALSE	Master Protein	Q9BVK6	Transmembrane emp24 domain-containing protein 9 OS=Homo sapiens OX=9606 GN=TMED9 PE=1 SV=2	5	1	1	1	235	27.3	8.02	2.88	1	1
FALSE	Master Protein	Q6NT89	TMF-regulated nuclear protein 1 OS=Homo sapiens OX=9606 GN=TRNP1 PE=2 SV=2	15	1	1	1	227	23.5	11.43	2.88	1	1
FALSE	Master Protein	A0A8I5KYH1	Magnesium transporter protein 1 OS=Homo sapiens OX=9606 GN=MAGT1 PE=1 SV=1	5	1	1	1	305	34.6	9.58	2.87	1	1
FALSE	Master Protein	H0YET1	Liprin-beta-2 (Fragment) OS=Homo sapiens OX=9606 GN=PPFIBP2 PE=1 SV=1	8	1	1	1	149	16.9	9.03	2.87	1	1
FALSE	Master Protein	Q9UJX4	Anaphase-promoting complex subunit 5 OS=Homo sapiens OX=9606 GN=ANAPC5 PE=1 SV=2	2	1	1	1	755	85	6.87	2.87	1	1
FALSE	Master Protein	H0YDF0	Fucose-1-phosphate guanylyltransferase (Fragment) OS=Homo sapiens OX=9606 GN=FPGT PE=1 SV=1	16	1	1	1	174	18.9	5.54	2.87	1	1
FALSE	Master Protein	Q5T280	Putative methyltransferase C9orf114 OS=Homo sapiens OX=9606 GN=SPOUT1 PE=1 SV=3	6	1	1	1	376	42	7.43	2.87	1	1
FALSE	Master Protein	P59047	NACHT, LRR and PYD domains-containing protein 5 OS=Homo sapiens OX=9606 GN=NLRP5 PE=1 SV=2	1	1	1	1	1200	134.3	6.51	2.87	1	1
FALSE	Master Protein	A0A7P0T9L3	Cullin-4B OS=Homo sapiens OX=9606 GN=CUL4B PE=1 SV=1	2	1	1	1	780	90.3	7.99	2.87	1	1
FALSE	Master Protein	A0A2R8Y5X2	Protein Aster-B OS=Homo sapiens OX=9606 GN=GRAMD1B PE=1 SV=1	4	1	1	1	702	81.8	5.49	2.86	1	1
FALSE	Master Protein	Q9UKV5	E3 ubiquitin-protein ligase AMFR OS=Homo sapiens OX=9606 GN=AMFR PE=1 SV=2	5	1	1	1	643	72.9	6.39	2.86	1	1
FALSE	Master Protein	Q9UMD9	Collagen alpha-1(XVII) chain OS=Homo sapiens OX=9606 GN=COL17A1 PE=1 SV=3	1	1	1	1	1497	150.3	8.79	2.86	1	1
FALSE	Master Protein	Q15631	Translin OS=Homo sapiens OX=9606 GN=TSN PE=1 SV=1	7	1	1	1	228	26.2	6.44	2.86	1	1
FALSE	Master Protein	A0A8I5KZ40	Rap guanine nucleotide exchange factor 2 OS=Homo sapiens OX=9606 GN=RAPGEF2 PE=1 SV=1	2	1	1	1	1660	186.5	6.67	2.86	1	1
FALSE	Master Protein	A0A8I5KW09	1-phosphatidylinositol 4,5-bisphosphate phosphodiesterase OS=Homo sapiens OX=9606 GN=PLCB4 PE=1 SV=1	3	1	1	1	1099	125.6	7.21	2.86	1	1
FALSE	Master Protein	A0A286YEY5	Immunoglobulin heavy constant alpha 2 (Fragment) OS=Homo sapiens OX=9606 GN=IGHA2 PE=1 SV=1	7	1	1	1	391	42.3	5.63	2.86	1	1
FALSE	Master Protein	A0A6Q8PHK2	Ankyrin repeat domain-containing protein 26 (Fragment) OS=Homo sapiens OX=9606 GN=ANKRD26 PE=1 SV=1	5	1	1	1	381	42.1	6.21	2.86	1	1
FALSE	Master Protein	A0A8V8TQ37	UDP-N-acetylglucosamine--peptide N-acetylglucosaminyltransferase 110 kDa subunit OS=Homo sapiens OX=9606 GN=OGT PE=4 SV=1	2	1	1	1	1023	114.3	6.7	2.86	1	1
FALSE	Master Protein	Q9UL25	Ras-related protein Rab-21 OS=Homo sapiens OX=9606 GN=RAB21 PE=1 SV=3	5	1	1	1	225	24.3	7.94	2.86	1	1
FALSE	Master Protein	H7BY94	Bystin (Fragment) OS=Homo sapiens OX=9606 GN=BYSL PE=1 SV=1	5	1	1	1	183	21	9.25	2.86	1	1
FALSE	Master Protein	P01266	Thyroglobulin OS=Homo sapiens OX=9606 GN=TG PE=1 SV=5	1	1	1	1	2768	304.6	5.58	2.86	1	1
FALSE	Master Protein	K7EMT0	Splicing factor 3A subunit 2 (Fragment) OS=Homo sapiens OX=9606 GN=SF3A2 PE=1 SV=2	7	1	1	1	135	15.2	9.77	2.86	1	1
FALSE	Master Protein	D6RIA3	Uncharacterized protein C4orf54 OS=Homo sapiens OX=9606 GN=C4orf54 PE=2 SV=1	1	1	1	1	1793	190	8.98	2.86	1	1
FALSE	Master Protein	Q12846	Syntaxin-4 OS=Homo sapiens OX=9606 GN=STX4 PE=1 SV=2	5	1	1	1	297	34.2	6.28	2.85	1	1
FALSE	Master Protein	Q86YC3	Transforming growth factor beta activator LRRC33 OS=Homo sapiens OX=9606 GN=NRROS PE=1 SV=1	3	1	1	1	692	76.3	6.16	2.85	1	1
FALSE	Master Protein	A0A1W2PQB9	Cilia- and flagella-associated protein 46 OS=Homo sapiens OX=9606 GN=CFAP46 PE=1 SV=2	1	1	1	1	2637	295.6	6.96	2.85	1	1
FALSE	Master Protein	A8MRB1	Protein S100-B OS=Homo sapiens OX=9606 GN=S100B PE=1 SV=1	27	1	1	1	94	10.3	8.03	2.85	1	1
FALSE	Master Protein	A0A8C8USR6	RING-type E3 ubiquitin transferase OS=Homo sapiens OX=9606 GN=MIB2 PE=1 SV=1	2	1	1	1	951	103.1	7.99	2.85	1	1
FALSE	Master Protein	Q6PML9	Zinc transporter 9 OS=Homo sapiens OX=9606 GN=SLC30A9 PE=1 SV=1	3	1	1	1	568	63.5	8.32	2.85	1	1
FALSE	Master Protein	E5RG48	Integrator complex subunit 8 OS=Homo sapiens OX=9606 GN=INTS8 PE=1 SV=1	6	1	1	1	291	32.5	6.25	2.85	1	1
FALSE	Master Protein	Q96LA5	Fc receptor-like protein 2 OS=Homo sapiens OX=9606 GN=FCRL2 PE=1 SV=1	3	1	1	1	508	55.5	6.37	2.85	1	1
FALSE	Master Protein	P98164	Low-density lipoprotein receptor-related protein 2 OS=Homo sapiens OX=9606 GN=LRP2 PE=1 SV=3	0	1	1	1	4655	521.6	5.08	2.85	1	1
FALSE	Master Protein	A0A6Q8PFQ0	Signal-induced proliferation-associated 1-like protein 2 OS=Homo sapiens OX=9606 GN=SIPA1L2 PE=1 SV=1	1	1	1	1	1773	195.9	6.83	2.84	1	1
FALSE	Master Protein	P41226	Ubiquitin-like modifier-activating enzyme 7 OS=Homo sapiens OX=9606 GN=UBA7 PE=1 SV=2	2	1	2	1	1012	111.6	6.04	2.84	1	1
FALSE	Master Protein	P13073	Cytochrome c oxidase subunit 4 isoform 1, mitochondrial OS=Homo sapiens OX=9606 GN=COX4I1 PE=1 SV=1	6	1	1	1	169	19.6	9.51	2.84	1	1
FALSE	Master Protein	P57740	Nuclear pore complex protein Nup107 OS=Homo sapiens OX=9606 GN=NUP107 PE=1 SV=1	2	1	1	1	925	106.3	5.43	2.84	1	1
FALSE	Master Protein	Q15643	Thyroid receptor-interacting protein 11 OS=Homo sapiens OX=9606 GN=TRIP11 PE=1 SV=3	1	1	1	1	1979	227.4	5.26	2.84	1	1
FALSE	Master Protein	P67870	Casein kinase II subunit beta OS=Homo sapiens OX=9606 GN=CSNK2B PE=1 SV=1	5	1	1	1	215	24.9	5.55	2.84	1	1
FALSE	Master Protein	Q9GZL7	Ribosome biogenesis protein WDR12 OS=Homo sapiens OX=9606 GN=WDR12 PE=1 SV=2	4	1	1	1	423	47.7	5.9	2.83	1	1
FALSE	Master Protein	Q68DQ2	Very large A-kinase anchor protein OS=Homo sapiens OX=9606 GN=CRYBG3 PE=1 SV=3	0	1	1	1	2970	330.4	5.2	2.83	1	1
FALSE	Master Protein	P52756	RNA-binding protein 5 OS=Homo sapiens OX=9606 GN=RBM5 PE=1 SV=2	1	1	1	1	815	92.1	6.28	2.83	1	1
FALSE	Master Protein	A0A0J9YWL9	Putative testis-expressed protein 13C OS=Homo sapiens OX=9606 GN=TEX13C PE=5 SV=1	2	1	1	1	993	109.7	8.79	2.83	1	1
FALSE	Master Protein	Q5SVZ6	Zinc finger MYM-type protein 1 OS=Homo sapiens OX=9606 GN=ZMYM1 PE=1 SV=1	2	1	1	1	1142	128.6	7.44	2.83	1	1
FALSE	Master Protein	M0R3A4	PIH1 domain-containing protein 1 (Fragment) OS=Homo sapiens OX=9606 GN=PIH1D1 PE=1 SV=1	8	1	1	1	183	20.8	5.29	2.83	1	1
FALSE	Master Protein	Q9Y4D2	Diacylglycerol lipase-alpha OS=Homo sapiens OX=9606 GN=DAGLA PE=1 SV=3	2	1	1	1	1042	114.9	6.35	2.83	1	1
FALSE	Master Protein	O14730	Serine/threonine-protein kinase RIO3 OS=Homo sapiens OX=9606 GN=RIOK3 PE=1 SV=2	2	1	1	1	519	59.1	5.76	2.83	1	1
FALSE	Master Protein	Q53H54	tRNA wybutosine-synthesizing protein 2 homolog OS=Homo sapiens OX=9606 GN=TRMT12 PE=1 SV=1	4	1	1	1	448	50.2	7.97	2.83	1	1
FALSE	Master Protein	J3QLM9	Dynein axonemal heavy chain 9 (Fragment) OS=Homo sapiens OX=9606 GN=DNAH9 PE=1 SV=9	5	1	1	1	284	31.5	6.6	2.82	1	1
FALSE	Master Protein	G3V4A5	Mediator of RNA polymerase II transcription subunit 6 OS=Homo sapiens OX=9606 GN=MED6 PE=1 SV=1	4	1	1	1	249	28.7	8.82	2.82	1	1
FALSE	Master Protein	Q9H6A9	Pecanex-like protein 3 OS=Homo sapiens OX=9606 GN=PCNX3 PE=1 SV=2	1	1	1	1	2034	221.9	6.64	2.82	1	1
FALSE	Master Protein	Q9H000	E3 ubiquitin-protein ligase makorin-2 OS=Homo sapiens OX=9606 GN=MKRN2 PE=1 SV=2	3	1	1	1	416	46.9	7.61	2.82	1	1
FALSE	Master Protein	Q01105	Protein SET OS=Homo sapiens OX=9606 GN=SET PE=1 SV=3	5	1	1	1	290	33.5	4.32	2.82	1	1
FALSE	Master Protein	P08579	U2 small nuclear ribonucleoprotein B'' OS=Homo sapiens OX=9606 GN=SNRPB2 PE=1 SV=1	5	1	1	1	225	25.5	9.72	2.82	1	1
FALSE	Master Protein	O94851	[F-actin]-monooxygenase MICAL2 OS=Homo sapiens OX=9606 GN=MICAL2 PE=1 SV=2	1	1	1	1	1957	218.9	8.34	2.82	1	1
FALSE	Master Protein	P17677	Neuromodulin OS=Homo sapiens OX=9606 GN=GAP43 PE=1 SV=1	14	1	1	1	238	24.8	4.72	2.82	1	1
FALSE	Master Protein	Q9H5V9	STING ER exit protein OS=Homo sapiens OX=9606 GN=STEEP1 PE=1 SV=1	6	1	1	1	222	25.6	8.73	2.82	1	1
FALSE	Master Protein	Q8IWT3	Cullin-9 OS=Homo sapiens OX=9606 GN=CUL9 PE=1 SV=2	0	1	1	1	2517	281	5.45	2.81	1	1
FALSE	Master Protein	P38606	V-type proton ATPase catalytic subunit A OS=Homo sapiens OX=9606 GN=ATP6V1A PE=1 SV=2	3	1	1	1	617	68.3	5.52	2.81	1	1
FALSE	Master Protein	B7ZBM3	Forkhead box protein P4 OS=Homo sapiens OX=9606 GN=FOXP4 PE=1 SV=1	3	1	1	1	668	72.2	6.33	2.81	1	1
FALSE	Master Protein	V9GYC4	Synaptotagmin-6 (Fragment) OS=Homo sapiens OX=9606 GN=SYT6 PE=1 SV=1	10	1	1	1	214	24.2	9.1	2.81	1	1
FALSE	Master Protein	Q9NRX4	14 kDa phosphohistidine phosphatase OS=Homo sapiens OX=9606 GN=PHPT1 PE=1 SV=1	12	1	1	1	125	13.8	6.07	2.81	1	1
FALSE	Master Protein	Q5VTU8	ATP synthase subunit epsilon-like protein, mitochondrial OS=Homo sapiens OX=9606 GN=ATP5F1EP2 PE=1 SV=1	16	1	1	1	51	5.8	10.14	2.81	1	1
FALSE	Master Protein	O43541	Mothers against decapentaplegic homolog 6 OS=Homo sapiens OX=9606 GN=SMAD6 PE=1 SV=2	5	1	1	1	496	53.5	8.1	2.81	1	1
FALSE	Master Protein	Q2M389	WASH complex subunit 4 OS=Homo sapiens OX=9606 GN=WASHC4 PE=1 SV=2	2	1	1	1	1173	136.3	7.44	2.81	1	1
FALSE	Master Protein	A0A0D9SFR6	Diacylglycerol kinase OS=Homo sapiens OX=9606 GN=DGKH PE=1 SV=1	3	1	1	1	1028	114	6.16	2.81	1	1
FALSE	Master Protein	A0A090HNM7	DNA excision repair protein ERCC-5 OS=Homo sapiens OX=9606 GN=ERCC5 PE=2 SV=1	3	1	1	1	1018	113.4	4.98	2.81	1	1
FALSE	Master Protein	D6RCQ0	Eukaryotic translation elongation factor 1 epsilon-1 (Fragment) OS=Homo sapiens OX=9606 GN=EEF1E1 PE=1 SV=1	11	1	1	1	94	10.4	8.75	2.8	1	1
FALSE	Master Protein	P98066	Tumor necrosis factor-inducible gene 6 protein OS=Homo sapiens OX=9606 GN=TNFAIP6 PE=1 SV=2	7	1	1	1	277	31.2	6.79	2.8	1	1
FALSE	Master Protein	A0A590UK20	Ankyrin repeat domain-containing protein 30B OS=Homo sapiens OX=9606 GN=ANKRD30B PE=4 SV=1	1	1	1	1	1406	159.5	6.47	2.8	1	1
FALSE	Master Protein	E9PPP2	NADPH oxidase 4 OS=Homo sapiens OX=9606 GN=NOX4 PE=1 SV=1	2	1	1	1	553	63.4	8.6	2.8	1	1
FALSE	Master Protein	Q9NPC1	Leukotriene B4 receptor 2 OS=Homo sapiens OX=9606 GN=LTB4R2 PE=2 SV=2	5	1	1	1	358	37.9	10.67	2.8	1	1
FALSE	Master Protein	H3BUR4	RNA-binding protein NOB1 OS=Homo sapiens OX=9606 GN=NOB1 PE=1 SV=1	14	1	1	1	66	7.6	9.32	2.8	1	1
[truncated: 826 more rows]

## Sheet: CHIR_dNPF_2
Checked	Master	Accession	Description	Coverage [%]	# Peptides	# PSMs	# Unique Peptides	# AAs	MW [kDa]	calc. pI	Score Sequest HT: Sequest HT	# Peptides (by Search Engine): Sequest HT	# Protein Groups
[truncated: 463 more rows]

[truncated: 19 more sheets: CHIR_dNPF_3, CHIR_dRRM_1, CHIR_dRRM_2, CHIR_dRRM_3, CHIR_TBX3_WT_1, CHIR_TBX3_WT_2, CHIR_TBX3_WT_3, LGK_Ctrl_BirA_1, LGK_Ctrl_BirA_2, LGK_Ctrl_BirA_3, LGK_dNPF_1, LGK_dNPF_2, LGK_dNPF_3, LGK_dRRM_1, LGK_dRRM_2, LGK_dRRM_3, LGK_TBX3_WT_1, LGK_TBX3_WT_2, LGK_TBX3_WT_3]
